# Supplementary material for: Ensemble-AMPPred: Robust AMP Prediction and Recognition Using the Ensemble Learning Method with a New Hybrid Feature for Differentiating AMPs
Source: Genes (Basel). 2021 Jan 21;12(2):137. doi: 10.3390/genes12020137 (PMC7911732; doi:10.3390/genes12020137)
Supplement: Supplementary file 1 [file genes-12-00137-s001.zip]

Archive with 13 entries (11 files):
- Ensemble-AMPPred_supplement/
- Ensemble-AMPPred_supplement/AMP_training-testing_data/
- Ensemble-AMPPred_supplement/AMP_training-testing_data/AMP_from15DB_10aaup.fasta
- Ensemble-AMPPred_supplement/AMP_training-testing_data/AMP_S1.fa
- Ensemble-AMPPred_supplement/AMP_training-testing_data/AMP_S2.fa
- Ensemble-AMPPred_supplement/AMP_training-testing_data/Dataset_NonAMP_UniProt.fasta
- Ensemble-AMPPred_supplement/AMP_training-testing_data/NonAMP_S1.fa
- Ensemble-AMPPred_supplement/AMP_training-testing_data/NonAMP_S2.fa
- Ensemble-AMPPred_supplement/Suppelementary File S3_Ensemble_AMPpred.docx
- Ensemble-AMPPred_supplement/Supplementary File S1_clustering.pdf
- Ensemble-AMPPred_supplement/Supplementary File S2.xlsx
- Ensemble-AMPPred_supplement/Supplementary File S4.pdf
- Ensemble-AMPPred_supplement/Supplementary_File S5.xlsx
