# Supplementary material for: Ensemble-AMPPred: Robust AMP Prediction and Recognition Using the Ensemble Learning Method with a New Hybrid Feature for Differentiating AMPs
Source: Genes (Basel). 2021 Jan 21;12(2):137. doi: 10.3390/genes12020137 (PMC7911732; doi:10.3390/genes12020137)
Supplement: Supplementary file 1 [file genes-12-00137-s001.zip › Ensemble-AMPPred_supplement/AMP_training-testing_data/NonAMP_S1.fa]

>UniRef50_B2A398
GFIRSELGKRVRLRHVPE
>UniRef50_Q812E0
SRIDQDRSRMYDSLNMHSLENSLIDIMRAEHDPLKGRLSYPH
>UniRef50_Q8SS01
GMSGEISDMQYL
>UniRef50_P48432
VGVGAGLGGGLNQRMDSYAHMNGWSNGSYS
>UniRef50_A1A3X4
IWERHILNSAAIVPFIREATAKRQFKTVADIGSGG
>UniRef50_A4VJB4
EQVAEKVKKFRDGGDDIVVVVSAMSGE
>UniRef50_Q9BRA2
RYEEVSVSGFEEFHRAVEQHNGKTIFAYFTGSKDAGGKSWCPDCVQAEPVVREGLKHISEGCVFIYCQVGEKPYWKDPNNDFRKNLKVTAVPTLLKYGTPQKLVESECLQANLVEMLFSE
>UniRef50_P59475
KLGTKFSQKILSN
>UniRef50_O69537
IKSVMLTQEQIQARIAELGAQIGHDYRDRSPASDQDLLLVTVLKGAVIFVTDLARAIPLPTQF
>UniRef50_O75112
SRPPWVTDDSFSQKFAPGKSTTSISKQTLPRGGPAYTPAGPQVPPL
>UniRef50_P78417
FFKKNPFGLVPVLENSQGQLIYE
>UniRef50_Q8N9I9
EEQESTCPICLGEIQNAKTLEKCRH
>UniRef50_O43390
VDLDERAIDALREFNEEGA
>UniRef50_Q8TKQ5
LGFLVDVEPEDAIETIEEVLYGFSYLERMRVDVFLNGEM
>UniRef50_Q8IYT2
HTGDVMILPVLSCFTRFMAGLIFVLHSCF
>UniRef50_O95571
HTPGCVTFVLNDHSMAFTGD
>UniRef50_O66878
VTLEGELFEKSGVITGGAVKPSGELNKRYYEEELQRLNAE
>UniRef50_Q7L513
CQAWQDWPLTQVTFYRDGSALGPPGPNREFSITVVQKADSGHYHCSGIFQSP
>UniRef50_P23996
GTMEYWSNFYKDIFGFTEVRYFDIKGSQTAL
>UniRef50_Q91YP6
QCGLDSQNPTHGRVLQTIYKKLTG
>UniRef50_Q8I3Z5
KVAKYLEEKKPDRVEIFKTKAQPF
>UniRef50_Q9UKZ1
ISEEAGGGSTFEGLSTAFHHYFS
>UniRef50_Q9RWM6
ADMLEHVIPAVIPAELLNEQ
>UniRef50_A4X378
RTLVIGCDSVLEFDGQIFGKPADSADAIHRWERMRGRSGVLHSGHCLVDVTAGRRAEAVASTTVHFAAVSDDEIATYVATGEPLVVAGAFTIDGLGGPFVERIEGDPGTVVGLSLPLLRRLLAELNLPITGLWSRGTSTHPTPGT
>UniRef50_O66552
IHEGKIYVCKVRREDKREISCEIVEELETKLPPK
>UniRef50_Q6MSR6
TMHITTKLGMNFVHISPKRYQSPQEWIDIANENIKQANSGSVLVTDDLEQVRGADIVYTDLWWWVDQEDEAEERVKAFKPTYQVTPELMEKAGKQALFMHCLPASRNVEVYDEVIDSDQSIAFEQAENRLTAQMGLLVYYLYPQIDKSSNAVKDYYRGKVEAFMEHQDRSWK
>UniRef50_P0C0R2
KDLIETIHHKY
>UniRef50_A8FKI7
VYRTLNLLEEAEMVTSISFGSAGKKYELANKPHHDHMICKNCGKIIEFENPIIERQQALIAK
>UniRef50_Q04GN4
RYNLDISSPGIDRSIKTDEHLDWALGQPIK
>UniRef50_Q8I7M8
TGVPPRYIVNVKMRQKTARKWSEEEIQKRLSLPADLRLPVAVVDKLNRTPTLDQPLTRKNRR
>UniRef50_Q9Y6R4
CSFMLDSVGGSLPKKSIPDVDLNKPYLSLGCSNAKLPVSVPMPIARPAR
>UniRef50_O13632
HYFLEPIRWMQPELELGNLEGRFDCPKCNS
>UniRef50_A9KER2
TAVTAIADVVQMNEPALLKSLA
>UniRef50_Q9Y2Z0
LEGQGDVPTPKQFVADVKNLYPS
>UniRef50_P47039
LINSLIKLYSPIYN
>UniRef50_Q6D142
AIYNELSQHMMKEERILFPMIGQ
>UniRef50_P21507
ATLEGDAIQDFAERLLEDPVEVSANPSTRERKKIHQWYYRADDLEHKTALL
>UniRef50_O94600
GILYAIIKQESINGEEKKLIVGVEEDAMNEDKN
>UniRef50_P0CN21
PADFLVHYGHACLTPTDALPVHYVFPRQKLDVKQAVESLLAASKNELDGDGRKGIVVVWDVSYDWLAN
>UniRef50_Q01649
IKGYTRCFAYANERQMPDEFHINYVDRCICENS
>UniRef50_Q80ZW0
AEIGRGSYGVVYEAVAGRSGARVAVKKIRCDAPENV
>UniRef50_C1F3B3
LLTDFPEKFAERRHVFL
>UniRef50_Q3Y8L7
PYGDKIVTGSFDKTCKLWDAYTGQL
>UniRef50_Q11VN0
LEKNAVLLVID
>UniRef50_Q9HDV0
NSIHDQGIKTLGMGLQSTVISD
>UniRef50_Q6F8H8
VDYFNELGLKTSARIFVPLSG
>UniRef50_Q2GIH0
ELVLPEKSKLVASINEKF
>UniRef50_Q9LST6
LVHKTDEDKVMVLDSHKLMGASGEPGDRVQFTEFIQKN
>UniRef50_Q96CA5
FHTGHQDKVRCFFCYGGLQSWKRG
>UniRef50_Q05315
VLPDKYQVMVNGQSSYTFDHRI
>UniRef50_Q1IVS1
SAIQTLTGEYLKRLSRYVATEGLEI
>UniRef50_Q5AGV4
KGRYVVVATISRTSGELEFFDVSFDDE
>UniRef50_Q08925
QFYAMSSLYGFTVQKKRCKVGWGKHSGPLPNALALAVSNGASRNVYVGNI
>UniRef50_Q9LZ98
GEWRRDVAFAG
>UniRef50_Q9UTC5
PSFDHAIGDPVVDDICVEPKNRILIFEGNYLLLNKPPWSDACKLYDIKAYLPVEHSVARARVAHRHLVSGLCATEEEAIERTDR
>UniRef50_O94564
NANIRGIFVGSVSMF
>UniRef50_Q98R97
FKADNQHFCFKKINITKKDNVYKFDGFAISVSSEKEYVIA
>UniRef50_Q12163
GYISIKDYAYADSNPLHYGYFDGDNEEDEMVS
>UniRef50_O83048
NMINHTVFAVSEDSTRHFINGVHVDFQYGN
>UniRef50_Q9I9N6
KVAFSKVNFIDEHWKELIDRVNNVDPILDILRQKKVITNEDYC
>UniRef50_P05388
ALSVETDYTFPLAEKV
>UniRef50_Q1LJJ6
QPPQQRDVAWAIITT
>UniRef50_P22805
HHKEITAVIIEPLIQAAAGMKMYPAIYLRRLRELCTQYDVHLIADEIAVGFGRTGTLFACEQANI
>UniRef50_Q9VMH7
ITRLQRNQKESKVILCSGEVV
>UniRef50_P38254
KYLPQVEIVSNLPEFDNGGCEKEMKVFHYGDYEQLDMDKLMELPNNYFTN
>UniRef50_Q1D0S0
LLIPPTLRSYAGLEKEVV
>UniRef50_P57444
LHIMLDLSGEPLNKRGYRQFYNTTPIKENL
>UniRef50_O83049
GQRRLVSLVLRMSQAVFYTGVTGKLPVLLMDDVL
>UniRef50_Q6CAX5
VQFVRRENSTP
>UniRef50_A0L8S4
ERCFTQQEQQLCN
>UniRef50_P57511
RMFSKKNDHYDCYIDIQSGSGGTDAQDWSKMLL
>UniRef50_Q9PF89
AVLLGMGDKFELWSE
>UniRef50_P0A1Y3
ADRCIGCGACVKACSHH
>UniRef50_P41279
PEVILCRGHSTKADIYSLGATLIHMQTGTPPWVKRYPRS
>UniRef50_A1A0M5
KTGLNIRMDNPQNMGADCIADCAGA
>UniRef50_B2VDB1
LLLYPLPEWEIIEQKLSRLSSMNPAE
>UniRef50_Q9H074
DPDYQEKYQEL
>UniRef50_Q9UT52
NGVFETLNNDVDDESVIGEKEKLILKQKQKCLSEFFVDDIKKLLNEELLNCQKQELPDVMENTYQISTVS
>UniRef50_Q9VX09
GAQKTSIACIEDGISQLDARVRLSYGGGDLDQVLLLLLRKCGFPYRECNVQESYVDA
>UniRef50_Q5AJ71
HNHGNQIFDLNGQGQSPHTLWIGCSDSRAGDQCLATLPGEIFVHRNIANIVNANDISSQGVIQFAIDVLKVKKIIVCGHTDCGGIWASLSKKKIGGVLDLWLNPVRHI
>UniRef50_Q1Q8I2
TIALWVADIFMLRTNDVGRVDAVYDRAALIAMPAELRPQYSQQVIDLSQNAHQLLLTLN
>UniRef50_F4JUQ2
SVKGLNKEELEDRLLPHQRLLRSRTQSKT
>UniRef50_Q9LTJ6
LSLSAVVSSASTGSDAIGAIEFDPTGEIIATGGI
>UniRef50_Q1ECZ4
PVESPAERVAAKS
>UniRef50_O34685
REGTAEDMLQQPMLFFGAGCSHRDRVKRLLEEAGIHN
>UniRef50_Q72SA5
IDFLKVQADDIMRFLNEEKDRKISSKTIAREVVAIRQF
>UniRef50_Q07381
DVEWFKSIPLFTKSGRSGFIKESLGTHGYFKATFDGKLSAQDVVA
>UniRef50_P0DJ21
SKNSTNKNQISKSHRNGIKKPKDHRH
>UniRef50_B4RSU6
TLKLEDALVNMLSNKQQSKVL
>UniRef50_P12271
RDKYGRVVMLFNIENWQSQE
>UniRef50_Q9C5H9
LEPNWHVMHDRLQSTRSV
>UniRef50_Q052A1
PNSMDGVSSRDHILEFLFAC
>UniRef50_Q8A1E9
FVGNAKVEYDQMKAFEGADFIYAKNWAAYTGDNYGQILSKDREWTVSDRQMAVTNNAFFMHCLPVRRNMIVTDDVIESPQSIVIPEAANREISATVVLKR
>UniRef50_P95837
ADILQSVQVITDQGLETWSREQLQYDYRHSVLQTGHACV
>UniRef50_P80350
EVDIKKATPKDAMMMPPM
>UniRef50_O66555
LKMPEFNNYLLDNMLVVYEYFKVEPVIVFNKIDLLNEEEKKELERMDSIYRDAGYDVLKVSAKTGEG
>UniRef50_Q09804
MTAYLSKKESLCSGT
>UniRef50_A8CVF3
TDQYGTTGTTGEYGTHGGGIAPGATDAGLAGGGG
>UniRef50_Q864S8
KSTPDGIIKDRSLFMHHISLEPVTCG
>UniRef50_Q86D25
NTFQSGLLSVLYSIGSKPLQIWDTQI
>UniRef50_Q02648
YIPFPEDKTAFTDESERVVRTAY
>UniRef50_Q4FLQ5
ELKIIIKDNNIGGIIVGNPVNMDGSLGRSAQSVNDVASNISKSIDLPVI
>UniRef50_Q95UP9
RKSTPYGRDTQKVGDICANTNDLEFDFPKFGWEQA
>UniRef50_Q7RTN6
ILISVDGKVYLSGLRSNLSMISHGQRQRV
>UniRef50_Q28DR7
HPKARIYAEAGPIIIGEG
>UniRef50_Q54PG5
SNTFFGNLKSISTTTTTTTTTANTDQQVSKVAENNEIDD
>UniRef50_Q03898
QQQQQHILPSDAKSNTDLCSNTE
>UniRef50_Q9UT63
RHGQVSHDVDENGVHREHDPLLNDEGRKQALQLQHDLDAEKLPIELILVSPMRRALETMKIGFQHYIEDKHIPVKV
>UniRef50_Q5JVS0
ERYGGNDKIAVRTEDNMGGCGVRTWGSGKDTSDVE
>UniRef50_P27111
MSQEKIEDMLCRDELDVGIAFAPVHSPEL
>UniRef50_Q8SR30
KNLHGTFPFGAGRDGTGEAFY
>UniRef50_Q5RDC7
ISINSEQLTRAQCVTVKEKLLEQAESLLSEPMVHEL
>UniRef50_P55977
QERFIVNNHLQKAKVRLLDIEKSKAIGKGG
>UniRef50_O82221
LVVDNTVEVNGNDKTDIGMVVIRGNSIVTVEAL
>UniRef50_Q24185
FSKPDLQRIAEKCDLGELERLLQLVLGCAVNCAEKQSYITEI
>UniRef50_P87305
WGMAFRIPAKYATQVREYLDDREVNGYTAHSVPVYAHTGDEIPVLENCLVY
>UniRef50_Q9ZN78
GDWIDATARMLELGQERGEVFPQIDPMVSAKIIVASFTGIQLVSEADS
>UniRef50_Q9ZCZ7
GQNVRLASKLTGWNIDIMTEEQESKRRNEEFSTSTELFMEALDVEEVIGQLLSVTGFNSVEQIASSEISTLTRIEGFEEEL
>UniRef50_A7MLV0
SKELVAQVEALEIVVTALLRHLDPNTQQTL
>UniRef50_C1F924
EEVERLRAERDAALADREAFQDRLARLQAEFD
>UniRef50_Q4UMI9
SSVVSYIAQTYSLLGKKAASIGTIG
>UniRef50_Q0AWN7
MQQVILNVANA
>UniRef50_B5Y8G1
EQSLPEVKQPMGV
>UniRef50_P62641
DISLPILVVQHMPAGFTKAFATR
>UniRef50_Q9NQU5
LYLPQDPTVAKGALAGEDTGVVTHE
>UniRef50_Q9S7N2
TVVNRPDDDEAKVIHDFAYYWPHYTPITRRQDHD
>UniRef50_P74476
IPDKDLDISTSRAG
>UniRef50_O84078
ISLDPSFSGDYIIPIKAVEEIIRMSSEDVQSTIFLDQTKIAVEC
>UniRef50_Q3Z992
KPLTAIQADLTHSIDLLPALAIT
>UniRef50_Q29S19
RKVLLSSFLSQFGRSVFDIGFCMSVTMWIHLNHGDQGLWEFLAHLSSLCRYLL
>UniRef50_Q2Y796
YYSNPAQLGSDRWAALVAAWVLERQGCLVVDAGTAMTVDALSDTGEFLGGLITPGLDLMQK
>UniRef50_P0CW11
EKAGETKVSPENEPSSPEAEKNPEEACREENEILKDQLFRLAADFDNFRKRTARQMEENRK
>UniRef50_Q9HJN6
EFEFRGRINVQPAERGKIVKIIPDEIECLDLLKKYGASEQLIEHVKAVEGLALKIAERCNADK
>UniRef50_C5BIJ8
HPFTVTVDSAFDAVAQACGT
>UniRef50_B3QV27
ELIEESLENDDRRAKLALEIFAYRI
>UniRef50_P40796
EDKLSLRRHPERPIPEHNEERRKEIQERTAYAKGFPLDSQISELLDFAANYDKVVNLTMR
>UniRef50_B2IIK7
LSFPSDEDLEDARLLGDIIIAFETSA
>UniRef50_Q6KIP9
SGFKGVSIVVANPVDVMTFIYQHETGFDKNRVISSGTSLDS
>UniRef50_P0CO52
TGQLFDISSISPK
>UniRef50_Q89B36
KVNNLITRNHIFPILENILLIAKDN
>UniRef50_Q9XIM0
ELSDYCSTLEGDDSYSCWRAYFELKDLEREKPKV
>UniRef50_C5DYV8
WGVSDFAHYVLAPEVLVSLCIKEMQLSDDVYDKNA
>UniRef50_Q45056
QGDTLWSIADQVADTKKINKNDFIEWVADKN
>UniRef50_Q9KU62
SLQHQALIERLPQLLEPDGVASFILPKAE
>UniRef50_Q96BW1
QLRPGDLILDHAGGNRAS
>UniRef50_Q54I71
EGGIQSIATAMKNH
>UniRef50_Q05924
IYQIFSNNDTEVPVGTL
>UniRef50_P38792
LLSVIPLKGRYAPETGDHVVGRIAEVGNKRWKVDIGGKQHAVLMLGSVNLPGGILRRKSE
>UniRef50_B2JKH5
RDGLRAAAMKPIAAGATLVNGVLHNEDADQLDAAANVLLPPDIRTPFMLKEPAAPHIAAAHESVTLDMARIVDAHEAALQMADVVVVEGVGGFRVPLTDSHD
>UniRef50_P40160
DRGLETAVESMRNAVY
>UniRef50_Q24478
IAEVLRQYPHIVKGHKNIKLKIMPNTPAAPTEK
>UniRef50_O14043
CYAKGMDDIMKHVATYTATMNERMNACHKEYIKMY
>UniRef50_A6T962
LSAVQATSTEADVRACAELAARYNIIS
>UniRef50_P20941
EGQATHTGPKGVINDWRKF
>UniRef50_Q9XWI6
PAEFGLLQVPSMQRLRSARVHNVADAQMFWQ
>UniRef50_Q8BVR0
VTKGFNKAYVLLGQFLLMHKNEAEFQRWIICCCGATECEARQSSTCLKEW
>UniRef50_Q83GD7
SQRVCAETLPPKLLEELIHKAVSVKITMVDSDFRDTHKRQFLNYGHTLAHALEAATSHKLPHGQAVSIGMVYAAQV
>UniRef50_Q6CAE9
ELPTSWAWGIVDEFIYQYNSYWMTKE
>UniRef50_A1AXX0
LYGQYFVKDPDTTIGKLVQSNNA
>UniRef50_Q07527
SLWLDKRDTNT
>UniRef50_P02215
LFSLLFKQFPDTRNYFTHFGNMSDA
>UniRef50_Q9UIA9
VPYVKATEPHMLETYTPEVTKAYIT
>UniRef50_Q9FK14
GTTEQISTAAEALVGRSTTLTEALK
>UniRef50_Q9QUI1
DLSSSLHSDSSYPPDAGLSDDE
>UniRef50_A9KLU2
ILGGLSSELKSELDVVVLSPGVPTDLDYVKELKSAEIPIIGE
>UniRef50_Q9RVE7
AEEHHADMYAAIDKASDVLERQLRKFKTRYMKQRQEGR
>UniRef50_P48151
AGIDVNKRAGLMTPAEIEKIVDILTTQLNY
>UniRef50_Q03654
KLESKRQKLIEAQATGTVLTPKELLPHDSGQ
>UniRef50_Q800L6
NNNFLSTLSPEHCRPLA
>UniRef50_Q6BHS5
HRISNVQSNSDDQASMTNMVNQSTLTSI
>UniRef50_Q09065
HYLYAQTSNMVIN
>UniRef50_Q88WG8
TGHWLGGHYATFGADGHY
>UniRef50_Q61249
QVNPSKRLDHLQR
>UniRef50_O31844
EHAVNGIAEKLNLLQSTVSHQLRFL
>UniRef50_C5DY19
LDSNHRKAFDSLRQELQTTKTQ
>UniRef50_A9A059
SEKRLRAVDPDLVSF
>UniRef50_A9KGD2
RAGGIPVVDWHTLSPRDAT
>UniRef50_P42938
SIQIYNHLMEKYGGEKSIGYASIDDFYLTHEDQLKLNEQFKNNKLLQGRGLPGTH
>UniRef50_A0L4Y7
MRVRSLTERPDGIFDHPVWWLFNPKQKTRQEMRLGSGRLHGKGVVATLAGVTTREAVQALFGTEIQVPRSMLPDGG
>UniRef50_Q09826
SSTFAFTLAKLVATQCHRLWLVQSPSCPPSPKNNAHLSPGSMG
>UniRef50_A4Y9B9
DSSLVEGMRMSNLVSQVINQDKAKQQQFGSADEVLNEDEGA
>UniRef50_Q51484
EERNSERNLLLFRLESLLSWSEHLAL
>UniRef50_O29008
KAFRSLGVEAEAVHIKQFYSDMI
>UniRef50_Q54CD6
EKEKEKEKEKEKEKNKEIENKTYPNNCKIPIANTGESECLPNTLKLFFK
>UniRef50_Q09898
VKRYNGRERVYLRKRRTRISHGDFQT
>UniRef50_Q16548
LQNVAFSVQKEVEKNLKSCLDNVNVVSVDTARTLFNQVMEKEF
>UniRef50_F2NV13
VQSSINYQFKNLQLLEQAFTRKSYSEEHPELQNNEVLEFYGDEILDFFVTKMMYKRFSRILNNELVSE
>UniRef50_Q9M8D3
DIRAVVVGDHTMSVLEIWGAEYQEQD
>UniRef50_O59799
DGEEEEKDVWDTALEKGGCVEEHLRLNDCY
>UniRef50_Q8SUM8
PYSIRARELLHDRGVGCKIIEVDNNLDAYSFAKRNHSTFPVFFLDGDLVEGGCEKLLVLSDSNLP
>UniRef50_Q8NRI0
IDQMPLWNPNKPLGGNTVSELENAKVLLWH
>UniRef50_Q54K81
LLGIETIKLLQAS
>UniRef50_P42454
YSKLVLAVGANPTRLA
>UniRef50_Q815E8
DAKEFLNSPSSLYDVIIIDFPDPATELLSTLYTSELFARIATFLTEDGAFVCQSNSPADAPLVY
>UniRef50_A5EV80
HALVGLKGHSAVGGLRA
>UniRef50_Q06069
DLMGVPSKDRLLFKKWVDTLF
>UniRef50_Q73K74
AEMMLKSHSGSLHFVVSAICLLDCKTGQINEKHSVSKVFFKKLSD
>UniRef50_Q9C0X3
YYLHYKTFRILTIIQSWSDKVSV
>UniRef50_Q9X404
TDQEIFDEELEKIFKKAWVPF
>UniRef50_Q54JW9
NNNNGLIIDTSYDYLIYFKFKYTKEYPSNEP
>UniRef50_Q8IBG1
RFGSTLLVYDVEKIDAILNSVLNQETHKQGGR
>UniRef50_P16989
GYGFINRNDTKEDVFVHQTAIKKNNPRKYLRSVGDGETVEFD
>UniRef50_Q8A681
PAQETYEIESFIDGSIMTIADAPW
>UniRef50_A1JS59
SDGVLQLLPQQQPEKILARNYIATFGVLPLYDVENFYICEDSLQQRGLSEVTDW
>UniRef50_Q80WS1
EAPYLFQKYIKESHGRDVRVIV
>UniRef50_Q73M71
IDADAVSRKVFTEHEKEILNLFQAEAEKRGINLKNENG
>UniRef50_Q6F494
GKTSTAMIPWENIVGDDLTFILPVNGIAR
>UniRef50_A6GWI5
LFEVLNGEVEMLIPMIDHFIVKI
>UniRef50_Q2RFJ0
IPGLILKIYRPDLEMALLESQNKKVAFLKKAVATLGLQGIECLWGRAEDIGRQKNYRESFDLAVSRGLAGMNTLAE
>UniRef50_A8HN58
KGSKFLKDYAMTSGVEVVVAPVTIPDTTV
>UniRef50_Q9IBD0
QQLNAASMWGNLTGLNSLGPQYLALYLQLLQQSASSGNALNNLHPMSGLNA
>UniRef50_Q7VJ36
WHTMARLCYEIGNLHIP
>UniRef50_Q9VR35
VQPRTPTGSSLANRLSFNSAQNFMTATAAAQQISQQMHHQTHHLQHQQQQQVAAVAAAAAAAAHAQA
>UniRef50_Q9Y4I5
NCCNNLHHDIERFKAIKACLGRNP
>UniRef50_O43003
NGVIYCSGQIPVANGKVIEGTVGDQTRQCLLNLQEVLTEAGSSLNKIVKVNIFLAD
>UniRef50_Q8EX12
LKAMQKVYLKLVTTKKTKSPKDNVKLIDVSEISIDDVEKEIREFLEPFPHL
>UniRef50_D4AYQ6
PQVPPGKYIVRADVS
>UniRef50_Q9F1N2
SATCLNISEDHMDRYSDLEAYRQAKLAL
>UniRef50_Q8SRP1
QESRFLAAAVADEISGLSPLEKKAISLLEAKNNNKAQKLLR
>UniRef50_Q6P2D8
RYILRFPALETLMLDDNRLSNPS
>UniRef50_B1GZJ4
LKTKKYDIVIS
>UniRef50_E2AB17
GDDASRHDGSDYKPTPVRKSTRTP
>UniRef50_Q06065
EMDGIKALKEMRSHETRTPVILM
>UniRef50_O94670
DIDEFSSSSEDERKPARHPQSS
>UniRef50_P60324
SHVLKDEAGRVLCPILRDYVCPQCG
>UniRef50_E3KWE1
NPRLSTEHDLLSSMIEKDEVVVDAFAGVGP
>UniRef50_Q4P5R8
KRLDAQASTASASPAKAKPEVWTWIQALMDGTADLRTFRRLARLSSEFGISATKAA
>UniRef50_O14145
LESHMTTPLLTYNILIKPYR
>UniRef50_P22318
EGRTLVDVAAENGVYIPTLCYLKDKPCLGTCRVCSVKVNGNVAAACTVRVSKGL
>UniRef50_B2UPE7
VVFDNMLSPSQQREWERLVDECVIDREEVILDIFARRARTREATLQVELARMQYSLPRMARMWNH
>UniRef50_Q920P3
TFLESQRSCVCHGSTTL
>UniRef50_P83776
ETGSYLAIDLGGTNLRV
>UniRef50_Q49422
NFPIAQIAEHQLNHLK
>UniRef50_Q55A66
TIFRNQILFKDFTKLNARHGVGVSIKHNHTIGKYKFY
>UniRef50_Q9P7K9
LVDATNEMKIAQEECFAPIALVFRAKS
>UniRef50_Q9BTD8
LRRAAVAPQRAPILRPAFVPHVLQRADSALSSAAAGPRPMALRP
>UniRef50_O94252
QTNVNVLRSQNNPEILQDMISETKDCRSLIAEQLLQS
>UniRef50_Q15555
VSLNYTKVEQLCS
>UniRef50_Q16204
LCRQLSESESSLEMDDERYFNEMSAQGLRPRTVSSPIPYTPSPSSSRPISPGLSYASHTVGFTPPTSLTRAGMSYYNSPGLHVQHMGTSHGITRPS
>UniRef50_Q588Z1
YALNAKTGCVYWRHAAEGATRTSPVIAALPEGAPAKTALFFSDFTKAAVALDAETGKQLWKTVVDDQ
>UniRef50_P52554
DLMESDSKVYKLIGAVLVRQDLEEARSTVEKRLEFIDSETKRVEASISDISKKCTEQRDKVMNMQKSFQMMA
>UniRef50_O74733
STVTLPLRKDTVLFSLVTLDLEQRASAVITTIQSLPYD
>UniRef50_P77966
SLMPLHRKISTTEDSGITIDGYEMVWSPRSDSWLFTHLVADWYNRWQGIYIAEEKQHCHHKDFNKRNNNPDNLIRLSPEKHLALHRKHISKTLHRPDVVEKCRRIHQSP
>UniRef50_Q8BHZ5
METLKSKTKTRVLPSWMTAPVDERKVVSVKTATRKQTAAWAQRVGAATRAPATETVYCMNEAEMVD
>UniRef50_Q48AS5
FLGHGKSFRTSKVEHLACYETDNFVVSIKDVNDLQLGLSKNLQT
>UniRef50_Q9I7U4
EDRSRYTRREEIDESTKQ
>UniRef50_Q76N89
EATTQSRAGREEE
>UniRef50_A5DEY7
LDAFNQMVDEV
>UniRef50_Q3M5Z3
SVTDNPLIDVDNQ
>UniRef50_Q9UTS6
GVHAAHAACWNCEKDGMTT
>UniRef50_Q6DA22
LQNNYSEEVNWGGLADQFSLPLRTLHRQLKQHTG
>UniRef50_P75713
QNGGNQQGFGGEGIETFLYV
>UniRef50_Q0P5F9
MQLSAPHCKKL
>UniRef50_Q1D225
KLGVERDGHMPSGTVLLESAARTYGRRAVGLVLTGMGADGADGLLAIKQAGGLAVAQNEESCV
>UniRef50_P72156
LGSGVAPVPEMVERGMAVG
>UniRef50_Q47WN5
NSITESNLLVGAHCDAKGKVFSVFRLINRSSAHLLLQPTASIEG
>UniRef50_P71039
DIEEHQQTYADEVRKLYGKEIAEETEKRTSAYSADDW
>UniRef50_Q2GAU0
SKGAQGTAFIVELAYCGLIGMRNVPDDQAHPFLFAEGPRILFP
>UniRef50_Q92YM4
MPKSAIGAGLVDLVLPLESIAENITAIARGRSEPEG
>UniRef50_P0CK98
QKELLFKKSQEVQALRDKEKNV
>UniRef50_Q8SQS8
GWINEHPKDML
>UniRef50_Q01954
GRVFCTACEKTFYDKGTLKIHYNAVHLKIKHKCT
>UniRef50_P0A2Y2
YVLVNETEKIDLVEFLSHHLEGVARAEFTLVLHTKLGEASVLANIVDVNKDEW
>UniRef50_M1V4Y8
LEYGQVVLSADNIFNRCRSKSSIGHPAESNPLHQLDVI
>UniRef50_Q9BQ90
FGGTSPSPEEGLGDEFDLIDHSDLHILDFSPS
>UniRef50_A9NGI4
TALLHEVDIKVPKK
>UniRef50_Q756K3
RSLNETELAVREGTPADESSQLLKIVLLGSDNKKVFIHVR
>UniRef50_O14125
GPIGLGLKSLTWTENPVPDEEAFRIMNYALSHGCSFWDAGEFYGLSEPLANLQLLSRYF
>UniRef50_P52076
ASNELRHGNVMLDPGKRIATLAGEPLTLKPKEFALLELLMRNAGRVLSRKLIEEKLYTWDEEVTSN
>UniRef50_Q8TXN9
WMSTYAAAVARSARGLLRVPGMDECPLGC
>UniRef50_Q07395
VSLSLTELSGELLTTLWSYVTQLDSQDDLSIKIGRMGCIW
>UniRef50_Q32NG6
RSYHIEGSTFHFQGEEFVDRPLTSAHIQHFAKSVGKNWKPVGRSLGKTCRALND
>UniRef50_P53859
GSGIVAAGGGSGAATFSVSQA
>UniRef50_O94274
SMSDSANRFQNKIT
>UniRef50_Q06581
ETQPAHILTIEDPIEFVHQSKKSLINQRE
>UniRef50_P54787
RLLWTVSEEIKLISDFKTFIYD
>UniRef50_Q1MTR2
TALSTAIHVTKSY
>UniRef50_Q9HC77
RSSSLSLSKMDFDDERTWTDLEENLCNHDVVLGNESTYGTPQTCYPNNEIGILDKTIKRKIAPVKRGEDLSKSRRSRSPPTSELMMKFFPSLK
>UniRef50_Q12338
NTTSNTFSNGAILSGN
>UniRef50_P40363
TGHSMGGYGAICGYLKGYSGKRYKSCSAFAPIVNPSNVPWGQKAFKGYLGEEKAQWEAYDPCLLIKNIRHVGDDRILIH
>UniRef50_Q15ZC9
RSANALAAVEKAELLDIVATEGAIKMNCQYCHREYRFDEIDVHA
>UniRef50_O02217
FTVAQFRTTLSEFRFLDSQRKGLLAPADLKFFRDGIFNEVFTKRIFEISITYEDGRIDFKAFVDFVTALKFRHTTASAKYHFEILDLKDDGLLDEEEIRSISSFQLQNLPDYVPEDN
>UniRef50_A8EYY5
RQQKLASIINEVLIEILRRGKMLDIRLFNCPLAITKVIVTADLKIANCY
>UniRef50_P11523
PEIKLTSEELKYMSLFQDITGVTARD
>UniRef50_Q9UST9
DDLLHFRPSSTYGFCTQIAVFH
>UniRef50_C4V8K5
EDEIMIADNFKIAS
>UniRef50_O13848
PRSKLFITSKVMHNVDNIPEALNESLRKL
>UniRef50_Q6CCV4
PSTNGTNPAATVNLN
>UniRef50_Q5DHT6
VNARQNAIKCIISVLQDPC
>UniRef50_Q8SVP8
QNQGSQESPSEDVLPFLSSLSEELSVAYEDDDKELLS
>UniRef50_Q9V6L9
SWYHFLNDENSDVWRWH
>UniRef50_Q8C804
PVDFSSSYLGQVLNTRKQKP
>UniRef50_P80427
ILQAKFLEELQNSKKIYNYYKKESVVEHLS
>UniRef50_Q9LD55
CEIIRNHLANLNKYRDQRDRPDLS
>UniRef50_A0RUF1
INIGAGAAVEKDKDAALSYLE
>UniRef50_P35547
ANIIGNKMSAISVHG
>UniRef50_P40080
TSAQTQLGSWDGWVTKIFSKKEKETNNSKDPDPT
>UniRef50_Q60780
NLAKLSQNSLAAQEEG
>UniRef50_C4XQ09
SEHIPKATIKRLAMYVQVLETLKREGSQVVSSELLARTCSVNPSQIRKDLAYFGEFGVRGVGYHVQDL
>UniRef50_P0AAB8
QLLKNKSDNKLYKLTKNIQW
>UniRef50_O33174
GEVAVHQMTGYSEGELYINGVDGDDRVMVIDD
>UniRef50_A3LXS6
IVNTDTKLSEDERVPCPLDGKHTVWKKNLAVHLKKCNAKPVERTEEWFSKDINVKLKNSL
>UniRef50_Q9C7W7
RYFNPVGAHPSGRIGEDPCGTPNNLMPYVQQVVVGRLPNLKIYGTDYTTKDGT
>UniRef50_E9Q8D0
LECMSEGDVEDFPTFGDSQSDYDTVVHPF
>UniRef50_Q6CQN1
NNRLQKPLELI
>UniRef50_P0C2X8
KAQVTPSRPLRNHLLSRVNDPRS
>UniRef50_Q9Y573
VAALNDCIYSVGGWNETQDALHTVEKYS
>UniRef50_O27918
PVAREINAIRRNRGFREL
>UniRef50_P97447
VTCSKKLAGQRFTAVEDQYYCVDCYKNFVAKKCAGCK
>UniRef50_Q8PFZ0
YGQAIKDMARNNIFPGDMLLKN
>UniRef50_A9A0B2
MFGETVMEVENAFAAARSCDVMLA
>UniRef50_O74496
VSRNKEIEATEERKRRIKQLELQKKEAARRAAQNLPSADAYESIGYQTVNTTFATSNVEDE
>UniRef50_Q6ARL8
PMTRMHYVTAQQFSAEMVHGIKNNSMDMFKKKYQEDCDILLVEDIHTLK
>UniRef50_Q755Z9
VCLDLTELRKAIQTLSHSLAVERASSKETDPSSTSTTFVILC
>UniRef50_G5DGA8
AVAYSTSKAAIIGLSYALAKQLS
>UniRef50_Q9P225
DRMNKDNNALRSTHHPGLLDTLIEMNTILEDIQKSLDMYLETKRHIFPR
>UniRef50_Q12369
IHGGAERYIVNALKPIE
>UniRef50_Q9VHD3
LLKTVSGHAYTD
>UniRef50_Q7Q9F6
KNKENINRTAAVAAAAAS
>UniRef50_A6NAF9
KQSPNTALLKQPTLTQKTTRTFRTLAINIPQSTPKPQTPLSPT
>UniRef50_P0C218
PSTRVPQQATRSKQKPCQ
>UniRef50_P31944
GETVGGDEIVMVI
>UniRef50_P48008
RNARFCDDRVHALIYFISPTGHGLRELDI
>UniRef50_B0FRH7
ELDLDNVVTMKSAEEIKNKPSTSASDADKGMEVDNTKKVF
>UniRef50_Q14679
SSTTSLPTSPGDKCRMAPEHV
>UniRef50_Q58293
SEGNYLYLPIKDVDEDILKSILNIEFELVDKELEEKKIIKKPSFREIISKKYRKEIDEGL
>UniRef50_O59742
LSQYLHAEVIPNFVKSLSEPS
>UniRef50_Q6AQF1
AKTVLDVGCGTGILVMGAV
>UniRef50_P96692
MFMLSAKEKGWDTCPMIGFDAEAVKRILNIDDQFEVVMMITIGKEKTES
>UniRef50_O74325
EIVALWISVVHQDVGGK
>UniRef50_A2SDR5
GCFEQSIEVRSAAHPLPWL
>UniRef50_A1S0T1
VLEAVGGKVWVIPGISANYTE
>UniRef50_Q0BPE6
VLALAEKMAAALPGNRYDA
>UniRef50_Q9W590
MVGYPNVGKSSTINSLM
>UniRef50_Q86HD3
KNKVLSVGLGKSEEDELKPNLHKLTEHLEGE
>UniRef50_Q54CC5
IVNKKKQQSNVFQRI
>UniRef50_P40872
CAIGSSKSNIGHC
>UniRef50_A8M9Z9
FDRGKYVSTRIREMMIKGD
>UniRef50_Q9D1Q1
ETKKQLEEEERKMISDEHWYLD
>UniRef50_A0MZ67
EVTDLKRQAVEEMMDRIKKGVHLRPVNQTAR
>UniRef50_Q7WZ32
AAVATKGEPGVGRLLLEALDAVGVH
>UniRef50_Q5AL10
TGAPGGNFRTWTPTPPERG
>UniRef50_Q9P7W4
YDFSSGRLYSGNWLTGTISVSDPTTGKVERSLLHASTDGSFTHG
>UniRef50_P98177-2
GEKAIESAPEKRLTLAQIYEWMVRTVPYFKDKGDSNSSAGWKNSIRHNLSLHSKFIKVHNEATG
>UniRef50_O14137
HVDNDRWKGVPFVFVSGKRMKKGEVYI
>UniRef50_Q8D298
KDINPFAFLEKTAPHIASKRKNIFI
>UniRef50_P53892
DHKSCCPHHHYE
>UniRef50_P42724
IVESVLTLDPFIES
>UniRef50_Q72C44
YRRDNVKPVDELQKTIGHRFGDMELLLTAM
>UniRef50_Q9RZN1
GDVEKVDPTTANLLQ
>UniRef50_P38903
RIYGKFLSLRSFIRRSMNNIFLQF
>UniRef50_O75398
NVFTTSVANAASISGHVLSGRTALQIGDSLNTEKATLIVVHTDGSIVETTGLKGPAAPLTPG
>UniRef50_P61308
GNDKIKKVELTKDLETFYLNQIQTLTD
>UniRef50_Q5B3U7
RNYSEKSINNMLDYIEKGSDDEKA
