# Supplementary material for: Ensemble-AMPPred: Robust AMP Prediction and Recognition Using the Ensemble Learning Method with a New Hybrid Feature for Differentiating AMPs
Source: Genes (Basel). 2021 Jan 21;12(2):137. doi: 10.3390/genes12020137 (PMC7911732; doi:10.3390/genes12020137)
Supplement: Supplementary file 1 [file genes-12-00137-s001.zip › Ensemble-AMPPred_supplement/Supplementary File S2.xlsx]

## Sheet: Clustering_Sequence_detailed
Sequence	Cluster ID	Cluster size	Sequence length	Representative sequence of Cluster (1=Yes; 0=No)	%Identity	Cluster_Covariance_Effect
antimicrobial	13	135	15	0	30	115
antimicrobial	13	135	15	0	30	115
Antifungal	13	135	15	0	30	115
antimicrobial	13	135	20	0	30	153
antibacterial;Antif	13	135	20	0	30	153
antibacterial07956	13	135	20	0	30	153
anti-Gram+;Antibact	199	32	24	0	30	77
Antimicrobial	13	135	25	0	30	192
antibacterial;Antif	13	135	25	0	30	192
antibacterial10255	82	28	30	0	30	230
Antimicrobial	304	22	85	0	30	202
antibacterial06741	304	22	84	0	30.48	200
Antifungal;Gram-	13	135	22	0	30.91	169
antibacterial10727	82	28	22	0	30.91	169
antibacterial08061	176	44	22	0	30.91	81
antibacterial08758	190	11	22	0	30.91	15
Antimicrobial	304	22	83	0	30.96	197
anti-Gram+;antibact	13	135	17	0	31.18	130
antibacterial07553	51	95	17	0	31.18	141
antibacterial06979	22	101	29	0	31.38	72
antibacterial09711	191	14	18	0	31.44	13
Antimicrobial	304	22	82	0	31.46	195
antibacterial11376	40	67	13	0	31.54	108
antimicrobial	277	10	13	0	31.54	15
Antibacterial	13	135	255	0	31.57	1961
antimicrobial	13	135	12	0	31.67	92
antimicrobial	13	135	12	0	31.67	92
antibacterial07727	13	135	12	0	31.67	92
antibacterial11366	14	81	12	0	31.67	109
antibacterial11678	82	28	24	0	31.67	184
antibacterial11713	7	118	19	0	32.11	172
antibacterial11846	7	118	19	0	32.11	172
antibacterial13138	7	118	19	0	32.11	172
antibacterial13143	7	118	19	0	32.11	172
antibacterial13144	7	118	19	0	32.11	172
Antibacterial	13	135	19	0	32.11	146
antibacterial10762	82	28	19	0	32.11	146
antibacterial08203	193	7	19	0	32.11	13
antibacterial08205	193	7	19	0	32.11	13
antimicrobial	489	34	19	0	32.11	38
antibacterial11647	1188	10	19	0	32.11	67
antibacterial09205	92	37	26	0	32.31	200
antibacterial09207	92	37	26	0	32.31	200
antibacterial;Antif	176	44	26	0	32.31	96
antibacterial09208	92	37	27	0	32.31	207
antibacterial06654	77	34	29	0	32.38	207
antimicrobial	13	135	33	0	32.42	253
antibacterial08921	191	14	11	0	32.45	8
antibacterial07982	13	135	14	0	32.86	107
antimicrobial	199	32	21	0	32.86	67
antimicrobial	199	32	21	0	32.86	67
antibacterial;antim	82	28	28	0	32.86	215
antimicrobial	82	28	28	0	32.86	215
antimicrobial;antiv	146	37	28	0	32.86	93
Antibacterial;Antim	498	8	35	0	32.86	50
Antimicrobial	304	22	42	0	32.86	100
antibacterial13170	229	22	15	0	33.1	14
antimicrobial	342	26	38	0	33.16	102
Antimicrobial	229	22	67	0	33.28	65
antibacterial13164	173	8	30	0	33.33	20
Anti-Gram-;antibact	13	135	23	0	33.48	176
antibacterial06647	190	11	23	0	33.48	16
antimicrobial	801	3	23	0	33.48	41
Antibacterial;antim	1067	11	23	0	33.48	62
antimicrobial	0	473	11	0	33.64	100
Antifungal;Antivira	13	135	16	0	33.75	123
antibacterial12816	82	28	16	0	33.75	123
anti-Gram-;antibact	1	375	13	0	33.85	118
antibacterial12521	14	81	13	0	33.85	118
Antimicrobial	304	22	59	0	34.07	140
antibacterial12977	82	28	18	0	34.44	138
antimicrobial	119	28	18	0	34.44	56
antibacterial09705	130	15	18	0	34.44	40
antibacterial08338	138	19	18	0	34.44	60
antibacterial08703	138	19	18	0	34.44	60
antibacterial10704	230	11	18	0	34.44	46
antibacterial09719	303	27	18	0	34.44	40
antibacterial10257	230	11	27	0	34.44	69
antibacterial06551	244	29	26	0	34.62	104
Antimicrobial	229	22	42	0	34.76	41
anti-Gram+;antibact	82	28	29	0	34.83	223
antibacterial12775	191	14	29	0	34.83	21
Antimicrobial;Antim	199	32	29	0	34.83	93
antimicrobial	199	32	29	0	34.83	93
antimicrobial	13	135	12	0	35	92
antibacterial06619	82	28	12	0	35	92
antimicrobial	0	473	15	0	35	136
antibacterial;antif	0	473	15	0	35	136
antimicrobial	0	473	15	0	35	136
antimicrobial	0	473	15	0	35	136
Antibacterial;antim	0	473	15	0	35	136
Antimicrobial	0	473	15	0	35	136
antimicrobial	0	473	15	0	35	136
antimicrobial	0	473	15	0	35	136
Antimicrobial	0	473	15	0	35	136
Anti-Gram-	0	473	15	0	35	136
antimicrobial	0	473	15	0	35	136
Antibacterial	0	473	15	0	35	136
Antimicrobial	0	473	15	0	35	136
antibacterial;Antif	0	473	15	0	35	136
antibacterial;Antif	0	473	15	0	35	136
Antifungal;Antimicr	0	473	15	0	35	136
Antifungal;Antimicr	0	473	15	0	35	136
antibacterial06574	0	473	15	0	35	136
antibacterial07690	0	473	15	0	35	136
antibacterial07740	0	473	15	0	35	136
antibacterial08196	0	473	15	0	35	136
antibacterial08198	0	473	15	0	35	136
antibacterial08698	0	473	15	0	35	136
antibacterial08741	0	473	15	0	35	136
antibacterial08784	0	473	15	0	35	136
antibacterial08825	0	473	15	0	35	136
antibacterial09279	0	473	15	0	35	136
antibacterial09337	0	473	15	0	35	136
antibacterial09680	0	473	15	0	35	136
antibacterial09682	0	473	15	0	35	136
antibacterial10002	0	473	15	0	35	136
antibacterial10075	0	473	15	0	35	136
antibacterial10438	0	473	15	0	35	136
antibacterial10517	0	473	15	0	35	136
antibacterial10645	0	473	15	0	35	136
antibacterial10729	0	473	15	0	35	136
antibacterial11301	0	473	15	0	35	136
antibacterial11347	0	473	15	0	35	136
antibacterial11357	0	473	15	0	35	136
antibacterial11422	0	473	15	0	35	136
antibacterial11529	0	473	15	0	35	136
antibacterial11557	0	473	15	0	35	136
antibacterial11579	0	473	15	0	35	136
antibacterial11604	0	473	15	0	35	136
antibacterial11665	0	473	15	0	35	136
antibacterial11852	0	473	15	0	35	136
antibacterial11905	0	473	15	0	35	136
antibacterial11909	0	473	15	0	35	136
antibacterial11962	0	473	15	0	35	136
antibacterial12073	0	473	15	0	35	136
antibacterial12478	0	473	15	0	35	136
antibacterial12517	0	473	15	0	35	136
antibacterial12597	0	473	15	0	35	136
antibacterial12640	0	473	15	0	35	136
antibacterial12796	0	473	15	0	35	136
antibacterial12885	0	473	15	0	35	136
antibacterial12902	0	473	15	0	35	136
antibacterial12963	0	473	15	0	35	136
antibacterial13009	0	473	15	0	35	136
antibacterial13225	0	473	15	0	35	136
Antimicrobial	1	375	15	0	35	136
anti-Gram-;antibact	1	375	15	0	35	136
antibacterial07896	1	375	15	0	35	136
antibacterial07967	1	375	15	0	35	136
antibacterial07974	1	375	15	0	35	136
antibacterial08439	1	375	15	0	35	136
antibacterial08445	1	375	15	0	35	136
antibacterial08446	1	375	15	0	35	136
antibacterial08732	1	375	15	0	35	136
antibacterial08793	1	375	15	0	35	136
antibacterial08809	1	375	15	0	35	136
antibacterial08811	1	375	15	0	35	136
antibacterial09608	1	375	15	0	35	136
antibacterial09611	1	375	15	0	35	136
antibacterial09988	1	375	15	0	35	136
antibacterial10074	1	375	15	0	35	136
antibacterial10148	1	375	15	0	35	136
antibacterial11288	1	375	15	0	35	136
antibacterial11534	1	375	15	0	35	136
antibacterial11710	1	375	15	0	35	136
antibacterial11868	1	375	15	0	35	136
antibacterial11915	1	375	15	0	35	136
antibacterial11932	1	375	15	0	35	136
antibacterial12039	1	375	15	0	35	136
antibacterial12045	1	375	15	0	35	136
antibacterial12420	1	375	15	0	35	136
antibacterial12421	1	375	15	0	35	136
antibacterial12456	1	375	15	0	35	136
antibacterial12511	1	375	15	0	35	136
antibacterial12580	1	375	15	0	35	136
antibacterial12601	1	375	15	0	35	136
antibacterial12709	1	375	15	0	35	136
antibacterial12722	1	375	15	0	35	136
antibacterial12790	1	375	15	0	35	136
antibacterial13077	1	375	15	0	35	136
antibacterial13215	1	375	15	0	35	136
antibacterial13261	1	375	15	0	35	136
Antifungal	2	459	15	0	35	125
antimicrobial	2	459	15	0	35	125
antimicrobial	2	459	15	0	35	125
Antimicrobial	2	459	15	0	35	125
anti-Gram+;antibact	2	459	15	0	35	125
anti-Gram+;Antibact	2	459	15	0	35	125
Antifungal;Antimicr	2	459	15	0	35	125
anti-Gram-;antibact	2	459	15	0	35	125
Antifungal;Antimicr	2	459	15	0	35	125
anti-Gram+;Gram-	2	459	15	0	35	125
antibacterial08601	2	459	15	0	35	125
antibacterial08647	2	459	15	0	35	125
antibacterial08693	2	459	15	0	35	125
antibacterial08695	2	459	15	0	35	125
antibacterial08700	2	459	15	0	35	125
antibacterial08701	2	459	15	0	35	125
antibacterial08744	2	459	15	0	35	125
antibacterial08813	2	459	15	0	35	125
antibacterial08814	2	459	15	0	35	125
antibacterial08815	2	459	15	0	35	125
antibacterial08820	2	459	15	0	35	125
antibacterial09063	2	459	15	0	35	125
antibacterial09277	2	459	15	0	35	125
antibacterial09767	2	459	15	0	35	125
antibacterial10419	2	459	15	0	35	125
antibacterial10420	2	459	15	0	35	125
antibacterial10422	2	459	15	0	35	125
antibacterial10519	2	459	15	0	35	125
antibacterial11133	2	459	15	0	35	125
antibacterial11187	2	459	15	0	35	125
antibacterial11268	2	459	15	0	35	125
antibacterial11298	2	459	15	0	35	125
antibacterial11360	2	459	15	0	35	125
antibacterial11472	2	459	15	0	35	125
antibacterial11506	2	459	15	0	35	125
antibacterial11602	2	459	15	0	35	125
antibacterial11642	2	459	15	0	35	125
antibacterial11674	2	459	15	0	35	125
antibacterial11684	2	459	15	0	35	125
antibacterial11827	2	459	15	0	35	125
antibacterial11867	2	459	15	0	35	125
antibacterial11869	2	459	15	0	35	125
antibacterial11870	2	459	15	0	35	125
antibacterial11871	2	459	15	0	35	125
antibacterial11872	2	459	15	0	35	125
antibacterial11882	2	459	15	0	35	125
antibacterial11918	2	459	15	0	35	125
antibacterial12094	2	459	15	0	35	125
antibacterial12427	2	459	15	0	35	125
antibacterial12550	2	459	15	0	35	125
antibacterial12551	2	459	15	0	35	125
antibacterial12596	2	459	15	0	35	125
antibacterial12642	2	459	15	0	35	125
antibacterial12772	2	459	15	0	35	125
antibacterial12804	2	459	15	0	35	125
antibacterial12868	2	459	15	0	35	125
antibacterial13007	2	459	15	0	35	125
antibacterial13153	2	459	15	0	35	125
antibacterial;antim	3	225	15	0	35	5
Antifungal;Antimicr	3	225	15	0	35	5
antibacterial08687	3	225	15	0	35	5
antibacterial08697	3	225	15	0	35	5
antibacterial08862	3	225	15	0	35	5
antibacterial08863	3	225	15	0	35	5
antibacterial09266	3	225	15	0	35	5
antibacterial11346	3	225	15	0	35	5
antibacterial11355	3	225	15	0	35	5
antibacterial11854	3	225	15	0	35	5
antibacterial12431	3	225	15	0	35	5
antibacterial12518	3	225	15	0	35	5
antibacterial12586	3	225	15	0	35	5
antibacterial13301	3	225	15	0	35	5
Antibacterial	4	193	15	0	35	136
antifungal;antibact	4	193	15	0	35	136
anti-Gram-;antibact	4	193	15	0	35	136
antibacterial07681	4	193	15	0	35	136
antibacterial07683	4	193	15	0	35	136
antibacterial07684	4	193	15	0	35	136
antibacterial07685	4	193	15	0	35	136
antibacterial08586	4	193	15	0	35	136
antibacterial08736	4	193	15	0	35	136
antibacterial09103	4	193	15	0	35	136
antibacterial10464	4	193	15	0	35	136
antibacterial10518	4	193	15	0	35	136
antibacterial10520	4	193	15	0	35	136
antibacterial11920	4	193	15	0	35	136
antibacterial12070	4	193	15	0	35	136
antibacterial12419	4	193	15	0	35	136
antibacterial12878	4	193	15	0	35	136
antibacterial12971	4	193	15	0	35	136
antibacterial13183	4	193	15	0	35	136
antimicrobial	5	134	15	0	35	136
Antifungal	5	134	15	0	35	136
antibacterial07464	5	134	15	0	35	136
antibacterial07540	5	134	15	0	35	136
antibacterial07687	5	134	15	0	35	136
antibacterial08677	5	134	15	0	35	136
antibacterial09267	5	134	15	0	35	136
antibacterial11296	5	134	15	0	35	136
antibacterial11388	5	134	15	0	35	136
antibacterial11538	5	134	15	0	35	136
antibacterial11582	5	134	15	0	35	136
antibacterial11632	5	134	15	0	35	136
antibacterial11667	5	134	15	0	35	136
antibacterial12036	5	134	15	0	35	136
antibacterial12897	5	134	15	0	35	136
antibacterial13065	5	134	15	0	35	136
antibacterial13265	5	134	15	0	35	136
antibacterial13297	5	134	15	0	35	136
Antibacterial	6	71	15	0	35	136
Antibacterial	6	71	15	0	35	136
antibacterial08595	6	71	15	0	35	136
antibacterial10154	6	71	15	0	35	136
antibacterial11269	6	71	15	0	35	136
antibacterial11339	6	71	15	0	35	136
antibacterial11511	6	71	15	0	35	136
antibacterial11573	6	71	15	0	35	136
antibacterial12615	6	71	15	0	35	136
antibacterial12818	6	71	15	0	35	136
Antimicrobial	7	118	15	0	35	136
Antibacterial;Antif	7	118	15	0	35	136
antibacterial08610	7	118	15	0	35	136
antibacterial08682	7	118	15	0	35	136
antibacterial11274	7	118	15	0	35	136
antibacterial11532	7	118	15	0	35	136
antibacterial12701	7	118	15	0	35	136
antibacterial12875	7	118	15	0	35	136
antibacterial12944	7	118	15	0	35	136
antibacterial13067	7	118	15	0	35	136
antibacterial13315	7	118	15	0	35	136
antimicrobial	8	221	15	0	35	136
antimicrobial	8	221	15	0	35	136
antibacterial08646	8	221	15	0	35	136
antibacterial08727	8	221	15	0	35	136
antibacterial08818	8	221	15	0	35	136
antibacterial11735	8	221	15	0	35	136
antibacterial12698	8	221	15	0	35	136
Antibacterial	9	76	15	0	35	136
anti-Gram+;Antimicr	9	76	15	0	35	136
antibacterial07586	9	76	15	0	35	136
antibacterial08864	9	76	15	0	35	136
antibacterial10150	9	76	15	0	35	136
antibacterial10166	9	76	15	0	35	136
antibacterial10167	9	76	15	0	35	136
Antifungal;Antimicr	10	67	15	0	35	115
Antifungal	10	67	15	0	35	115
antibacterial08577	10	67	15	0	35	115
antibacterial08642	10	67	15	0	35	115
antibacterial08669	10	67	15	0	35	115
antibacterial11465	10	67	15	0	35	115
antibacterial11991	10	67	15	0	35	115
antibacterial12653	10	67	15	0	35	115
antibacterial12774	10	67	15	0	35	115
antibacterial13030	10	67	15	0	35	115
antibacterial13242	10	67	15	0	35	115
antibacterial13300	10	67	15	0	35	115
antibacterial10155	11	150	15	0	35	136
antibacterial10161	11	150	15	0	35	136
antibacterial11605	11	150	15	0	35	136
antibacterial11993	11	150	15	0	35	136
antibacterial12157	11	150	15	0	35	136
antibacterial12832	11	150	15	0	35	136
antibacterial13229	11	150	15	0	35	136
anti-Gram-;antifung	12	98	15	0	35	115
antibacterial08618	12	98	15	0	35	115
antibacterial09275	12	98	15	0	35	115
antibacterial10359	12	98	15	0	35	115
antibacterial11134	12	98	15	0	35	115
antibacterial11227	12	98	15	0	35	115
antibacterial11300	12	98	15	0	35	115
antibacterial12631	12	98	15	0	35	115
antibacterial12767	12	98	15	0	35	115
antibacterial08192	13	135	15	0	35	115
antibacterial08367	13	135	15	0	35	115
antibacterial08632	13	135	15	0	35	115
antibacterial08742	13	135	15	0	35	115
antibacterial09480	13	135	15	0	35	115
antibacterial09965	13	135	15	0	35	115
antibacterial10355	13	135	15	0	35	115
antibacterial10356	13	135	15	0	35	115
antibacterial11788	13	135	15	0	35	115
antimicrobial	14	81	15	0	35	136
antimicrobial	14	81	15	0	35	136
antibacterial08316	14	81	15	0	35	136
antibacterial08684	14	81	15	0	35	136
antibacterial10070	14	81	15	0	35	136
antibacterial10071	14	81	15	0	35	136
antibacterial10073	14	81	15	0	35	136
antibacterial12791	14	81	15	0	35	136
antibacterial12886	14	81	15	0	35	136
antibacterial13305	14	81	15	0	35	136
antibacterial11759	15	119	15	0	35	115
antibacterial11797	15	119	15	0	35	115
Antifungal	16	61	15	0	35	136
antibacterial08765	16	61	15	0	35	136
antibacterial11188	16	61	15	0	35	136
antibacterial11829	16	61	15	0	35	136
antibacterial12771	16	61	15	0	35	136
antibacterial12097	17	40	15	0	35	115
antibacterial12652	17	40	15	0	35	115
Antimicrobial	18	113	15	0	35	136
antimicrobial	18	113	15	0	35	136
antimicrobial	18	113	15	0	35	136
antimicrobial	18	113	15	0	35	136
antibacterial07825	18	113	15	0	35	136
antibacterial08802	18	113	15	0	35	136
antibacterial09163	18	113	15	0	35	136
antibacterial11561	18	113	15	0	35	136
antibacterial12432	18	113	15	0	35	136
antibacterial12718	18	113	15	0	35	136
antibacterial13363	18	113	15	0	35	136
antibacterial;antim	19	383	15	0	35	136
antibacterial08659	19	383	15	0	35	136
antibacterial09836	19	383	15	0	35	136
antibacterial12632	19	383	15	0	35	136
antibacterial12869	19	383	15	0	35	136
anti-Gram+;Gram-	20	107	15	0	35	136
antibacterial09268	20	107	15	0	35	136
antibacterial11670	20	107	15	0	35	136
antibacterial08039	21	50	15	0	35	107
antibacterial12363	21	50	15	0	35	107
antibacterial12948	21	50	15	0	35	107
Antimicrobial	22	101	15	0	35	37
antibacterial09923	22	101	15	0	35	37
antibacterial11277	22	101	15	0	35	37
antibacterial11352	22	101	15	0	35	37
antibacterial11433	22	101	15	0	35	37
antibacterial07594	23	61	15	0	35	136
antibacterial08633	23	61	15	0	35	136
antibacterial10072	23	61	15	0	35	136
antibacterial12947	23	61	15	0	35	136
antibacterial13046	23	61	15	0	35	136
antimicrobial	24	139	15	0	35	115
Antimicrobial	24	139	15	0	35	115
anti-Gram-;antibact	24	139	15	0	35	115
antibacterial09989	24	139	15	0	35	115
antibacterial11150	24	139	15	0	35	115
antibacterial11163	24	139	15	0	35	115
antibacterial11244	24	139	15	0	35	115
antibacterial11625	24	139	15	0	35	115
antibacterial13059	24	139	15	0	35	115
Antifungal	25	72	15	0	35	115
Antibacterial	25	72	15	0	35	115
antibacterial08808	25	72	15	0	35	115
antibacterial10386	25	72	15	0	35	115
antibacterial11367	25	72	15	0	35	115
antibacterial08689	26	48	15	0	35	115
antibacterial11258	26	48	15	0	35	115
antibacterial11490	26	48	15	0	35	115
antibacterial12858	26	48	15	0	35	115
antibacterial09014	27	76	15	0	35	115
antibacterial12998	27	76	15	0	35	115
antibacterial13014	27	76	15	0	35	115
antimicrobial	28	64	15	0	35	115
antibacterial07765	28	64	15	0	35	115
antibacterial11261	28	64	15	0	35	115
antibacterial11760	28	64	15	0	35	115
antibacterial11840	28	64	15	0	35	115
antibacterial08685	29	70	15	0	35	100
antibacterial11256	29	70	15	0	35	100
antibacterial13213	29	70	15	0	35	100
antibacterial11947	30	27	15	0	35	115
antibacterial12824	30	27	15	0	35	115
antimicrobial	31	58	15	0	35	136
antibacterial08827	31	58	15	0	35	136
antibacterial10153	31	58	15	0	35	136
antibacterial10160	31	58	15	0	35	136
antibacterial10162	31	58	15	0	35	136
antibacterial10163	31	58	15	0	35	136
antibacterial10174	31	58	15	0	35	136
antibacterial12611	31	58	15	0	35	136
antibacterial07716	32	45	15	0	35	136
antibacterial07717	32	45	15	0	35	136
antibacterial07719	32	45	15	0	35	136
antibacterial07720	32	45	15	0	35	136
antibacterial08696	32	45	15	0	35	136
antibacterial11894	32	45	15	0	35	136
antibacterial12033	32	45	15	0	35	136
antimicrobial	33	22	15	0	35	115
antibacterial08651	33	22	15	0	35	115
antibacterial12820	33	22	15	0	35	115
Antibacterial	34	54	15	0	35	115
antibacterial12411	34	54	15	0	35	115
antibacterial13264	34	54	15	0	35	115
antibacterial	35	54	15	0	35	115
antibacterial08718	35	54	15	0	35	115
antibacterial11892	35	54	15	0	35	115
antibacterial;antim	36	54	15	0	35	88
antibacterial07764	36	54	15	0	35	88
antibacterial10069	36	54	15	0	35	88
antibacterial11958	36	54	15	0	35	88
antibacterial12555	37	56	15	0	35	115
antibacterial12635	37	56	15	0	35	115
antibacterial12651	37	56	15	0	35	115
antibacterial12679	37	56	15	0	35	115
antibacterial13179	37	56	15	0	35	115
antibacterial08692	38	32	15	0	35	136
antibacterial08317	39	31	15	0	35	100
antibacterial08320	39	31	15	0	35	100
antibacterial11259	39	31	15	0	35	100
antibacterial11443	39	31	15	0	35	100
antibacterial08458	40	67	15	0	35	125
antibacterial12001	40	67	15	0	35	125
antibacterial12591	40	67	15	0	35	125
antibacterial12996	40	67	15	0	35	125
antibacterial	41	19	15	0	35	115
anti-Gram+;Antibact	42	92	15	0	35	136
antibacterial11971	42	92	15	0	35	136
antibacterial10156	44	64	15	0	35	100
antibacterial11629	44	64	15	0	35	100
antibacterial11930	44	64	15	0	35	100
antimicrobial	45	32	15	0	35	125
antibacterial11570	46	31	15	0	35	125
antibacterial11644	46	31	15	0	35	125
antibacterial13296	46	31	15	0	35	125
antibacterial11839	47	17	15	0	35	125
antibacterial07526	48	47	15	0	35	136
antibacterial09838	48	47	15	0	35	136
antibacterial12174	48	47	15	0	35	136
antibacterial08438	49	191	15	0	35	136
antibacterial09333	49	191	15	0	35	136
antimicrobial	51	95	15	0	35	125
Antifungal;Antimicr	51	95	15	0	35	125
antibacterial08859	51	95	15	0	35	125
antibacterial09678	51	95	15	0	35	125
antibacterial13266	51	95	15	0	35	125
antibacterial11294	52	31	15	0	35	115
antibacterial08319	53	42	15	0	35	115
antibacterial12903	55	11	15	0	35	125
antibacterial11560	56	39	15	0	35	136
antibacterial11664	57	36	15	0	35	136
antibacterial12581	57	36	15	0	35	136
antibacterial08435	58	33	15	0	35	115
antibacterial10905	58	33	15	0	35	115
antibacterial07976	60	34	15	0	35	115
antibacterial10585	60	34	15	0	35	115
antibacterial11571	60	34	15	0	35	115
antibacterial09840	61	35	15	0	35	83
antibacterial12838	61	35	15	0	35	83
antibacterial12728	62	18	15	0	35	93
antibacterial09552	63	64	15	0	35	93
antibacterial09605	63	64	15	0	35	93
antibacterial09609	63	64	15	0	35	93
antimicrobial	64	23	15	0	35	115
antimicrobial	64	23	15	0	35	115
antibacterial08531	64	23	15	0	35	115
antibacterial12113	64	23	15	0	35	115
antibacterial08648	66	35	15	0	35	125
antimicrobial	68	22	15	0	35	115
antibacterial11478	68	22	15	0	35	115
antibacterial12870	69	27	15	0	35	115
antibacterial07522	70	24	15	0	35	100
antibacterial07913	70	24	15	0	35	100
antibacterial09736	70	24	15	0	35	100
antibacterial07010	71	60	15	0	35	83
antibacterial10584	71	60	15	0	35	83
antimicrobial	74	18	15	0	35	115
antimicrobial	75	7	15	0	35	83
antibacterial11295	77	34	15	0	35	107
antibacterial11738	77	34	15	0	35	107
antibacterial11998	77	34	15	0	35	107
antibacterial12334	77	34	15	0	35	107
antibacterial07977	78	14	15	0	35	78
antimicrobial	80	59	15	0	35	115
antibacterial08686	80	59	15	0	35	115
antibacterial08759	80	59	15	0	35	115
antibacterial09713	80	59	15	0	35	115
antibacterial10796	80	59	15	0	35	115
antibacterial12599	80	59	15	0	35	115
antibacterial11270	81	21	15	0	35	100
antibacterial10348	83	19	15	0	35	125
antibacterial10418	85	27	15	0	35	125
antibacterial13380	85	27	15	0	35	125
antibacterial08193	89	29	15	0	35	100
antibacterial10466	91	16	15	0	35	136
antibacterial06997	93	56	15	0	35	136
antibacterial07008	93	56	15	0	35	136
antibacterial07403	93	56	15	0	35	136
antibacterial11420	95	30	15	0	35	115
antibacterial13184	95	30	15	0	35	115
antibacterial13357	102	23	15	0	35	83
antibacterial13205	103	6	15	0	35	6
antibacterial12007	104	29	15	0	35	125
antibacterial12498	104	29	15	0	35	125
antibacterial12683	104	29	15	0	35	125
antibacterial10149	105	39	15	0	35	115
antibacterial10173	105	39	15	0	35	115
antimicrobial	108	23	15	0	35	115
antibacterial	109	26	15	0	35	62
antibacterial10152	109	26	15	0	35	62
antimicrobial	111	28	15	0	35	83
antimicrobial	112	21	15	0	35	60
antibacterial13193	115	11	15	0	35	83
antibacterial12662	116	21	15	0	35	6
antibacterial07025	119	28	15	0	35	46
antibacterial07718	119	28	15	0	35	46
antibacterial07721	119	28	15	0	35	46
antibacterial06611	122	22	15	0	35	88
antibacterial08037	123	10	15	0	35	7
antibacterial13058	125	7	15	0	35	7
antibacterial11297	126	24	15	0	35	93
antibacterial09734	127	17	15	0	35	115
antibacterial12639	127	17	15	0	35	115
antibacterial07046	128	16	15	0	35	35
antibacterial08683	129	31	15	0	35	57
antibacterial08702	129	31	15	0	35	57
antibacterial08627	130	15	15	0	35	33
antibacterial10171	134	3	15	0	35	7
antibacterial13268	135	8	15	0	35	7
antibacterial06603	142	25	15	0	35	83
antibacterial10723	154	25	15	0	35	115
antibacterial08194	178	23	15	0	35	50
antibacterial10440	187	33	15	0	35	48
antibacterial08532	205	35	15	0	35	26
Gram-	206	3	15	0	35	11
antibacterial11453	226	10	15	0	35	12
antibacterial13253	280	4	15	0	35	14
antibacterial10168	286	6	15	0	35	14
antibacterial12008	296	49	15	0	35	50
antibacterial10441	332	2	15	0	35	15
antibacterial11356	410	8	15	0	35	60
antibacterial12501	456	10	15	0	35	17
antibacterial08699	593	6	15	0	35	21
antibacterial09650	1105	18	15	0	35	44
antibacterial09921	1105	18	15	0	35	44
antibacterial09647	1171	23	15	0	35	51
antibacterial09654	1226	8	15	0	35	57
antibacterial10320	1258	15	15	0	35	75
antibacterial09701	1259	9	15	0	35	78
Antimicrobial	13	135	16	0	35	123
antibacterial12614	14	81	18	0	35	163
antimicrobial	0	473	20	0	35	181
antimicrobial	0	473	20	0	35	181
Antifungal	0	473	20	0	35	181
antibacterial06933	0	473	20	0	35	181
antibacterial07037	0	473	20	0	35	181
antibacterial07524	0	473	20	0	35	181
antibacterial07559	0	473	20	0	35	181
antibacterial07675	0	473	20	0	35	181
antibacterial07949	0	473	20	0	35	181
antibacterial08479	0	473	20	0	35	181
antibacterial09382	0	473	20	0	35	181
antibacterial09405	0	473	20	0	35	181
antibacterial09412	0	473	20	0	35	181
antibacterial09428	0	473	20	0	35	181
antibacterial09443	0	473	20	0	35	181
antibacterial09450	0	473	20	0	35	181
antibacterial09451	0	473	20	0	35	181
antibacterial10924	0	473	20	0	35	181
antibacterial10958	0	473	20	0	35	181
antibacterial11248	0	473	20	0	35	181
antibacterial11303	0	473	20	0	35	181
antibacterial11327	0	473	20	0	35	181
antibacterial12020	0	473	20	0	35	181
antibacterial12378	0	473	20	0	35	181
antibacterial12510	0	473	20	0	35	181
antibacterial12670	0	473	20	0	35	181
antibacterial12797	0	473	20	0	35	181
antibacterial12873	0	473	20	0	35	181
antibacterial13060	0	473	20	0	35	181
antibacterial13145	0	473	20	0	35	181
antibacterial13158	0	473	20	0	35	181
antibacterial13308	0	473	20	0	35	181
antibacterial13388	0	473	20	0	35	181
Antifungal	1	375	20	0	35	181
antimicrobial	1	375	20	0	35	181
Antibacterial	1	375	20	0	35	181
Antibacterial	1	375	20	0	35	181
Antimicrobial	1	375	20	0	35	181
antibacterial07519	1	375	20	0	35	181
antibacterial07657	1	375	20	0	35	181
antibacterial07947	1	375	20	0	35	181
antibacterial08040	1	375	20	0	35	181
antibacterial08252	1	375	20	0	35	181
antibacterial08256	1	375	20	0	35	181
antibacterial08946	1	375	20	0	35	181
antibacterial09352	1	375	20	0	35	181
antibacterial09357	1	375	20	0	35	181
antibacterial09358	1	375	20	0	35	181
antibacterial09359	1	375	20	0	35	181
antibacterial09361	1	375	20	0	35	181
antibacterial09362	1	375	20	0	35	181
antibacterial09365	1	375	20	0	35	181
antibacterial09366	1	375	20	0	35	181
antibacterial09368	1	375	20	0	35	181
antibacterial09373	1	375	20	0	35	181
antibacterial09389	1	375	20	0	35	181
antibacterial09441	1	375	20	0	35	181
antibacterial10722	1	375	20	0	35	181
antibacterial11286	1	375	20	0	35	181
antibacterial11287	1	375	20	0	35	181
antibacterial12142	1	375	20	0	35	181
anti-Gram+;antibact	2	459	20	0	35	166
antibacterial;antif	2	459	20	0	35	166
antimicrobial	2	459	20	0	35	166
antimicrobial	2	459	20	0	35	166
Gram-	2	459	20	0	35	166
antibacterial06562	2	459	20	0	35	166
antibacterial07626	2	459	20	0	35	166
antibacterial07627	2	459	20	0	35	166
antibacterial07628	2	459	20	0	35	166
antibacterial07629	2	459	20	0	35	166
antibacterial07630	2	459	20	0	35	166
antibacterial07636	2	459	20	0	35	166
antibacterial07637	2	459	20	0	35	166
antibacterial07638	2	459	20	0	35	166
antibacterial07674	2	459	20	0	35	166
antibacterial08042	2	459	20	0	35	166
antibacterial08484	2	459	20	0	35	166
antibacterial09463	2	459	20	0	35	166
antibacterial09489	2	459	20	0	35	166
antibacterial11552	2	459	20	0	35	166
antibacterial11555	2	459	20	0	35	166
antibacterial11977	2	459	20	0	35	166
antibacterial12850	2	459	20	0	35	166
antibacterial13306	2	459	20	0	35	166
antibacterial13384	2	459	20	0	35	166
antibacterial07663	3	225	20	0	35	7
antibacterial08038	3	225	20	0	35	7
antibacterial08480	3	225	20	0	35	7
antibacterial08485	3	225	20	0	35	7
antibacterial09091	3	225	20	0	35	7
antibacterial09408	3	225	20	0	35	7
antibacterial09449	3	225	20	0	35	7
antibacterial09994	3	225	20	0	35	7
antibacterial10676	3	225	20	0	35	7
antibacterial10929	3	225	20	0	35	7
antibacterial11748	3	225	20	0	35	7
antibacterial12029	3	225	20	0	35	7
antibacterial12705	3	225	20	0	35	7
antibacterial12719	3	225	20	0	35	7
antibacterial12761	3	225	20	0	35	7
antibacterial12957	3	225	20	0	35	7
anti-Gram+;antibact	4	193	20	0	35	181
Antibacterial	4	193	20	0	35	181
antibacterial07923	4	193	20	0	35	181
antibacterial08478	4	193	20	0	35	181
antibacterial09429	4	193	20	0	35	181
antibacterial11505	4	193	20	0	35	181
antibacterial11716	4	193	20	0	35	181
antibacterial11890	4	193	20	0	35	181
antibacterial12402	4	193	20	0	35	181
antibacterial13038	4	193	20	0	35	181
antimicrobial	5	134	20	0	35	181
antimicrobial	5	134	20	0	35	181
antibacterial07635	5	134	20	0	35	181
antibacterial07929	5	134	20	0	35	181
antibacterial07942	5	134	20	0	35	181
antibacterial09433	5	134	20	0	35	181
Antibacterial;antim	6	71	20	0	35	181
anti-Gram+;Gram-	6	71	20	0	35	181
antibacterial06584	6	71	20	0	35	181
antibacterial07762	6	71	20	0	35	181
antibacterial08481	6	71	20	0	35	181
antibacterial09447	6	71	20	0	35	181
antibacterial11577	6	71	20	0	35	181
antibacterial13169	6	71	20	0	35	181
anti-Gram+;Antibact	7	118	20	0	35	181
antimicrobial	7	118	20	0	35	181
antibacterial07992	7	118	20	0	35	181
antibacterial09396	7	118	20	0	35	181
antibacterial09460	7	118	20	0	35	181
antibacterial09462	7	118	20	0	35	181
antibacterial11714	7	118	20	0	35	181
antibacterial12743	7	118	20	0	35	181
antimicrobial	8	221	20	0	35	181
antimicrobial	8	221	20	0	35	181
anti-Gram+;antibact	8	221	20	0	35	181
antibacterial;antif	8	221	20	0	35	181
antibacterial07031	8	221	20	0	35	181
antibacterial08475	8	221	20	0	35	181
antibacterial09090	8	221	20	0	35	181
antibacterial09388	8	221	20	0	35	181
antibacterial09407	8	221	20	0	35	181
antibacterial12495	8	221	20	0	35	181
antibacterial12573	8	221	20	0	35	181
antibacterial12801	8	221	20	0	35	181
Antimicrobial	9	76	20	0	35	181
antibacterial11449	9	76	20	0	35	181
antibacterial12450	9	76	20	0	35	181
antibacterial12694	9	76	20	0	35	181
antimicrobial	10	67	20	0	35	153
antibacterial;antim	10	67	20	0	35	153
antibacterial07754	10	67	20	0	35	153
antibacterial07953	10	67	20	0	35	153
antibacterial12598	10	67	20	0	35	153
antibacterial13159	10	67	20	0	35	153
antimicrobial	11	150	20	0	35	181
antibacterial06443	11	150	20	0	35	181
antibacterial08542	11	150	20	0	35	181
antibacterial12140	11	150	20	0	35	181
antibacterial12577	11	150	20	0	35	181
antibacterial13052	11	150	20	0	35	181
antibacterial13387	11	150	20	0	35	181
antibacterial09386	12	98	20	0	35	153
antibacterial09411	12	98	20	0	35	153
antibacterial09464	12	98	20	0	35	153
antibacterial11500	12	98	20	0	35	153
Antimicrobial	13	135	20	0	35	153
antibacterial11375	13	135	20	0	35	153
antibacterial11440	13	135	20	0	35	153
antibacterial06510	14	81	20	0	35	181
antibacterial11593	14	81	20	0	35	181
antibacterial12724	14	81	20	0	35	181
antibacterial12809	14	81	20	0	35	181
antibacterial13020	14	81	20	0	35	181
anti-Gram+;antibact	15	119	20	0	35	153
antibacterial07631	15	119	20	0	35	153
antibacterial10226	15	119	20	0	35	153
antibacterial09461	16	61	20	0	35	181
antibacterial12489	16	61	20	0	35	181
antibacterial12872	16	61	20	0	35	181
antibacterial13128	16	61	20	0	35	181
antimicrobial	17	40	20	0	35	153
antimicrobial	17	40	20	0	35	153
antibacterial09126	17	40	20	0	35	153
antibacterial10033	17	40	20	0	35	153
antibacterial11940	17	40	20	0	35	153
antibacterial13243	17	40	20	0	35	153
anti-Gram+;antibact	18	113	20	0	35	181
antibacterial07931	18	113	20	0	35	181
antibacterial10444	18	113	20	0	35	181
antibacterial12479	18	113	20	0	35	181
antibacterial12481	18	113	20	0	35	181
antibacterial12483	18	113	20	0	35	181
antibacterial08255	19	383	20	0	35	181
antibacterial09384	19	383	20	0	35	181
antibacterial12684	19	383	20	0	35	181
antibacterial06530	20	107	20	0	35	181
antibacterial07939	20	107	20	0	35	181
antibacterial08063	20	107	20	0	35	181
antibacterial09383	20	107	20	0	35	181
antibacterial09437	20	107	20	0	35	181
antibacterial09926	20	107	20	0	35	181
Antibacterial;Antif	21	50	20	0	35	142
antibacterial09392	21	50	20	0	35	142
antibacterial12504	21	50	20	0	35	142
Antifungal	22	101	20	0	35	50
antibacterial09442	22	101	20	0	35	50
antibacterial10922	22	101	20	0	35	50
antibacterial11718	22	101	20	0	35	50
antibacterial09448	23	61	20	0	35	181
antibacterial12725	23	61	20	0	35	181
antibacterial07972	24	139	20	0	35	153
antibacterial11769	24	139	20	0	35	153
antibacterial12880	24	139	20	0	35	153
antibacterial12910	24	139	20	0	35	153
antibacterial12954	24	139	20	0	35	153
antimicrobial	25	72	20	0	35	153
antibacterial07099	25	72	20	0	35	153
antibacterial11302	25	72	20	0	35	153
antibacterial13269	25	72	20	0	35	153
antibacterial06447	26	48	20	0	35	153
antibacterial09376	26	48	20	0	35	153
antibacterial11324	26	48	20	0	35	153
antibacterial11435	26	48	20	0	35	153
antibacterial11844	26	48	20	0	35	153
antibacterial07328	27	76	20	0	35	153
antibacterial08958	27	76	20	0	35	153
antibacterial09997	27	76	20	0	35	153
antibacterial12697	27	76	20	0	35	153
antibacterial13146	27	76	20	0	35	153
antibacterial13262	27	76	20	0	35	153
antibacterial13381	27	76	20	0	35	153
Antibacterial;Antif	28	64	20	0	35	153
antibacterial08919	28	64	20	0	35	153
antibacterial09420	28	64	20	0	35	153
antibacterial09439	28	64	20	0	35	153
antibacterial06492	29	70	20	0	35	133
antibacterial09097	29	70	20	0	35	133
antibacterial12394	29	70	20	0	35	133
antibacterial13163	29	70	20	0	35	133
anti-Gram+;antibact	31	58	20	0	35	181
antibacterial09409	31	58	20	0	35	181
antibacterial09415	31	58	20	0	35	181
anti-Gram+;antibact	32	45	20	0	35	181
antibacterial08581	32	45	20	0	35	181
antibacterial12898	32	45	20	0	35	181
antibacterial13025	32	45	20	0	35	181
antibacterial13071	32	45	20	0	35	181
antibacterial13304	32	45	20	0	35	181
antibacterial12127	33	22	20	0	35	153
antibacterial;antim	34	54	20	0	35	153
L02A001911	34	54	20	0	35	153
antibacterial08482	34	54	20	0	35	153
antibacterial09377	34	54	20	0	35	153
antimicrobial	35	54	20	0	35	153
antibacterial10951	35	54	20	0	35	153
antibacterial10953	35	54	20	0	35	153
antibacterial12713	35	54	20	0	35	153
antibacterial13181	35	54	20	0	35	153
antibacterial07994	36	54	20	0	35	117
antimicrobial	37	56	20	0	35	153
antibacterial06651	37	56	20	0	35	153
antibacterial11491	37	56	20	0	35	153
antibacterial11578	37	56	20	0	35	153
antibacterial11752	37	56	20	0	35	153
antibacterial11816	37	56	20	0	35	153
antibacterial09385	38	32	20	0	35	181
antibacterial;antim	40	67	20	0	35	166
antibacterial;antim	40	67	20	0	35	166
Gram-	40	67	20	0	35	166
antibacterial07954	40	67	20	0	35	166
antibacterial08713	40	67	20	0	35	166
Antimicrobial	41	19	20	0	35	153
antibacterial09418	41	19	20	0	35	153
antibacterial07651	42	92	20	0	35	181
antibacterial08389	42	92	20	0	35	181
antibacterial08476	42	92	20	0	35	181
antibacterial12488	42	92	20	0	35	181
antibacterial12654	42	92	20	0	35	181
antibacterial13156	42	92	20	0	35	181
antibacterial08477	43	33	20	0	35	153
antibacterial09932	43	33	20	0	35	153
antibacterial12630	43	33	20	0	35	153
antibacterial13235	43	33	20	0	35	153
antibacterial	44	64	20	0	35	133
antibacterial07355	44	64	20	0	35	133
antibacterial09367	44	64	20	0	35	133
antibacterial09933	44	64	20	0	35	133
antibacterial12032	44	64	20	0	35	133
Antifungal	45	32	20	0	35	166
antibacterial10923	45	32	20	0	35	166
antibacterial11896	45	32	20	0	35	166
antibacterial12030	45	32	20	0	35	166
antibacterial13364	45	32	20	0	35	166
antibacterial09436	46	31	20	0	35	166
antibacterial12069	48	47	20	0	35	181
antibacterial13194	48	47	20	0	35	181
antibacterial13260	48	47	20	0	35	181
Anti-Gram-;Antibact	49	191	20	0	35	181
antibacterial06587	49	191	20	0	35	181
antibacterial07676	49	191	20	0	35	181
antibacterial09431	51	95	20	0	35	166
antibacterial10721	51	95	20	0	35	166
Antibacterial	52	31	20	0	35	153
antibacterial10037	52	31	20	0	35	153
antibacterial10040	52	31	20	0	35	153
Antibacterial;antim	53	42	20	0	35	153
antibacterial09378	53	42	20	0	35	153
antibacterial10187	53	42	20	0	35	153
antibacterial07919	55	11	20	0	35	166
antibacterial11897	56	39	20	0	35	181
antibacterial12674	56	39	20	0	35	181
antibacterial07943	57	36	20	0	35	181
antibacterial;Antif	58	33	20	0	35	153
antibacterial11417	58	33	20	0	35	153
Antibacterial	60	34	20	0	35	153
antibacterial07621	60	34	20	0	35	153
antibacterial10960	60	34	20	0	35	153
antibacterial12484	60	34	20	0	35	153
antibacterial12487	60	34	20	0	35	153
antibacterial12490	60	34	20	0	35	153
antibacterial12492	60	34	20	0	35	153
antibacterial12494	60	34	20	0	35	153
antibacterial12496	60	34	20	0	35	153
antibacterial07296	61	35	20	0	35	111
antibacterial07354	61	35	20	0	35	111
antibacterial07356	61	35	20	0	35	111
antibacterial11316	61	35	20	0	35	111
antibacterial13026	61	35	20	0	35	111
antibacterial09114	63	64	20	0	35	125
antibacterial09115	63	64	20	0	35	125
antibacterial09119	63	64	20	0	35	125
antibacterial10227	63	64	20	0	35	125
antibacterial12031	63	64	20	0	35	125
antibacterial13287	63	64	20	0	35	125
antibacterial13355	63	64	20	0	35	125
antibacterial13389	63	64	20	0	35	125
antibacterial09401	64	23	20	0	35	153
antibacterial09931	64	23	20	0	35	153
antibacterial12953	65	27	20	0	35	142
Antibacterial	66	35	20	0	35	166
anti-Gram+;Antibact	66	35	20	0	35	166
antibacterial07537	66	35	20	0	35	166
antibacterial13362	66	35	20	0	35	166
antibacterial12936	67	15	20	0	35	86
antibacterial09095	68	22	20	0	35	153
antimicrobial	69	27	20	0	35	153
antibacterial10034	69	27	20	0	35	153
antibacterial12377	70	24	20	0	35	133
antibacterial08250	71	60	20	0	35	111
antibacterial09334	71	60	20	0	35	111
antibacterial06653	72	16	20	0	35	181
antibacterial09996	72	16	20	0	35	181
antimicrobial	73	31	20	0	35	117
antimicrobial	73	31	20	0	35	117
antibacterial07957	73	31	20	0	35	117
antibacterial08388	73	31	20	0	35	117
antibacterial11883	74	18	20	0	35	153
antibacterial08046	76	24	20	0	35	111
antibacterial09427	76	24	20	0	35	111
antibacterial12480	77	34	20	0	35	142
antibacterial12485	77	34	20	0	35	142
antibacterial12486	77	34	20	0	35	142
antibacterial13367	77	34	20	0	35	142
antibacterial08546	79	22	20	0	35	153
antibacterial09426	79	22	20	0	35	153
antibacterial10950	79	22	20	0	35	153
antimicrobial	80	59	20	0	35	153
antibacterial07367	80	59	20	0	35	153
antibacterial07751	80	59	20	0	35	153
antibacterial09112	80	59	20	0	35	153
antibacterial10842	80	59	20	0	35	153
antimicrobial	81	21	20	0	35	133
antibacterial09287	81	21	20	0	35	133
antibacterial09397	81	21	20	0	35	133
antimicrobial	85	27	20	0	35	166
antibacterial13307	86	22	20	0	35	100
antibacterial;antim	87	16	20	0	35	100
antibacterial07357	87	16	20	0	35	100
antibacterial09455	87	16	20	0	35	100
antibacterial12932	89	29	20	0	35	133
antibacterial06685	90	16	20	0	35	74
antibacterial09355	91	16	20	0	35	181
antibacterial;Antif	92	37	20	0	35	153
antibacterial09995	92	37	20	0	35	153
antibacterial11756	95	30	20	0	35	153
antibacterial12933	95	30	20	0	35	153
antibacterial09093	96	16	20	0	35	153
antibacterial09096	96	16	20	0	35	153
antibacterial13419	100	18	20	0	35	153
antimicrobial	101	26	20	0	35	153
antibacterial07084	101	26	20	0	35	153
antibacterial08584	104	29	20	0	35	166
antibacterial08054	105	39	20	0	35	153
antibacterial08849	105	39	20	0	35	153
antimicrobial	109	26	20	0	35	83
antibacterial12788	109	26	20	0	35	83
antibacterial11996	111	28	20	0	35	111
antibacterial;antim	112	21	20	0	35	80
antibacterial11319	113	31	20	0	35	142
antimicrobial	114	5	20	0	35	9
Antifungal;antimicr	116	21	20	0	35	9
Antibacterial	116	21	20	0	35	9
antibacterial13311	116	21	20	0	35	9
antibacterial09452	117	13	20	0	35	9
antibacterial10032	117	13	20	0	35	9
antibacterial11830	119	28	20	0	35	62
antibacterial09399	120	12	20	0	35	12
antibacterial10831	122	22	20	0	35	117
anti-Gram+;antibact	124	19	20	0	35	100
antibacterial09454	124	19	20	0	35	100
antibacterial10525	124	19	20	0	35	100
antibacterial13152	127	17	20	0	35	153
antibacterial13167	127	17	20	0	35	153
antibacterial10031	133	11	20	0	35	10
antibacterial10498	133	11	20	0	35	10
antibacterial12826	136	11	20	0	35	10
antibacterial09459	139	11	20	0	35	10
antibacterial13124	140	16	20	0	35	16
antibacterial13174	141	9	20	0	35	10
antibacterial11784	145	5	20	0	35	10
antibacterial09118	147	8	20	0	35	11
antibacterial07763	150	12	20	0	35	11
antibacterial13399	160	12	20	0	35	12
antibacterial11995	167	9	20	0	35	12
antibacterial09124	168	19	20	0	35	105
antibacterial09127	168	19	20	0	35	105
antibacterial10622	168	19	20	0	35	105
antibacterial07951	172	10	20	0	35	13
antibacterial07941	175	28	20	0	35	43
anti-Gram+;antibact	178	23	20	0	35	66
antibacterial11974	195	47	20	0	35	46
antibacterial13104	195	47	20	0	35	46
antibacterial12600	198	17	20	0	35	14
antimicrobial	203	6	20	0	35	15
antibacterial12795	203	6	20	0	35	15
antibacterial12403	211	7	20	0	35	15
antibacterial07920	212	14	20	0	35	15
antibacterial09120	212	14	20	0	35	15
antibacterial09111	214	13	20	0	35	15
antibacterial09121	214	13	20	0	35	15
antibacterial09125	214	13	20	0	35	15
antibacterial09379	219	4	20	0	35	15
antibacterial12931	220	7	20	0	35	15
antibacterial11817	230	11	20	0	35	51
antibacterial11320	231	7	20	0	35	16
antibacterial07442	235	2	20	0	35	16
antibacterial09393	237	20	20	0	35	100
antibacterial12889	240	11	20	0	35	16
antibacterial12161	242	7	20	0	35	16
Antibacterial	255	17	20	0	35	111
antimicrobial	256	9	20	0	35	17
antibacterial11566	268	11	20	0	35	80
antibacterial12612	272	7	20	0	35	18
antibacterial11888	296	49	20	0	35	66
antimicrobial	303	27	20	0	35	44
antibacterial09113	307	18	20	0	35	30
antimicrobial	318	15	20	0	35	20
antibacterial11322	319	3	20	0	35	20
antibacterial07634	325	8	20	0	35	20
antibacterial11596	346	16	20	0	35	21
antibacterial08544	365	3	20	0	35	21
antibacterial06684	366	9	20	0	35	21
antibacterial07485	366	9	20	0	35	21
antibacterial08982	394	11	20	0	35	22
antiviral	406	9	20	0	35	22
antibacterial09116	406	9	20	0	35	22
antibacterial13175	406	9	20	0	35	22
antibacterial07946	411	2	20	0	35	22
antibacterial09105	430	3	20	0	35	23
antibacterial08254	435	3	20	0	35	23
antibacterial07331	439	9	20	0	35	105
antibacterial09122	451	11	20	0	35	48
Antibacterial	458	8	20	0	35	23
antibacterial08364	475	9	20	0	35	24
antibacterial09108	516	5	20	0	35	25
antibacterial09148	540	10	20	0	35	51
antibacterial09398	550	2	20	0	35	26
antibacterial10624	570	2	20	0	35	27
antibacterial13288	628	4	20	0	35	28
antibacterial12019	630	3	20	0	35	28
Antimicrobial	671	2	20	0	35	30
antibacterial08048	682	7	20	0	35	30
antibacterial11952	687	3	20	0	35	31
antibacterial13048	688	3	20	0	35	31
antibacterial12162	734	2	20	0	35	32
antibacterial13093	766	3	20	0	35	34
antibacterial11972	830	3	20	0	35	37
antibacterial09117	976	2	20	0	35	46
antibacterial09123	1086	3	20	0	35	55
antibacterial09935	1105	18	20	0	35	58
antibacterial;Antif	489	34	24	0	35	48
antibacterial07531	0	473	25	0	35	227
anti-Gram+;antibact	1	375	25	0	35	227
antibacterial09684	1	375	25	0	35	227
antibacterial09687	1	375	25	0	35	227
antibacterial12182	1	375	25	0	35	227
Antimicrobial	2	459	25	0	35	208
Antifungal	2	459	25	0	35	208
antibacterial07560	2	459	25	0	35	208
antibacterial07561	2	459	25	0	35	208
antibacterial12165	2	459	25	0	35	208
Antibacterial;Antif	4	193	25	0	35	227
antibacterial09537	4	193	25	0	35	227
antibacterial09538	4	193	25	0	35	227
antibacterial11326	4	193	25	0	35	227
antimicrobial	5	134	25	0	35	227
antibacterial07274	6	71	25	0	35	227
antibacterial;Antif	7	118	25	0	35	227
antibacterial09685	7	118	25	0	35	227
antibacterial;Antif	8	221	25	0	35	227
Antibacterial;antim	8	221	25	0	35	227
antimicrobial	8	221	25	0	35	227
antibacterial09683	8	221	25	0	35	227
Antimicrobial	12	98	25	0	35	192
antibacterial11342	12	98	25	0	35	192
antibacterial11711	12	98	25	0	35	192
Anti-Gram-	13	135	25	0	35	192
anti-Gram-;antibact	13	135	25	0	35	192
anti-Gram+;Antifung	15	119	25	0	35	192
antibacterial11380	16	61	25	0	35	227
antimicrobial	17	40	25	0	35	192
antimicrobial	17	40	25	0	35	192
antibacterial07268	18	113	25	0	35	227
antibacterial11138	18	113	25	0	35	227
antibacterial12422	18	113	25	0	35	227
antibacterial12766	18	113	25	0	35	227
anti-Gram+;antibact	19	383	25	0	35	227
anti-Gram+;antibact	19	383	25	0	35	227
anti-Gram+;antibact	19	383	25	0	35	227
anti-Gram+;antibact	22	101	25	0	35	62
anti-Gram+;anti-HIV	24	139	25	0	35	192
antibacterial11946	26	48	25	0	35	192
anti-Gram+;Antibact	28	64	25	0	35	192
antibacterial09345	30	27	25	0	35	192
antibacterial13325	30	27	25	0	35	192
Antibacterial;antim	31	58	25	0	35	227
anti-Gram+;antibact	34	54	25	0	35	192
antibacterial08006	34	54	25	0	35	192
antibacterial12626	36	54	25	0	35	147
antibacterial12637	38	32	25	0	35	227
antibacterial;Antif	39	31	25	0	35	166
Antifungal	41	19	25	0	35	192
antibacterial;antim	42	92	25	0	35	227
anti-Gram+;antifung	43	33	25	0	35	192
antibacterial08068	44	64	25	0	35	166
anti-Gram+;antibact	48	47	25	0	35	227
Anti-Gram-;antibact	48	47	25	0	35	227
anti-Gram-;antibact	53	42	25	0	35	192
antibacterial09686	56	39	25	0	35	227
Antibacterial	57	36	25	0	35	227
antibacterial07273	61	35	25	0	35	138
antibacterial07278	61	35	25	0	35	138
antibacterial;antim	62	18	25	0	35	156
antibacterial10579	63	64	25	0	35	156
antibacterial11398	63	64	25	0	35	156
antibacterial11423	63	64	25	0	35	156
antibacterial11381	67	15	25	0	35	108
antibiotic	68	22	25	0	35	192
antibacterial;Antif	73	31	25	0	35	147
antibacterial08072	74	18	25	0	35	192
antibacterial;Antif	76	24	25	0	35	138
Antimicrobial	76	24	25	0	35	138
antibacterial08005	77	34	25	0	35	178
antibacterial;antim	79	22	25	0	35	192
Antimicrobial	79	22	25	0	35	192
antibacterial10580	79	22	25	0	35	192
antibacterial06532	80	59	25	0	35	192
antibacterial08202	80	59	25	0	35	192
antibacterial09534	80	59	25	0	35	192
antibacterial09265	82	28	25	0	35	192
antibacterial07748	85	27	25	0	35	208
antibacterial12841	88	18	25	0	35	227
antibacterial06964	91	16	25	0	35	227
antibacterial07379	91	16	25	0	35	227
anti-Gram+;anti-HIV	92	37	25	0	35	192
Antibacterial;antim	92	37	25	0	35	192
anti-Gram+;Antibact	92	37	25	0	35	192
anti-Gram-;antibact	92	37	25	0	35	192
antibacterial;antim	92	37	25	0	35	192
antibacterial08085	98	31	25	0	35	108
antibacterial	99	22	25	0	35	192
Antibacterial	101	26	25	0	35	192
antibacterial09688	108	23	25	0	35	192
antibacterial11717	108	23	25	0	35	192
anti-Gram+;antibact	109	26	25	0	35	104
antibacterial11434	112	21	25	0	35	100
antibacterial08208	113	31	25	0	35	178
antibacterial11729	113	31	25	0	35	178
antibacterial;antim	118	12	25	0	35	11
antibacterial11545	118	12	25	0	35	11
antimicrobial	124	19	25	0	35	125
Antibacterial;antim	127	17	25	0	35	192
Antibacterial;antim	128	16	25	0	35	59
antibacterial07839	129	31	25	0	35	96
antibacterial07693	130	15	25	0	35	55
antibacterial07702	130	15	25	0	35	55
antimicrobial	137	23	25	0	35	131
antibacterial11196	139	11	25	0	35	13
antimicrobial	145	5	25	0	35	13
antibacterial;antif	153	6	25	0	35	14
antibacterial09877	154	25	25	0	35	192
anti-Gram+;Antibact	156	18	25	0	35	192
antibacterial06678	157	25	25	0	35	40
antibacterial07416	159	13	25	0	35	138
antibacterial11105	175	28	25	0	35	54
antibacterial;Antif	178	23	25	0	35	83
antibacterial11427	193	7	25	0	35	18
antibacterial07415	208	10	25	0	35	19
anti-Gram-;antibact	219	4	25	0	35	19
antibacterial10299	228	13	25	0	35	20
antibacterial10711	228	13	25	0	35	20
antibacterial11863	234	22	25	0	35	86
antibacterial11431	272	7	25	0	35	23
antibacterial;antif	277	10	25	0	35	30
anti-Gram+;antibact	291	16	25	0	35	33
Antimicrobial	295	6	25	0	35	24
antibacterial12798	307	18	25	0	35	37
antibacterial10306	343	11	25	0	35	32
antibacterial07623	344	31	25	0	35	192
anti-Gram+;Gram-	345	8	25	0	35	26
antibacterial11451	365	3	25	0	35	26
antibacterial08067	441	11	25	0	35	29
antibacterial09100	483	166	25	0	35	37
antibacterial09101	483	166	25	0	35	37
antibacterial10256	510	7	25	0	35	32
antibacterial	543	5	25	0	35	33
antibacterial;antim	562	2	25	0	35	33
antimicrobial	566	9	25	0	35	33
antibacterial08070	636	5	25	0	35	36
antibacterial13157	696	3	25	0	35	39
antibacterial06531	721	5	25	0	35	40
antimicrobial	756	9	25	0	35	42
antimicrobial	819	3	25	0	35	46
antibacterial11318	942	2	25	0	35	55
antibacterial08628	1044	6	25	0	35	64
antibacterial;antim	1189	2	25	0	35	89
antibacterial11437	0	473	30	0	35	272
antibacterial;antim	2	459	30	0	35	250
antibacterial10615	4	193	30	0	35	272
anti-Gram+;Antibact	6	71	30	0	35	272
antimicrobial	8	221	30	0	35	272
antimicrobial;Antim	8	221	30	0	35	272
antibacterial07448	11	150	30	0	35	272
antibacterial08395	11	150	30	0	35	272
antibacterial07991	13	135	30	0	35	230
antibacterial07993	16	61	30	0	35	272
anti-Gram+;Antibact	19	383	30	0	35	272
antibacterial06947	19	383	30	0	35	272
antibacterial10750	19	383	30	0	35	272
Antimicrobial;Antim	22	101	30	0	35	75
antimicrobial	23	61	30	0	35	272
Antimicrobial;Antim	24	139	30	0	35	230
Antifungal	24	139	30	0	35	230
Antimicrobial	24	139	30	0	35	230
antibacterial07499	26	48	30	0	35	230
antimicrobial	27	76	30	0	35	230
antimicrobial	27	76	30	0	35	230
antimicrobial;antiv	29	70	30	0	35	200
antibacterial07846	29	70	30	0	35	200
antibacterial;antim	34	54	30	0	35	230
anti-Gram+;Antibact	38	32	30	0	35	272
Antimicrobial;Antim	40	67	30	0	35	250
Antibacterial	40	67	30	0	35	250
antibacterial09233	40	67	30	0	35	250
anti-Gram+;Antibact	42	92	30	0	35	272
antibacterial10043	42	92	30	0	35	272
antibacterial07498	51	95	30	0	35	250
antibacterial;antim	55	11	30	0	35	250
antibacterial12619	56	39	30	0	35	272
anti-Gram+;antibact	57	36	30	0	35	272
antibacterial;Antif	60	34	30	0	35	230
Antimicrobial	65	27	30	0	35	214
Antimicrobial;Antim	70	24	30	0	35	200
Antimicrobial;Antim	70	24	30	0	35	200
antimicrobial	70	24	30	0	35	200
Antimicrobial	73	31	30	0	35	176
antimicrobial	77	34	30	0	35	214
Antimicrobial	87	16	30	0	35	150
Antibacterial;Antim	88	18	30	0	35	272
Antifungal	88	18	30	0	35	272
antifungal;antimicr	90	16	30	0	35	111
antibacterial11836	92	37	30	0	35	230
anti-Gram+;antibact	97	11	30	0	35	166
antimicrobial	102	23	30	0	35	166
antimicrobial;antiv	102	23	30	0	35	166
antibacterial10265	106	8	30	0	35	12
Antimicrobial	107	77	30	0	35	69
Antifungal	112	21	30	0	35	120
antimicrobial	115	11	30	0	35	166
anti-Gram+;antifung	116	21	30	0	35	13
antibacterial10481	116	21	30	0	35	13
antibacterial11562	118	12	30	0	35	14
antibacterial10611	123	10	30	0	35	14
antibacterial08720	130	15	30	0	35	66
antibacterial10734	136	11	30	0	35	15
antibacterial11448	137	23	30	0	35	157
antimicrobial	152	10	30	0	35	17
antimicrobial	156	18	30	0	35	230
antimicrobial	161	5	30	0	35	18
antimicrobial	164	9	30	0	35	18
L02A001809	173	8	30	0	35	20
antibacterial10759	205	35	30	0	35	52
Anti-Gram-;antibact	224	7	30	0	35	24
antibacterial10733	244	29	30	0	35	120
antimicrobial	256	9	30	0	35	26
anti-Gram+	264	3	30	0	35	27
Antibacterial	270	2	30	0	35	28
antibacterial13299	291	16	30	0	35	40
antibacterial11353	297	5	30	0	35	29
antibacterial08495	328	4	30	0	35	30
antibacterial08496	328	4	30	0	35	30
antimicrobial;antiv	373	5	30	0	35	32
antimicrobial	390	14	30	0	35	37
antimicrobial	390	14	30	0	35	37
antibacterial11513	423	3	30	0	35	34
Antimicrobial	443	3	30	0	35	35
antibacterial10887	470	4	30	0	35	36
antibacterial06657	476	29	30	0	35	88
antibacterial09010	479	20	30	0	35	37
antimicrobial	483	166	30	0	35	45
Antimicrobial	483	166	30	0	35	45
antibacterial12453	498	8	30	0	35	43
antibacterial07361	520	7	30	0	35	38
Antibacterial;Antif	603	5	30	0	35	42
antibacterial07990	631	3	30	0	35	43
Antibacterial;Antif	650	54	30	0	35	44
antibacterial08781	672	7	30	0	35	45
Antibacterial;Antif	728	8	30	0	35	48
anti-Gram+;Antibact	755	11	30	0	35	50
anti-Gram+;Antibact	762	6	30	0	35	50
antibacterial11548	837	9	30	0	35	62
antibacterial13385	866	3	30	0	35	61
antibacterial13196	910	3	30	0	35	63
antibacterial13122	971	2	30	0	35	69
antibacterial13257	1017	2	30	0	35	73
antibacterial;antim	1018	5	30	0	35	73
antibacterial11501	2	459	35	0	35	291
antibacterial07039	7	118	35	0	35	318
antibacterial11494	7	118	35	0	35	318
Antimicrobial	11	150	35	0	35	318
antibacterial06541	14	81	35	0	35	318
antibacterial13211	18	113	35	0	35	318
Antimicrobial	22	101	35	0	35	87
antibacterial12006	25	72	35	0	35	269
antibacterial13320	25	72	35	0	35	269
anti-Gram+;Antifung	38	32	35	0	35	318
anti-Gram+;antifung	107	77	35	0	35	81
anti-Gram+;antibact	129	31	35	0	35	134
antibacterial11368	135	8	35	0	35	17
antibacterial;antif	139	11	35	0	35	18
antibacterial11471	139	11	35	0	35	18
antibacterial09331	152	10	35	0	35	20
Antimicrobial	157	25	35	0	35	57
antibacterial08401	167	9	35	0	35	22
Antibacterial	176	44	35	0	35	129
antimicrobial	227	6	35	0	35	28
anti-Gram+;antibact	233	3	35	0	35	28
antibacterial07439	283	11	35	0	35	33
antibacterial07487	299	22	35	0	35	68
antimicrobial	317	22	35	0	35	76
antibacterial08400	351	5	35	0	35	37
Antimicrobial	368	4	35	0	35	37
antibacterial;antim	378	45	35	0	35	166
antibacterial06523	396	4	35	0	35	39
antibacterial07371	396	4	35	0	35	39
antibacterial;antim	409	10	35	0	35	39
antibacterial12928	433	10	35	0	35	40
antibacterial12096	443	3	35	0	35	41
antibacterial10800	511	4	35	0	35	44
antibacterial07082	515	2	35	0	35	44
Antimicrobial	654	15	35	0	35	52
antibacterial11565	669	8	35	0	35	53
Antibacterial	676	6	35	0	35	53
antibacterial13162	688	3	35	0	35	54
antifungal;antimicr	701	2	35	0	35	55
antibacterial08493	728	8	35	0	35	56
antibacterial12716	970	4	35	0	35	79
antibacterial09294	1053	4	35	0	35	92
Antimicrobial	20	107	40	0	35	363
antibacterial07326	36	54	40	0	35	235
antimicrobial	41	19	40	0	35	307
antimicrobial	122	22	40	0	35	235
antibacterial12110	129	31	40	0	35	153
antibacterial;antim	157	25	40	0	35	65
Antimicrobial	158	14	40	0	35	250
antibacterial11480	202	3	40	0	35	30
antimicrobial	214	13	40	0	35	31
antibacterial;antim	223	4	40	0	35	32
Antimicrobial	244	29	40	0	35	160
Antimicrobial	260	25	40	0	35	137
antimicrobial	260	25	40	0	35	137
Antimicrobial	274	20	40	0	35	90
Antimicrobial	303	27	40	0	35	88
antibacterial11938	309	2	40	0	35	40
antibacterial10480	342	26	40	0	35	108
antimicrobial	469	17	40	0	35	48
antimicrobial	536	4	40	0	35	52
antimicrobial	628	4	40	0	35	57
antibacterial07591	640	7	40	0	35	58
antibacterial11103	665	15	40	0	35	60
Antimicrobial	909	3	40	0	35	85
Antimicrobial	142	25	45	0	35	250
Antimicrobial	142	25	45	0	35	250
antibacterial09164	175	28	45	0	35	97
antibacterial;Antif	255	17	45	0	35	250
antimicrobial	400	9	45	0	35	50
antifungal;antimicr	467	33	45	0	35	95
antifungal;antimicr	467	33	45	0	35	95
Antibacterial	507	4	45	0	35	57
antibacterial06959	508	8	45	0	35	57
Antimicrobial	560	3	45	0	35	60
Antimicrobial	758	17	45	0	35	97
Antimicrobial	828	3	45	0	35	84
antimicrobial	853	2	45	0	35	90
antiviral	140	16	50	0	35	40
Antifungal	211	7	50	0	35	38
anti-Gram+;antibact	214	13	50	0	35	39
antibacterial07266	318	15	50	0	35	51
antimicrobial	350	9	50	0	35	53
Antimicrobial	370	41	50	0	35	104
Antimicrobial	423	3	50	0	35	58
antifungal;antimicr	467	33	50	0	35	106
Antifungal	467	33	50	0	35	106
antifungal;antimicr	489	34	50	0	35	100
anti-Gram+;antibact	644	3	50	0	35	73
antibacterial06803	733	12	50	0	35	81
antibacterial10681	342	26	55	0	35	148
Antifungal	350	9	55	0	35	58
Antimicrobial	764	5	55	0	35	94
Antimicrobial	40	67	60	0	35	500
antibacterial07399	107	77	60	0	35	139
Antimicrobial	304	22	65	0	35	154
Antimicrobial	392	12	65	0	35	73
Antimicrobial	453	15	65	0	35	127
Antimicrobial	490	9	65	0	35	81
Antimicrobial	586	5	65	0	35	90
Antimicrobial	606	17	65	0	35	91
Antimicrobial	650	54	65	0	35	97
Antimicrobial	49	191	70	0	35	636
Antimicrobial	49	191	70	0	35	636
antibacterial06501	569	5	70	0	35	94
antibacterial06637	569	5	70	0	35	94
antibacterial11017	612	5	70	0	35	98
Antimicrobial	49	191	75	0	35	681
Antimicrobial	274	20	75	0	35	170
Antimicrobial	276	26	75	0	35	127
Antimicrobial	483	166	75	0	35	113
antibacterial07102	489	34	75	0	35	150
antibacterial09150	489	34	75	0	35	150
antibacterial10969	471	6	80	0	35	97
antibacterial06714	483	166	80	0	35	121
Antimicrobial	49	191	85	0	35	772
Antimicrobial	304	22	90	0	35	214
antibacterial06858	308	28	90	0	35	136
Antifungal	355	8	90	0	35	96
antibacterial10883	209	14	95	0	35	72
antibacterial07202	296	49	95	0	35	316
Antimicrobial	313	54	95	0	35	271
Antimicrobial	11	150	105	0	35	954
Antimicrobial	11	150	120	0	35	1090
Antimicrobial	19	383	245	0	35	2227
Antimicrobial	15	119	255	0	35	1961
Antimicrobial	19	383	255	0	35	2318
Antimicrobial	19	383	255	0	35	2318
Antimicrobial	24	139	255	0	35	1961
Antimicrobial	11	150	31	0	35.16	281
Antimicrobial	11	150	31	0	35.16	281
Antimicrobial;Antim	11	150	31	0	35.16	281
antibacterial;antim	199	32	31	0	35.16	100
antibacterial;antim	12	98	11	0	35.45	84
antifungal	13	135	11	0	35.45	84
antibacterial07799	13	135	11	0	35.45	84
antibacterial12856	14	81	11	0	35.45	100
antibacterial06608	56	39	11	0	35.45	100
antibacterial07003	56	39	11	0	35.45	100
anti-Gram+;Antimicr	119	28	11	0	35.45	34
antibacterial09524	1188	10	22	0	35.45	78
antibacterial;antim	0	473	13	0	36.15	118
Antibacterial	0	473	13	0	36.15	118
anti-Gram+;Antimicr	0	473	13	0	36.15	118
Antimicrobial	0	473	13	0	36.15	118
anti-Gram+;Antibact	0	473	13	0	36.15	118
anti-Gram+;Antibact	0	473	13	0	36.15	118
Antibacterial;Antif	0	473	13	0	36.15	118
antibacterial;antim	0	473	13	0	36.15	118
Antibacterial;Gram-	0	473	13	0	36.15	118
anti-Gram+;antibact	0	473	13	0	36.15	118
antibacterial;antif	0	473	13	0	36.15	118
Antibacterial;Antif	0	473	13	0	36.15	118
antibacterial;Antif	0	473	13	0	36.15	118
Antimicrobial	0	473	13	0	36.15	118
antibacterial12227	4	193	13	0	36.15	118
antibacterial12243	4	193	13	0	36.15	118
antibacterial12325	4	193	13	0	36.15	118
anti-Gram+;antibact	6	71	13	0	36.15	118
antimicrobial	6	71	13	0	36.15	118
Antibacterial	6	71	13	0	36.15	118
Antibacterial	6	71	13	0	36.15	118
antimicrobial	6	71	13	0	36.15	118
anti-Gram+;antimicr	13	135	13	0	36.15	100
Antiviral	13	135	13	0	36.15	100
antibacterial12821	28	64	13	0	36.15	100
antibacterial12979	28	64	13	0	36.15	100
antimicrobial	46	31	13	0	36.15	108
antibacterial12154	82	28	13	0	36.15	100
antibacterial12146	94	9	13	0	36.15	5
Antimicrobial	119	28	13	0	36.15	40
antibacterial12145	395	10	13	0	36.15	18
antibacterial;antim	13	135	26	0	36.15	200
antimicrobial	342	26	39	0	36.15	105
antibacterial12842	897	9	39	0	36.15	81
antibacterial;antim	146	37	16	0	36.25	53
Antimicrobial	501	14	69	0	36.38	300
antimicrobial	199	32	28	0	36.43	90
Antimicrobial	952	7	28	0	36.43	63
Antifungal;Antimicr	13	135	15	0	36.67	115
antibacterial11666	192	5	15	0	36.67	10
anti-Gram+;Antibact	195	47	37	0	36.76	86
Antimicrobial	276	26	76	0	36.84	128
antibacterial12876	230	11	21	0	37.14	53
Antifungal	488	13	49	0	37.35	104
antimicrobial	191	14	19	0	37.37	13
Antimicrobial	303	27	40	0	37.5	88
Antimicrobial	278	4	21	0	37.62	20
Antimicrobial;Antim	146	37	31	0	37.74	103
anti-Gram-;antibact	13	135	23	0	37.83	176
anti-Gram+;antibact	342	26	38	0	37.89	102
Antimicrobial	1226	8	25	0	38	96
antifungal;antimicr	489	34	50	0	38	100
antibacterial;Antif	176	44	27	0	38.15	100
antibacterial10250	1188	10	26	0	38.31	92
antibacterial09825	4	193	12	0	38.33	109
antibacterial13284	13	135	12	0	38.33	92
antimicrobial	42	92	12	0	38.33	109
antibacterial06891	464	4	29	0	38.38	34
antibacterial08271	822	10	17	0	38.82	43
Antimicrobial	11	150	94	0	38.94	854
antibacterial;antib	244	29	26	0	39.23	104
Antimicrobial	191	14	127	0	39.48	92
antibacterial13396	13	135	12	0	40	92
antibacterial13393	17	40	12	0	40	92
antibacterial10588	17	40	16	0	40	123
antimicrobial	21	50	18	0	40	128
antibacterial11178	176	44	18	0	40	66
antimicrobial	199	32	28	0	40	90
Antimicrobial	19	383	247	0	40.08	2245
Antimicrobial	19	383	182	0	40.11	1654
Antimicrobial	19	383	187	0	40.11	1700
Antimicrobial	119	28	147	0	40.14	459
Antimicrobial	19	383	244	0	40.16	2218
Antimicrobial	24	139	244	0	40.16	1876
Antimicrobial	242	7	112	0	40.18	94
Antibacterial	209	14	102	0	40.2	77
Antimicrobial	205	35	97	0	40.21	170
Antimicrobial	381	4	87	0	40.23	95
Antimicrobial	274	20	77	0	40.26	175
Antimicrobial	392	12	77	0	40.26	86
antibacterial07132	441	11	77	0	40.26	90
Antimicrobial	19	383	231	0	40.26	2100
Antimicrobial	49	191	72	0	40.28	654
Antimicrobial	49	191	72	0	40.28	654
Antimicrobial	49	191	72	0	40.28	654
Antimicrobial	258	28	72	0	40.28	184
Antimicrobial	258	28	72	0	40.28	184
Antimicrobial	277	10	67	0	40.3	81
Antimicrobial	307	18	67	0	40.3	101
Antimicrobial	341	9	67	0	40.3	70
antibacterial07163	490	9	67	0	40.3	83
Antibacterial	517	2	67	0	40.3	87
antibacterial07165	615	4	67	0	40.3	95
antibacterial07123	627	4	67	0	40.3	97
Antimicrobial	60	34	134	0	40.3	1030
Antimicrobial	183	41	134	0	40.3	291
Antibacterial	163	51	129	0	40.31	100
Antimicrobial	195	47	62	0	40.32	144
Antimicrobial	195	47	62	0	40.32	144
Antimicrobial	291	16	62	0	40.32	83
Antimicrobial	520	7	62	0	40.32	80
antibacterial07236	620	7	62	0	40.32	88
antibacterial06815	656	18	62	0	40.32	92
Antimicrobial	19	383	253	0	40.32	2300
Antibacterial	103	6	119	0	40.34	49
Antimicrobial	19	383	228	0	40.35	2072
Antimicrobial	766	3	52	0	40.38	89
Antimicrobial	240	11	104	0	40.38	87
Antimicrobial	19	383	255	0	40.39	2318
Antimicrobial	19	383	255	0	40.39	2318
Antimicrobial	29	70	255	0	40.39	1700
antibacterial06798	239	6	99	0	40.4	83
antibacterial11087	294	51	99	0	40.4	230
Antibacterial;Antif	255	17	47	0	40.43	261
antifungal;antimicr	294	51	47	0	40.43	109
Antimicrobial	370	41	47	0	40.43	97
antimicrobial	389	2	47	0	40.43	52
Antimicrobial;Antim	467	33	47	0	40.43	100
Antimicrobial	467	33	47	0	40.43	100
Antimicrobial	519	14	47	0	40.43	61
antibacterial06575	578	5	47	0	40.43	64
antibacterial07074	617	10	47	0	40.43	67
Antimicrobial	683	3	47	0	40.43	72
Antimicrobial	826	12	47	0	40.43	88
Antimicrobial	875	3	47	0	40.43	95
Antimicrobial	205	35	94	0	40.43	164
antibacterial06866	294	51	94	0	40.43	218
antibacterial06809	317	22	94	0	40.43	204
Antimicrobial	344	31	94	0	40.43	723
Antimicrobial	167	9	141	0	40.43	89
Antimicrobial	205	35	89	0	40.45	156
Antimicrobial	313	54	89	0	40.45	254
Antibacterial	364	15	89	0	40.45	148
Antimicrobial	19	383	42	0	40.48	381
antibacterial12678	25	72	42	0	40.48	323
antibacterial07506	100	18	42	0	40.48	323
antibacterial;antim	122	22	42	0	40.48	247
antibacterial;antim	122	22	42	0	40.48	247
anti-Gram+;antibact	171	7	42	0	40.48	27
antifungal;antimicr	260	25	42	0	40.48	144
antimicrobial	261	10	42	0	40.48	37
anti-Gram+;antibact	342	26	42	0	40.48	113
antibacterial10848	350	9	42	0	40.48	44
antimicrobial	370	41	42	0	40.48	87
Antibacterial	377	9	42	0	40.48	64
Antimicrobial	400	9	42	0	40.48	47
antibacterial08795	422	22	42	0	40.48	53
antimicrobial	432	3	42	0	40.48	48
antimicrobial	467	33	42	0	40.48	89
antibacterial10395	507	4	42	0	40.48	53
Antibacterial;Antim	568	9	42	0	40.48	56
antibacterial07602	640	7	42	0	40.48	61
anti-Gram+;Antibact	727	5	42	0	40.48	67
antithrombotic	23	61	84	0	40.48	763
Antimicrobial	49	191	84	0	40.48	763
Antimicrobial	49	191	84	0	40.48	763
antibacterial11029	313	54	84	0	40.48	240
Antimicrobial	19	383	252	0	40.48	2290
Antimicrobial	2	459	205	0	40.49	1708
Antimicrobial	19	383	227	0	40.53	2063
Antimicrobial	7	118	37	0	40.54	336
antibacterial10910	19	383	37	0	40.54	336
anti-Gram+;antibact	45	32	37	0	40.54	308
antimicrobial	52	31	37	0	40.54	284
Antimicrobial;Gram-	58	33	37	0	40.54	284
anti-Gram+;antibact	78	14	37	0	40.54	194
antibacterial10683	89	29	37	0	40.54	246
antibacterial07377	90	16	37	0	40.54	137
Antibacterial	93	56	37	0	40.54	336
Antimicrobial	122	22	37	0	40.54	217
antibacterial;antif	122	22	37	0	40.54	217
Antimicrobial	142	25	37	0	40.54	205
Antimicrobial	148	7	37	0	40.54	20
Antibacterial;Antim	152	10	37	0	40.54	21
antibacterial10048	214	13	37	0	40.54	28
anti-Gram+;antibact	226	10	37	0	40.54	29
Antimicrobial	294	51	37	0	40.54	86
antimicrobial	297	5	37	0	40.54	36
Antimicrobial	308	28	37	0	40.54	56
antimicrobial	317	22	37	0	40.54	80
antimicrobial	342	26	37	0	40.54	100
anti-Gram+;Antibact	343	11	37	0	40.54	48
Antimicrobial	364	15	37	0	40.54	61
anti-Gram+;antibact	374	10	37	0	40.54	40
Antimicrobial	451	11	37	0	40.54	90
Gram-	454	12	37	0	40.54	58
antibacterial07562	476	29	37	0	40.54	108
anti-Gram+;antifung	545	4	37	0	40.54	49
Antimicrobial	560	3	37	0	40.54	50
Antimicrobial	640	7	37	0	40.54	54
antibacterial	665	15	37	0	40.54	56
anti-Gram+;Antimicr	669	8	37	0	40.54	56
antibacterial11102	674	19	37	0	40.54	108
antibacterial13336	699	6	37	0	40.54	58
antibacterial08502	861	2	37	0	40.54	74
Antimicrobial	937	4	37	0	40.54	82
antibacterial07527	985	6	37	0	40.54	86
antibacterial;antim	1046	8	37	0	40.54	94
antibacterial06477	441	11	74	0	40.54	87
antibacterial06938	441	11	74	0	40.54	87
Antimicrobial	482	7	74	0	40.54	92
Antimicrobial	490	9	74	0	40.54	92
Antimicrobial	19	383	254	0	40.55	2309
Antimicrobial	453	15	69	0	40.58	135
antibacterial07111	526	8	69	0	40.58	89
Antimicrobial	549	3	69	0	40.58	92
antibacterial06578	578	5	69	0	40.58	94
Antimicrobial	19	383	234	0	40.6	2127
antibacterial;Antif	2	459	32	0	40.62	266
Anti-Gram-;antibact	3	225	32	0	40.62	12
antibacterial;antim	8	221	32	0	40.62	290
antibacterial13312	10	67	32	0	40.62	246
antimicrobial	11	150	32	0	40.62	290
antimicrobial	11	150	32	0	40.62	290
antimicrobial;Antim	19	383	32	0	40.62	290
antibacterial13263	25	72	32	0	40.62	246
Antimicrobial	26	48	32	0	40.62	246
antibacterial;antim	26	48	32	0	40.62	246
antibacterial06795	32	45	32	0	40.62	290
antibacterial10605	33	22	32	0	40.62	246
antimicrobial	39	31	32	0	40.62	213
antibacterial08570	48	47	32	0	40.62	290
anti-Gram+;antibact	51	95	32	0	40.62	266
antibacterial08878	54	15	32	0	40.62	168
anti-Gram+;antibact	58	33	32	0	40.62	246
Antimicrobial	59	25	32	0	40.62	266
Anti-Gram-	60	34	32	0	40.62	246
antibacterial08200	80	59	32	0	40.62	246
Anti-Gram-	93	56	32	0	40.62	290
antibacterial08574	107	77	32	0	40.62	74
anti-Gram+;antibact	111	28	32	0	40.62	177
antimicrobial	121	40	32	0	40.62	110
antibacterial08462	130	15	32	0	40.62	71
antimicrobial	174	20	32	0	40.62	168
antimicrobial	178	23	32	0	40.62	106
antimicrobial	178	23	32	0	40.62	106
antibacterial;antim	188	17	32	0	40.62	118
anti-Gram+;Antibact	190	11	32	0	40.62	22
antimicrobial	199	32	32	0	40.62	103
Antibacterial;Antif	217	17	32	0	40.62	106
antibacterial07484	220	7	32	0	40.62	25
anti-Gram+;antibact	241	11	32	0	40.62	26
antibacterial08553	241	11	32	0	40.62	26
antibacterial10880	247	9	32	0	40.62	27
anti-Gram+;antimicr	249	7	32	0	40.62	27
antibacterial08494	290	8	32	0	40.62	31
antimicrobial	343	11	32	0	40.62	42
antibacterial07420	359	4	32	0	40.62	34
anti-Gram+;Antibact	378	45	32	0	40.62	152
antibacterial11656	449	7	32	0	40.62	38
antibacterial10522	491	6	32	0	40.62	139
Antimicrobial	613	2	32	0	40.62	45
Antimicrobial	659	3	32	0	40.62	47
Antimicrobial	668	5	32	0	40.62	48
antibacterial07138	760	3	32	0	40.62	54
anti-Gram+;Antibact	882	3	32	0	40.62	66
antibacterial11732	902	7	32	0	40.62	68
antibacterial;antim	937	4	32	0	40.62	71
antibacterial;antim	1133	2	32	0	40.62	100
antibacterial06502	71	60	64	0	40.62	355
antibacterial07219	210	12	64	0	40.62	49
antibacterial07158	400	9	64	0	40.62	71
antibacterial07175	467	33	64	0	40.62	136
Antimicrobial	532	3	64	0	40.62	84
Antimicrobial	535	7	64	0	40.62	84
Antimicrobial	606	17	64	0	40.62	90
antibacterial07169	606	17	64	0	40.62	90
antibacterial07179	632	24	64	0	40.62	92
Antimicrobial	654	15	64	0	40.62	95
Antifungal	672	7	64	0	40.62	96
Antimicrobial	232	3	96	0	40.62	78
Antimicrobial	19	383	251	0	40.64	2281
Antimicrobial	229	22	123	0	40.65	120
Antimicrobial	19	383	246	0	40.65	2236
Antimicrobial	19	383	246	0	40.65	2236
antibacterial11069	343	11	91	0	40.66	119
Antibacterial;Antif	355	8	91	0	40.66	97
Antimicrobial	195	47	59	0	40.68	137
antibacterial11044	390	14	59	0	40.68	74
Antibacterial	228	13	118	0	40.68	95
Antimicrobial	304	22	86	0	40.7	204
Antimicrobial	381	4	86	0	40.7	94
antibacterial07451	433	10	86	0	40.7	100
Antimicrobial	177	12	113	0	40.71	111
antibacterial08418	0	473	27	0	40.74	245
antimicrobial	2	459	27	0	40.74	225
Antimicrobial	3	225	27	0	40.74	10
antimicrobial	3	225	27	0	40.74	10
antimicrobial	3	225	27	0	40.74	10
antibacterial12375	3	225	27	0	40.74	10
antimicrobial.	6	71	27	0	40.74	245
antimicrobial	7	118	27	0	40.74	245
Antibacterial;antim	7	118	27	0	40.74	245
antibacterial11730	8	221	27	0	40.74	245
antibacterial13239	13	135	27	0	40.74	207
antibacterial10712	14	81	27	0	40.74	245
anti-Gram+;antibact	16	61	27	0	40.74	245
antimicrobial	16	61	27	0	40.74	245
antibacterial;Antif	17	40	27	0	40.74	207
antibacterial09873	18	113	27	0	40.74	245
antibacterial;antim	19	383	27	0	40.74	245
Antimicrobial	22	101	27	0	40.74	67
Antimicrobial	25	72	27	0	40.74	207
anti-Gram+;antibact	26	48	27	0	40.74	207
antibacterial11520	26	48	27	0	40.74	207
antimicrobial.	30	27	27	0	40.74	207
antimicrobial	34	54	27	0	40.74	207
antibacterial08924	35	54	27	0	40.74	207
antibacterial08925	35	54	27	0	40.74	207
antibacterial11875	36	54	27	0	40.74	158
antibacterial08931	41	19	27	0	40.74	207
Antibacterial	42	92	27	0	40.74	245
antibacterial11835	42	92	27	0	40.74	245
antibacterial10251	43	33	27	0	40.74	207
antibacterial	45	32	27	0	40.74	225
antimicrobial;antiv	51	95	27	0	40.74	225
antibacterial11799	53	42	27	0	40.74	207
anti-Gram+;antibact	58	33	27	0	40.74	207
antimicrobial	61	35	27	0	40.74	150
antifungal;antimicr	62	18	27	0	40.74	168
antibacterial07086	63	64	27	0	40.74	168
antibacterial11865	63	64	27	0	40.74	168
antimicrobial	68	22	27	0	40.74	207
anti-Gram+;antibact	73	31	27	0	40.74	158
antibacterial11874	73	31	27	0	40.74	158
antibacterial;antim	77	34	27	0	40.74	192
anti-Gram+;antibact	78	14	27	0	40.74	142
anti-Gram+;antibact	79	22	27	0	40.74	207
antibacterial;Antif	79	22	27	0	40.74	207
antibacterial11802	79	22	27	0	40.74	207
antibacterial08927	80	59	27	0	40.74	207
antibacterial11669	80	59	27	0	40.74	207
antibacterial;antim	81	21	27	0	40.74	180
Antimicrobial	81	21	27	0	40.74	180
antibacterial09752	86	22	27	0	40.74	135
antibacterial07173	90	16	27	0	40.74	100
antibacterial09754	90	16	27	0	40.74	100
Antibacterial;Antif	92	37	27	0	40.74	207
antimicrobial	95	30	27	0	40.74	207
antibacterial;antim	99	22	27	0	40.74	207
antibacterial08345	101	26	27	0	40.74	207
antibacterial11775	104	29	27	0	40.74	225
antibacterial;antim	106	8	27	0	40.74	11
antimicrobial	116	21	27	0	40.74	12
antibacterial08914	116	21	27	0	40.74	12
antibacterial07652	118	12	27	0	40.74	12
antibacterial09945	118	12	27	0	40.74	12
antibacterial11800	121	40	27	0	40.74	93
anti-Gram-;Antibact	126	24	27	0	40.74	168
Antimicrobial	129	31	27	0	40.74	103
Antifungal;antimicr	133	11	27	0	40.74	13
antibacterial13031	157	25	27	0	40.74	44
antibacterial10446	160	12	27	0	40.74	16
antibacterial12179	177	12	27	0	40.74	26
antibacterial11333	178	23	27	0	40.74	90
antibacterial12135	190	11	27	0	40.74	19
antibacterial06675	194	10	27	0	40.74	207
antibacterial09336	194	10	27	0	40.74	207
Antifungal	217	17	27	0	40.74	90
antibacterial12779	229	22	27	0	40.74	26
antibacterial09764	236	3	27	0	40.74	22
antimicrobial	244	29	27	0	40.74	108
antimicrobial	268	11	27	0	40.74	108
antibacterial06679	283	11	27	0	40.74	26
Antimicrobial	285	11	27	0	40.74	26
antimicrobial	296	49	27	0	40.74	90
Antifungal;antimicr	297	5	27	0	40.74	26
antibacterial;antif	345	8	27	0	40.74	28
antibacterial;antif	368	4	27	0	40.74	29
antimicrobial	394	11	27	0	40.74	30
antibacterial06705	409	10	27	0	40.74	30
antimicrobial	426	20	27	0	40.74	32
antibacterial07309	439	9	27	0	40.74	142
antibacterial08926	441	11	27	0	40.74	31
Antibacterial	477	6	27	0	40.74	33
antibacterial;antif	480	4	27	0	40.74	33
antibacterial;Antif	574	4	27	0	40.74	36
antimicrobial	657	4	27	0	40.74	40
anti-Gram+	732	3	27	0	40.74	44
antibacterial11976	739	2	27	0	40.74	45
antibacterial08929	1034	2	27	0	40.74	69
antibacterial08930	1054	15	27	0	40.74	71
antibacterial11098	1066	4	27	0	40.74	71
Antimicrobial	15	119	54	0	40.74	415
Antimicrobial	229	22	81	0	40.74	79
Antimicrobial	258	28	81	0	40.74	207
antibacterial11014	304	22	81	0	40.74	192
antibacterial11071	501	14	67	0	40.75	291
Antimicrobial	15	119	255	0	40.78	1961
Antimicrobial	19	383	255	0	40.78	2318
Antimicrobial	19	383	255	0	40.78	2318
Antimicrobial	40	67	255	0	40.78	2125
antibacterial10972	483	166	76	0	40.79	115
Antimicrobial	1	375	49	0	40.82	445
Antibacterial	163	51	49	0	40.82	37
Antimicrobial	258	28	49	0	40.82	125
Gram-	483	166	49	0	40.82	74
Antimicrobial	489	34	49	0	40.82	98
antibacterial06936	523	10	49	0	40.82	63
Antimicrobial	240	11	98	0	40.82	82
antibacterial11084	294	51	98	0	40.82	227
antibacterial10045	300	7	98	0	40.82	408
antibacterial06839	308	28	98	0	40.82	148
Antimicrobial	164	9	147	0	40.82	93
Antimicrobial	19	383	245	0	40.82	2227
Antimicrobial	130	15	191	0	40.84	424
Antimicrobial	471	6	71	0	40.85	86
antibacterial06668	553	12	71	0	40.85	94
antibacterial06696	577	12	71	0	40.85	97
antibacterial06700	577	12	71	0	40.85	97
antibacterial07467	604	7	71	0	40.85	100
antimicrobial	13	135	28	0	40.86	215
antibacterial06843	205	35	93	0	40.86	163
Antimicrobial	313	54	93	0	40.86	265
antibacterial06725	335	5	93	0	40.86	96
Antibacterial	344	31	93	0	40.86	715
Antimicrobial	19	383	255	0	40.88	2318
antimicrobial	0	473	22	0	40.91	200
Anti-Gram-;Antibact	0	473	22	0	40.91	200
antibacterial;antim	0	473	22	0	40.91	200
antibacterial;antim	0	473	22	0	40.91	200
antibacterial09474	0	473	22	0	40.91	200
antimicrobial	1	375	22	0	40.91	200
antibacterial;antim	1	375	22	0	40.91	200
antibacterial08726	1	375	22	0	40.91	200
antibacterial09047	1	375	22	0	40.91	200
antibacterial10247	1	375	22	0	40.91	200
antimicrobial	2	459	22	0	40.91	183
antibacterial09064	2	459	22	0	40.91	183
antibacterial11992	2	459	22	0	40.91	183
anti-Gram-;antibact	3	225	22	0	40.91	8
antibacterial08880	3	225	22	0	40.91	8
antibacterial09048	3	225	22	0	40.91	8
Gram-	5	134	22	0	40.91	200
antibacterial08762	5	134	22	0	40.91	200
Antimicrobial	6	71	22	0	40.91	200
antibacterial09617	6	71	22	0	40.91	200
anti-Gram+;antibact	8	221	22	0	40.91	200
antibacterial;antim	8	221	22	0	40.91	200
antibacterial;Antif	8	221	22	0	40.91	200
antibacterial;Antif	8	221	22	0	40.91	200
antibacterial10777	8	221	22	0	40.91	200
antibacterial;antim	14	81	22	0	40.91	200
Anti-Gram-;Antibact	19	383	22	0	40.91	200
antibacterial11430	19	383	22	0	40.91	200
antibacterial08050	20	107	22	0	40.91	200
antibacterial08537	20	107	22	0	40.91	200
antibacterial10627	20	107	22	0	40.91	200
Antifungal	22	101	22	0	40.91	55
antibacterial;antim	23	61	22	0	40.91	200
antimicrobial	23	61	22	0	40.91	200
antibacterial12769	23	61	22	0	40.91	200
antimicrobial	25	72	22	0	40.91	169
Antimicrobial	26	48	22	0	40.91	169
antibacterial;antim	27	76	22	0	40.91	169
anti-Gram+;antibact	28	64	22	0	40.91	169
antibacterial08036	29	70	22	0	40.91	146
antibacterial11889	34	54	22	0	40.91	169
antimicrobial	35	54	22	0	40.91	169
antibacterial06543	37	56	22	0	40.91	169
antibacterial10445	38	32	22	0	40.91	200
antibacterial10175	44	64	22	0	40.91	146
antibacterial11407	45	32	22	0	40.91	183
anti-Gram+;antibact	46	31	22	0	40.91	183
antibacterial12710	51	95	22	0	40.91	183
antibacterial;Antif	53	42	22	0	40.91	169
Antimicrobial	53	42	22	0	40.91	169
antibacterial11922	54	15	22	0	40.91	115
antimicrobial	56	39	22	0	40.91	200
Antimicrobial	56	39	22	0	40.91	200
anti-Gram+;antibact	58	33	22	0	40.91	169
antibacterial10350	61	35	22	0	40.91	122
antimicrobial	66	35	22	0	40.91	183
antibacterial08730	68	22	22	0	40.91	169
anti-Gram+;antibact	71	60	22	0	40.91	122
antimicrobial	72	16	22	0	40.91	200
antibacterial07609	76	24	22	0	40.91	122
Antibacterial;Antim	79	22	22	0	40.91	169
anti-Gram-;antibact	80	59	22	0	40.91	169
antibacterial10303	80	59	22	0	40.91	169
antibacterial10523	83	19	22	0	40.91	183
antibacterial08461	86	22	22	0	40.91	110
antibacterial11956	86	22	22	0	40.91	110
antibacterial06968	92	37	22	0	40.91	169
antibacterial06560	93	56	22	0	40.91	200
antibacterial10670	95	30	22	0	40.91	169
Antimicrobial	96	16	22	0	40.91	169
anti-Gram-;antibact	98	31	22	0	40.91	95
anti-Gram+;Gram-	99	22	22	0	40.91	169
anti-Gram+;antibact	101	26	22	0	40.91	169
antibacterial10063	108	23	22	0	40.91	169
antibacterial08275	109	26	22	0	40.91	91
antimicrobial	113	31	22	0	40.91	157
Antibacterial	119	28	22	0	40.91	68
antimicrobial	124	19	22	0	40.91	110
antibacterial07034	126	24	22	0	40.91	137
antibacterial12590	137	23	22	0	40.91	115
anti-Gram+;antibact	142	25	22	0	40.91	122
antibacterial;antim	142	25	22	0	40.91	122
antibacterial06533	145	5	22	0	40.91	12
antibacterial08717	150	12	22	0	40.91	12
antibacterial11823	154	25	22	0	40.91	169
antibacterial08622	156	18	22	0	40.91	169
antibacterial07789	159	13	22	0	40.91	122
antimicrobial	161	5	22	0	40.91	13
antibacterial10706	164	9	22	0	40.91	13
[truncated: 9,633 more rows]

## Sheet: Including representative seqs
Sequence	Cluster ID	Cluster size	Sequence length	Representative sequence of Cluster (1=Yes; 0=No)	%Identity	Cluster_Covariance_Effect
Antimicrobial	13	135	25	0	0.3	1.92
antibacterial;Antif	13	135	25	0	0.3	1.92
antimicrobial	13	135	20	0	0.3	1.53
antibacterial;Antif	13	135	20	0	0.3	1.53
antibacterial07956	13	135	20	0	0.3	1.53
antimicrobial	13	135	15	0	0.3	1.15
antimicrobial	13	135	15	0	0.3	1.15
Antifungal	13	135	15	0	0.3	1.15
antibacterial10255	82	28	30	0	0.3	2.3
anti-Gram+;Antibact	199	32	24	0	0.3	0.77
Antimicrobial	304	22	85	0	0.3	2.02
antibacterial06741	304	22	84	0	0.3048	2
Antifungal;Gram-	13	135	22	0	0.3091	1.69
antibacterial10727	82	28	22	0	0.3091	1.69
antibacterial08061	176	44	22	0	0.3091	0.81
antibacterial08758	190	11	22	0	0.3091	0.15
Antimicrobial	304	22	83	0	0.3096	1.97
anti-Gram+;antibact	13	135	17	0	0.3118	1.3
antibacterial07553	51	95	17	0	0.3118	1.41
antibacterial06979	22	101	29	0	0.3138	0.72
antibacterial09711	191	14	18	0	0.3144	0.13
Antimicrobial	304	22	82	0	0.3146	1.95
antibacterial11376	40	67	13	0	0.3154	1.08
antimicrobial	277	10	13	0	0.3154	0.15
Antibacterial	13	135	255	0	0.3157	19.61
antimicrobial	13	135	12	0	0.3167	0.92
antimicrobial	13	135	12	0	0.3167	0.92
antibacterial07727	13	135	12	0	0.3167	0.92
antibacterial11366	14	81	12	0	0.3167	1.09
antibacterial11678	82	28	24	0	0.3167	1.84
antibacterial11713	7	118	19	0	0.3211	1.72
antibacterial11846	7	118	19	0	0.3211	1.72
antibacterial13138	7	118	19	0	0.3211	1.72
antibacterial13143	7	118	19	0	0.3211	1.72
antibacterial13144	7	118	19	0	0.3211	1.72
Antibacterial	13	135	19	0	0.3211	1.46
antibacterial10762	82	28	19	0	0.3211	1.46
antibacterial08203	193	7	19	0	0.3211	0.13
antibacterial08205	193	7	19	0	0.3211	0.13
antimicrobial	489	34	19	0	0.3211	0.38
antibacterial11647	1188	10	19	0	0.3211	0.67
antibacterial09208	92	37	27	0	0.3231	2.07
antibacterial09205	92	37	26	0	0.3231	2
antibacterial09207	92	37	26	0	0.3231	2
antibacterial;Antif	176	44	26	0	0.3231	0.96
antibacterial06654	77	34	29	0	0.3238	2.07
antimicrobial	13	135	33	0	0.3242	2.53
antibacterial08921	191	14	11	0	0.3245	0.08
antibacterial07982	13	135	14	0	0.3286	1.07
antibacterial;antim	82	28	28	0	0.3286	2.15
antimicrobial	82	28	28	0	0.3286	2.15
antimicrobial;antiv	146	37	28	0	0.3286	0.93
antimicrobial	199	32	21	0	0.3286	0.67
antimicrobial	199	32	21	0	0.3286	0.67
Antimicrobial	304	22	42	0	0.3286	1
Antibacterial;Antim	498	8	35	0	0.3286	0.5
antibacterial13170	229	22	15	0	0.331	0.14
antimicrobial	342	26	38	0	0.3316	1.02
Antimicrobial	229	22	67	0	0.3328	0.65
antibacterial13164	173	8	30	0	0.3333	0.2
Anti-Gram-;antibact	13	135	23	0	0.3348	1.76
antibacterial06647	190	11	23	0	0.3348	0.16
antimicrobial	801	3	23	0	0.3348	0.41
Antibacterial;antim	1067	11	23	0	0.3348	0.62
antimicrobial	0	473	11	0	0.3364	1
Antifungal;Antivira	13	135	16	0	0.3375	1.23
antibacterial12816	82	28	16	0	0.3375	1.23
anti-Gram-;antibact	1	375	13	0	0.3385	1.18
antibacterial12521	14	81	13	0	0.3385	1.18
Antimicrobial	304	22	59	0	0.3407	1.4
antibacterial12977	82	28	18	0	0.3444	1.38
antimicrobial	119	28	18	0	0.3444	0.56
antibacterial09705	130	15	18	0	0.3444	0.4
antibacterial08338	138	19	18	0	0.3444	0.6
antibacterial08703	138	19	18	0	0.3444	0.6
antibacterial10257	230	11	27	0	0.3444	0.69
antibacterial10704	230	11	18	0	0.3444	0.46
antibacterial09719	303	27	18	0	0.3444	0.4
antibacterial06551	244	29	26	0	0.3462	1.04
Antimicrobial	229	22	42	0	0.3476	0.41
anti-Gram+;antibact	82	28	29	0	0.3483	2.23
antibacterial12775	191	14	29	0	0.3483	0.21
Antimicrobial;Antim	199	32	29	0	0.3483	0.93
antimicrobial	199	32	29	0	0.3483	0.93
antibacterial11437	0	473	30	0	0.35	2.72
antibacterial07531	0	473	25	0	0.35	2.27
antimicrobial	0	473	20	0	0.35	1.81
antimicrobial	0	473	20	0	0.35	1.81
Antifungal	0	473	20	0	0.35	1.81
antibacterial06933	0	473	20	0	0.35	1.81
antibacterial07037	0	473	20	0	0.35	1.81
antibacterial07524	0	473	20	0	0.35	1.81
antibacterial07559	0	473	20	0	0.35	1.81
antibacterial07675	0	473	20	0	0.35	1.81
antibacterial07949	0	473	20	0	0.35	1.81
antibacterial08479	0	473	20	0	0.35	1.81
antibacterial09382	0	473	20	0	0.35	1.81
antibacterial09405	0	473	20	0	0.35	1.81
antibacterial09412	0	473	20	0	0.35	1.81
antibacterial09428	0	473	20	0	0.35	1.81
antibacterial09443	0	473	20	0	0.35	1.81
antibacterial09450	0	473	20	0	0.35	1.81
antibacterial09451	0	473	20	0	0.35	1.81
antibacterial10924	0	473	20	0	0.35	1.81
antibacterial10958	0	473	20	0	0.35	1.81
antibacterial11248	0	473	20	0	0.35	1.81
antibacterial11303	0	473	20	0	0.35	1.81
antibacterial11327	0	473	20	0	0.35	1.81
antibacterial12020	0	473	20	0	0.35	1.81
antibacterial12378	0	473	20	0	0.35	1.81
antibacterial12510	0	473	20	0	0.35	1.81
antibacterial12670	0	473	20	0	0.35	1.81
antibacterial12797	0	473	20	0	0.35	1.81
antibacterial12873	0	473	20	0	0.35	1.81
antibacterial13060	0	473	20	0	0.35	1.81
antibacterial13145	0	473	20	0	0.35	1.81
antibacterial13158	0	473	20	0	0.35	1.81
antibacterial13308	0	473	20	0	0.35	1.81
antibacterial13388	0	473	20	0	0.35	1.81
antimicrobial	0	473	15	0	0.35	1.36
antibacterial;antif	0	473	15	0	0.35	1.36
antimicrobial	0	473	15	0	0.35	1.36
antimicrobial	0	473	15	0	0.35	1.36
Antibacterial;antim	0	473	15	0	0.35	1.36
Antimicrobial	0	473	15	0	0.35	1.36
antimicrobial	0	473	15	0	0.35	1.36
antimicrobial	0	473	15	0	0.35	1.36
Antimicrobial	0	473	15	0	0.35	1.36
Anti-Gram-	0	473	15	0	0.35	1.36
antimicrobial	0	473	15	0	0.35	1.36
Antibacterial	0	473	15	0	0.35	1.36
Antimicrobial	0	473	15	0	0.35	1.36
antibacterial;Antif	0	473	15	0	0.35	1.36
antibacterial;Antif	0	473	15	0	0.35	1.36
Antifungal;Antimicr	0	473	15	0	0.35	1.36
Antifungal;Antimicr	0	473	15	0	0.35	1.36
antibacterial06574	0	473	15	0	0.35	1.36
antibacterial07690	0	473	15	0	0.35	1.36
antibacterial07740	0	473	15	0	0.35	1.36
antibacterial08196	0	473	15	0	0.35	1.36
antibacterial08198	0	473	15	0	0.35	1.36
antibacterial08698	0	473	15	0	0.35	1.36
antibacterial08741	0	473	15	0	0.35	1.36
antibacterial08784	0	473	15	0	0.35	1.36
antibacterial08825	0	473	15	0	0.35	1.36
antibacterial09279	0	473	15	0	0.35	1.36
antibacterial09337	0	473	15	0	0.35	1.36
antibacterial09680	0	473	15	0	0.35	1.36
antibacterial09682	0	473	15	0	0.35	1.36
antibacterial10002	0	473	15	0	0.35	1.36
antibacterial10075	0	473	15	0	0.35	1.36
antibacterial10438	0	473	15	0	0.35	1.36
antibacterial10517	0	473	15	0	0.35	1.36
antibacterial10645	0	473	15	0	0.35	1.36
antibacterial10729	0	473	15	0	0.35	1.36
antibacterial11301	0	473	15	0	0.35	1.36
antibacterial11347	0	473	15	0	0.35	1.36
antibacterial11357	0	473	15	0	0.35	1.36
antibacterial11422	0	473	15	0	0.35	1.36
antibacterial11529	0	473	15	0	0.35	1.36
antibacterial11557	0	473	15	0	0.35	1.36
antibacterial11579	0	473	15	0	0.35	1.36
antibacterial11604	0	473	15	0	0.35	1.36
antibacterial11665	0	473	15	0	0.35	1.36
antibacterial11852	0	473	15	0	0.35	1.36
antibacterial11905	0	473	15	0	0.35	1.36
antibacterial11909	0	473	15	0	0.35	1.36
antibacterial11962	0	473	15	0	0.35	1.36
antibacterial12073	0	473	15	0	0.35	1.36
antibacterial12478	0	473	15	0	0.35	1.36
antibacterial12517	0	473	15	0	0.35	1.36
antibacterial12597	0	473	15	0	0.35	1.36
antibacterial12640	0	473	15	0	0.35	1.36
antibacterial12796	0	473	15	0	0.35	1.36
antibacterial12885	0	473	15	0	0.35	1.36
antibacterial12902	0	473	15	0	0.35	1.36
antibacterial12963	0	473	15	0	0.35	1.36
antibacterial13009	0	473	15	0	0.35	1.36
antibacterial13225	0	473	15	0	0.35	1.36
anti-Gram+;antibact	1	375	25	0	0.35	2.27
antibacterial09684	1	375	25	0	0.35	2.27
antibacterial09687	1	375	25	0	0.35	2.27
antibacterial12182	1	375	25	0	0.35	2.27
Antifungal	1	375	20	0	0.35	1.81
antimicrobial	1	375	20	0	0.35	1.81
Antibacterial	1	375	20	0	0.35	1.81
Antibacterial	1	375	20	0	0.35	1.81
Antimicrobial	1	375	20	0	0.35	1.81
antibacterial07519	1	375	20	0	0.35	1.81
antibacterial07657	1	375	20	0	0.35	1.81
antibacterial07947	1	375	20	0	0.35	1.81
antibacterial08040	1	375	20	0	0.35	1.81
antibacterial08252	1	375	20	0	0.35	1.81
antibacterial08256	1	375	20	0	0.35	1.81
antibacterial08946	1	375	20	0	0.35	1.81
antibacterial09352	1	375	20	0	0.35	1.81
antibacterial09357	1	375	20	0	0.35	1.81
antibacterial09358	1	375	20	0	0.35	1.81
antibacterial09359	1	375	20	0	0.35	1.81
antibacterial09361	1	375	20	0	0.35	1.81
antibacterial09362	1	375	20	0	0.35	1.81
antibacterial09365	1	375	20	0	0.35	1.81
antibacterial09366	1	375	20	0	0.35	1.81
antibacterial09368	1	375	20	0	0.35	1.81
antibacterial09373	1	375	20	0	0.35	1.81
antibacterial09389	1	375	20	0	0.35	1.81
antibacterial09441	1	375	20	0	0.35	1.81
antibacterial10722	1	375	20	0	0.35	1.81
antibacterial11286	1	375	20	0	0.35	1.81
antibacterial11287	1	375	20	0	0.35	1.81
antibacterial12142	1	375	20	0	0.35	1.81
Antimicrobial	1	375	15	0	0.35	1.36
anti-Gram-;antibact	1	375	15	0	0.35	1.36
antibacterial07896	1	375	15	0	0.35	1.36
antibacterial07967	1	375	15	0	0.35	1.36
antibacterial07974	1	375	15	0	0.35	1.36
antibacterial08439	1	375	15	0	0.35	1.36
antibacterial08445	1	375	15	0	0.35	1.36
antibacterial08446	1	375	15	0	0.35	1.36
antibacterial08732	1	375	15	0	0.35	1.36
antibacterial08793	1	375	15	0	0.35	1.36
antibacterial08809	1	375	15	0	0.35	1.36
antibacterial08811	1	375	15	0	0.35	1.36
antibacterial09608	1	375	15	0	0.35	1.36
antibacterial09611	1	375	15	0	0.35	1.36
antibacterial09988	1	375	15	0	0.35	1.36
antibacterial10074	1	375	15	0	0.35	1.36
antibacterial10148	1	375	15	0	0.35	1.36
antibacterial11288	1	375	15	0	0.35	1.36
antibacterial11534	1	375	15	0	0.35	1.36
antibacterial11710	1	375	15	0	0.35	1.36
antibacterial11868	1	375	15	0	0.35	1.36
antibacterial11915	1	375	15	0	0.35	1.36
antibacterial11932	1	375	15	0	0.35	1.36
antibacterial12039	1	375	15	0	0.35	1.36
antibacterial12045	1	375	15	0	0.35	1.36
antibacterial12420	1	375	15	0	0.35	1.36
antibacterial12421	1	375	15	0	0.35	1.36
antibacterial12456	1	375	15	0	0.35	1.36
antibacterial12511	1	375	15	0	0.35	1.36
antibacterial12580	1	375	15	0	0.35	1.36
antibacterial12601	1	375	15	0	0.35	1.36
antibacterial12709	1	375	15	0	0.35	1.36
antibacterial12722	1	375	15	0	0.35	1.36
antibacterial12790	1	375	15	0	0.35	1.36
antibacterial13077	1	375	15	0	0.35	1.36
antibacterial13215	1	375	15	0	0.35	1.36
antibacterial13261	1	375	15	0	0.35	1.36
antibacterial11501	2	459	35	0	0.35	2.91
antibacterial;antim	2	459	30	0	0.35	2.5
Antimicrobial	2	459	25	0	0.35	2.08
Antifungal	2	459	25	0	0.35	2.08
antibacterial07560	2	459	25	0	0.35	2.08
antibacterial07561	2	459	25	0	0.35	2.08
antibacterial12165	2	459	25	0	0.35	2.08
anti-Gram+;antibact	2	459	20	0	0.35	1.66
antibacterial;antif	2	459	20	0	0.35	1.66
antimicrobial	2	459	20	0	0.35	1.66
antimicrobial	2	459	20	0	0.35	1.66
Gram-	2	459	20	0	0.35	1.66
antibacterial06562	2	459	20	0	0.35	1.66
antibacterial07626	2	459	20	0	0.35	1.66
antibacterial07627	2	459	20	0	0.35	1.66
antibacterial07628	2	459	20	0	0.35	1.66
antibacterial07629	2	459	20	0	0.35	1.66
antibacterial07630	2	459	20	0	0.35	1.66
antibacterial07636	2	459	20	0	0.35	1.66
antibacterial07637	2	459	20	0	0.35	1.66
antibacterial07638	2	459	20	0	0.35	1.66
antibacterial07674	2	459	20	0	0.35	1.66
antibacterial08042	2	459	20	0	0.35	1.66
antibacterial08484	2	459	20	0	0.35	1.66
antibacterial09463	2	459	20	0	0.35	1.66
antibacterial09489	2	459	20	0	0.35	1.66
antibacterial11552	2	459	20	0	0.35	1.66
antibacterial11555	2	459	20	0	0.35	1.66
antibacterial11977	2	459	20	0	0.35	1.66
antibacterial12850	2	459	20	0	0.35	1.66
antibacterial13306	2	459	20	0	0.35	1.66
antibacterial13384	2	459	20	0	0.35	1.66
Antifungal	2	459	15	0	0.35	1.25
antimicrobial	2	459	15	0	0.35	1.25
antimicrobial	2	459	15	0	0.35	1.25
Antimicrobial	2	459	15	0	0.35	1.25
anti-Gram+;antibact	2	459	15	0	0.35	1.25
anti-Gram+;Antibact	2	459	15	0	0.35	1.25
Antifungal;Antimicr	2	459	15	0	0.35	1.25
anti-Gram-;antibact	2	459	15	0	0.35	1.25
Antifungal;Antimicr	2	459	15	0	0.35	1.25
anti-Gram+;Gram-	2	459	15	0	0.35	1.25
antibacterial08601	2	459	15	0	0.35	1.25
antibacterial08647	2	459	15	0	0.35	1.25
antibacterial08693	2	459	15	0	0.35	1.25
antibacterial08695	2	459	15	0	0.35	1.25
antibacterial08700	2	459	15	0	0.35	1.25
antibacterial08701	2	459	15	0	0.35	1.25
antibacterial08744	2	459	15	0	0.35	1.25
antibacterial08813	2	459	15	0	0.35	1.25
antibacterial08814	2	459	15	0	0.35	1.25
antibacterial08815	2	459	15	0	0.35	1.25
antibacterial08820	2	459	15	0	0.35	1.25
antibacterial09063	2	459	15	0	0.35	1.25
antibacterial09277	2	459	15	0	0.35	1.25
antibacterial09767	2	459	15	0	0.35	1.25
antibacterial10419	2	459	15	0	0.35	1.25
antibacterial10420	2	459	15	0	0.35	1.25
antibacterial10422	2	459	15	0	0.35	1.25
antibacterial10519	2	459	15	0	0.35	1.25
antibacterial11133	2	459	15	0	0.35	1.25
antibacterial11187	2	459	15	0	0.35	1.25
antibacterial11268	2	459	15	0	0.35	1.25
antibacterial11298	2	459	15	0	0.35	1.25
antibacterial11360	2	459	15	0	0.35	1.25
antibacterial11472	2	459	15	0	0.35	1.25
antibacterial11506	2	459	15	0	0.35	1.25
antibacterial11602	2	459	15	0	0.35	1.25
antibacterial11642	2	459	15	0	0.35	1.25
antibacterial11674	2	459	15	0	0.35	1.25
antibacterial11684	2	459	15	0	0.35	1.25
antibacterial11827	2	459	15	0	0.35	1.25
antibacterial11867	2	459	15	0	0.35	1.25
antibacterial11869	2	459	15	0	0.35	1.25
antibacterial11870	2	459	15	0	0.35	1.25
antibacterial11871	2	459	15	0	0.35	1.25
antibacterial11872	2	459	15	0	0.35	1.25
antibacterial11882	2	459	15	0	0.35	1.25
antibacterial11918	2	459	15	0	0.35	1.25
antibacterial12094	2	459	15	0	0.35	1.25
antibacterial12427	2	459	15	0	0.35	1.25
antibacterial12550	2	459	15	0	0.35	1.25
antibacterial12551	2	459	15	0	0.35	1.25
antibacterial12596	2	459	15	0	0.35	1.25
antibacterial12642	2	459	15	0	0.35	1.25
antibacterial12772	2	459	15	0	0.35	1.25
antibacterial12804	2	459	15	0	0.35	1.25
antibacterial12868	2	459	15	0	0.35	1.25
antibacterial13007	2	459	15	0	0.35	1.25
antibacterial13153	2	459	15	0	0.35	1.25
antibacterial07663	3	225	20	0	0.35	0.07
antibacterial08038	3	225	20	0	0.35	0.07
antibacterial08480	3	225	20	0	0.35	0.07
antibacterial08485	3	225	20	0	0.35	0.07
antibacterial09091	3	225	20	0	0.35	0.07
antibacterial09408	3	225	20	0	0.35	0.07
antibacterial09449	3	225	20	0	0.35	0.07
antibacterial09994	3	225	20	0	0.35	0.07
antibacterial10676	3	225	20	0	0.35	0.07
antibacterial10929	3	225	20	0	0.35	0.07
antibacterial11748	3	225	20	0	0.35	0.07
antibacterial12029	3	225	20	0	0.35	0.07
antibacterial12705	3	225	20	0	0.35	0.07
antibacterial12719	3	225	20	0	0.35	0.07
antibacterial12761	3	225	20	0	0.35	0.07
antibacterial12957	3	225	20	0	0.35	0.07
antibacterial;antim	3	225	15	0	0.35	0.05
Antifungal;Antimicr	3	225	15	0	0.35	0.05
antibacterial08687	3	225	15	0	0.35	0.05
antibacterial08697	3	225	15	0	0.35	0.05
antibacterial08862	3	225	15	0	0.35	0.05
antibacterial08863	3	225	15	0	0.35	0.05
antibacterial09266	3	225	15	0	0.35	0.05
antibacterial11346	3	225	15	0	0.35	0.05
antibacterial11355	3	225	15	0	0.35	0.05
antibacterial11854	3	225	15	0	0.35	0.05
antibacterial12431	3	225	15	0	0.35	0.05
antibacterial12518	3	225	15	0	0.35	0.05
antibacterial12586	3	225	15	0	0.35	0.05
antibacterial13301	3	225	15	0	0.35	0.05
antibacterial10615	4	193	30	0	0.35	2.72
Antibacterial;Antif	4	193	25	0	0.35	2.27
antibacterial09537	4	193	25	0	0.35	2.27
antibacterial09538	4	193	25	0	0.35	2.27
antibacterial11326	4	193	25	0	0.35	2.27
anti-Gram+;antibact	4	193	20	0	0.35	1.81
Antibacterial	4	193	20	0	0.35	1.81
antibacterial07923	4	193	20	0	0.35	1.81
antibacterial08478	4	193	20	0	0.35	1.81
antibacterial09429	4	193	20	0	0.35	1.81
antibacterial11505	4	193	20	0	0.35	1.81
antibacterial11716	4	193	20	0	0.35	1.81
antibacterial11890	4	193	20	0	0.35	1.81
antibacterial12402	4	193	20	0	0.35	1.81
antibacterial13038	4	193	20	0	0.35	1.81
Antibacterial	4	193	15	0	0.35	1.36
antifungal;antibact	4	193	15	0	0.35	1.36
anti-Gram-;antibact	4	193	15	0	0.35	1.36
antibacterial07681	4	193	15	0	0.35	1.36
antibacterial07683	4	193	15	0	0.35	1.36
antibacterial07684	4	193	15	0	0.35	1.36
antibacterial07685	4	193	15	0	0.35	1.36
antibacterial08586	4	193	15	0	0.35	1.36
antibacterial08736	4	193	15	0	0.35	1.36
antibacterial09103	4	193	15	0	0.35	1.36
antibacterial10464	4	193	15	0	0.35	1.36
antibacterial10518	4	193	15	0	0.35	1.36
antibacterial10520	4	193	15	0	0.35	1.36
antibacterial11920	4	193	15	0	0.35	1.36
antibacterial12070	4	193	15	0	0.35	1.36
antibacterial12419	4	193	15	0	0.35	1.36
antibacterial12878	4	193	15	0	0.35	1.36
antibacterial12971	4	193	15	0	0.35	1.36
antibacterial13183	4	193	15	0	0.35	1.36
antimicrobial	5	134	25	0	0.35	2.27
antimicrobial	5	134	20	0	0.35	1.81
antimicrobial	5	134	20	0	0.35	1.81
antibacterial07635	5	134	20	0	0.35	1.81
antibacterial07929	5	134	20	0	0.35	1.81
antibacterial07942	5	134	20	0	0.35	1.81
antibacterial09433	5	134	20	0	0.35	1.81
antimicrobial	5	134	15	0	0.35	1.36
Antifungal	5	134	15	0	0.35	1.36
antibacterial07464	5	134	15	0	0.35	1.36
antibacterial07540	5	134	15	0	0.35	1.36
antibacterial07687	5	134	15	0	0.35	1.36
antibacterial08677	5	134	15	0	0.35	1.36
antibacterial09267	5	134	15	0	0.35	1.36
antibacterial11296	5	134	15	0	0.35	1.36
antibacterial11388	5	134	15	0	0.35	1.36
antibacterial11538	5	134	15	0	0.35	1.36
antibacterial11582	5	134	15	0	0.35	1.36
antibacterial11632	5	134	15	0	0.35	1.36
antibacterial11667	5	134	15	0	0.35	1.36
antibacterial12036	5	134	15	0	0.35	1.36
antibacterial12897	5	134	15	0	0.35	1.36
antibacterial13065	5	134	15	0	0.35	1.36
antibacterial13265	5	134	15	0	0.35	1.36
antibacterial13297	5	134	15	0	0.35	1.36
anti-Gram+;Antibact	6	71	30	0	0.35	2.72
antibacterial07274	6	71	25	0	0.35	2.27
Antibacterial;antim	6	71	20	0	0.35	1.81
anti-Gram+;Gram-	6	71	20	0	0.35	1.81
antibacterial06584	6	71	20	0	0.35	1.81
antibacterial07762	6	71	20	0	0.35	1.81
antibacterial08481	6	71	20	0	0.35	1.81
antibacterial09447	6	71	20	0	0.35	1.81
antibacterial11577	6	71	20	0	0.35	1.81
antibacterial13169	6	71	20	0	0.35	1.81
Antibacterial	6	71	15	0	0.35	1.36
Antibacterial	6	71	15	0	0.35	1.36
antibacterial08595	6	71	15	0	0.35	1.36
antibacterial10154	6	71	15	0	0.35	1.36
antibacterial11269	6	71	15	0	0.35	1.36
antibacterial11339	6	71	15	0	0.35	1.36
antibacterial11511	6	71	15	0	0.35	1.36
antibacterial11573	6	71	15	0	0.35	1.36
antibacterial12615	6	71	15	0	0.35	1.36
antibacterial12818	6	71	15	0	0.35	1.36
antibacterial07039	7	118	35	0	0.35	3.18
antibacterial11494	7	118	35	0	0.35	3.18
antibacterial;Antif	7	118	25	0	0.35	2.27
antibacterial09685	7	118	25	0	0.35	2.27
anti-Gram+;Antibact	7	118	20	0	0.35	1.81
antimicrobial	7	118	20	0	0.35	1.81
antibacterial07992	7	118	20	0	0.35	1.81
antibacterial09396	7	118	20	0	0.35	1.81
antibacterial09460	7	118	20	0	0.35	1.81
antibacterial09462	7	118	20	0	0.35	1.81
antibacterial11714	7	118	20	0	0.35	1.81
antibacterial12743	7	118	20	0	0.35	1.81
Antimicrobial	7	118	15	0	0.35	1.36
Antibacterial;Antif	7	118	15	0	0.35	1.36
antibacterial08610	7	118	15	0	0.35	1.36
antibacterial08682	7	118	15	0	0.35	1.36
antibacterial11274	7	118	15	0	0.35	1.36
antibacterial11532	7	118	15	0	0.35	1.36
antibacterial12701	7	118	15	0	0.35	1.36
antibacterial12875	7	118	15	0	0.35	1.36
antibacterial12944	7	118	15	0	0.35	1.36
antibacterial13067	7	118	15	0	0.35	1.36
antibacterial13315	7	118	15	0	0.35	1.36
antimicrobial	8	221	30	0	0.35	2.72
antimicrobial;Antim	8	221	30	0	0.35	2.72
antibacterial;Antif	8	221	25	0	0.35	2.27
Antibacterial;antim	8	221	25	0	0.35	2.27
antimicrobial	8	221	25	0	0.35	2.27
antibacterial09683	8	221	25	0	0.35	2.27
antimicrobial	8	221	20	0	0.35	1.81
antimicrobial	8	221	20	0	0.35	1.81
anti-Gram+;antibact	8	221	20	0	0.35	1.81
antibacterial;antif	8	221	20	0	0.35	1.81
antibacterial07031	8	221	20	0	0.35	1.81
antibacterial08475	8	221	20	0	0.35	1.81
antibacterial09090	8	221	20	0	0.35	1.81
antibacterial09388	8	221	20	0	0.35	1.81
antibacterial09407	8	221	20	0	0.35	1.81
antibacterial12495	8	221	20	0	0.35	1.81
antibacterial12573	8	221	20	0	0.35	1.81
antibacterial12801	8	221	20	0	0.35	1.81
antimicrobial	8	221	15	0	0.35	1.36
antimicrobial	8	221	15	0	0.35	1.36
antibacterial08646	8	221	15	0	0.35	1.36
antibacterial08727	8	221	15	0	0.35	1.36
antibacterial08818	8	221	15	0	0.35	1.36
antibacterial11735	8	221	15	0	0.35	1.36
antibacterial12698	8	221	15	0	0.35	1.36
Antimicrobial	9	76	20	0	0.35	1.81
antibacterial11449	9	76	20	0	0.35	1.81
antibacterial12450	9	76	20	0	0.35	1.81
antibacterial12694	9	76	20	0	0.35	1.81
Antibacterial	9	76	15	0	0.35	1.36
anti-Gram+;Antimicr	9	76	15	0	0.35	1.36
antibacterial07586	9	76	15	0	0.35	1.36
antibacterial08864	9	76	15	0	0.35	1.36
antibacterial10150	9	76	15	0	0.35	1.36
antibacterial10166	9	76	15	0	0.35	1.36
antibacterial10167	9	76	15	0	0.35	1.36
antimicrobial	10	67	20	0	0.35	1.53
antibacterial;antim	10	67	20	0	0.35	1.53
antibacterial07754	10	67	20	0	0.35	1.53
antibacterial07953	10	67	20	0	0.35	1.53
antibacterial12598	10	67	20	0	0.35	1.53
antibacterial13159	10	67	20	0	0.35	1.53
Antifungal;Antimicr	10	67	15	0	0.35	1.15
Antifungal	10	67	15	0	0.35	1.15
antibacterial08577	10	67	15	0	0.35	1.15
antibacterial08642	10	67	15	0	0.35	1.15
antibacterial08669	10	67	15	0	0.35	1.15
antibacterial11465	10	67	15	0	0.35	1.15
antibacterial11991	10	67	15	0	0.35	1.15
antibacterial12653	10	67	15	0	0.35	1.15
antibacterial12774	10	67	15	0	0.35	1.15
antibacterial13030	10	67	15	0	0.35	1.15
antibacterial13242	10	67	15	0	0.35	1.15
antibacterial13300	10	67	15	0	0.35	1.15
Antimicrobial	11	150	120	0	0.35	10.9
Antimicrobial	11	150	105	0	0.35	9.54
Antimicrobial	11	150	35	0	0.35	3.18
antibacterial07448	11	150	30	0	0.35	2.72
antibacterial08395	11	150	30	0	0.35	2.72
antimicrobial	11	150	20	0	0.35	1.81
antibacterial06443	11	150	20	0	0.35	1.81
antibacterial08542	11	150	20	0	0.35	1.81
antibacterial12140	11	150	20	0	0.35	1.81
antibacterial12577	11	150	20	0	0.35	1.81
antibacterial13052	11	150	20	0	0.35	1.81
antibacterial13387	11	150	20	0	0.35	1.81
antibacterial10155	11	150	15	0	0.35	1.36
antibacterial10161	11	150	15	0	0.35	1.36
antibacterial11605	11	150	15	0	0.35	1.36
antibacterial11993	11	150	15	0	0.35	1.36
antibacterial12157	11	150	15	0	0.35	1.36
antibacterial12832	11	150	15	0	0.35	1.36
antibacterial13229	11	150	15	0	0.35	1.36
Antimicrobial	12	98	25	0	0.35	1.92
antibacterial11342	12	98	25	0	0.35	1.92
antibacterial11711	12	98	25	0	0.35	1.92
antibacterial09386	12	98	20	0	0.35	1.53
antibacterial09411	12	98	20	0	0.35	1.53
antibacterial09464	12	98	20	0	0.35	1.53
antibacterial11500	12	98	20	0	0.35	1.53
anti-Gram-;antifung	12	98	15	0	0.35	1.15
antibacterial08618	12	98	15	0	0.35	1.15
antibacterial09275	12	98	15	0	0.35	1.15
antibacterial10359	12	98	15	0	0.35	1.15
antibacterial11134	12	98	15	0	0.35	1.15
antibacterial11227	12	98	15	0	0.35	1.15
antibacterial11300	12	98	15	0	0.35	1.15
antibacterial12631	12	98	15	0	0.35	1.15
antibacterial12767	12	98	15	0	0.35	1.15
antibacterial07991	13	135	30	0	0.35	2.3
Anti-Gram-	13	135	25	0	0.35	1.92
anti-Gram-;antibact	13	135	25	0	0.35	1.92
Antimicrobial	13	135	20	0	0.35	1.53
antibacterial11375	13	135	20	0	0.35	1.53
antibacterial11440	13	135	20	0	0.35	1.53
Antimicrobial	13	135	16	0	0.35	1.23
antibacterial08192	13	135	15	0	0.35	1.15
antibacterial08367	13	135	15	0	0.35	1.15
antibacterial08632	13	135	15	0	0.35	1.15
antibacterial08742	13	135	15	0	0.35	1.15
antibacterial09480	13	135	15	0	0.35	1.15
antibacterial09965	13	135	15	0	0.35	1.15
antibacterial10355	13	135	15	0	0.35	1.15
antibacterial10356	13	135	15	0	0.35	1.15
antibacterial11788	13	135	15	0	0.35	1.15
antimicrobial	13	135	12	0	0.35	0.92
antibacterial06541	14	81	35	0	0.35	3.18
antibacterial06510	14	81	20	0	0.35	1.81
antibacterial11593	14	81	20	0	0.35	1.81
antibacterial12724	14	81	20	0	0.35	1.81
antibacterial12809	14	81	20	0	0.35	1.81
antibacterial13020	14	81	20	0	0.35	1.81
antibacterial12614	14	81	18	0	0.35	1.63
antimicrobial	14	81	15	0	0.35	1.36
antimicrobial	14	81	15	0	0.35	1.36
antibacterial08316	14	81	15	0	0.35	1.36
antibacterial08684	14	81	15	0	0.35	1.36
antibacterial10070	14	81	15	0	0.35	1.36
antibacterial10071	14	81	15	0	0.35	1.36
antibacterial10073	14	81	15	0	0.35	1.36
antibacterial12791	14	81	15	0	0.35	1.36
antibacterial12886	14	81	15	0	0.35	1.36
antibacterial13305	14	81	15	0	0.35	1.36
Antimicrobial	15	119	255	0	0.35	19.61
anti-Gram+;Antifung	15	119	25	0	0.35	1.92
anti-Gram+;antibact	15	119	20	0	0.35	1.53
antibacterial07631	15	119	20	0	0.35	1.53
antibacterial10226	15	119	20	0	0.35	1.53
antibacterial11759	15	119	15	0	0.35	1.15
antibacterial11797	15	119	15	0	0.35	1.15
antibacterial07993	16	61	30	0	0.35	2.72
antibacterial11380	16	61	25	0	0.35	2.27
antibacterial09461	16	61	20	0	0.35	1.81
antibacterial12489	16	61	20	0	0.35	1.81
antibacterial12872	16	61	20	0	0.35	1.81
antibacterial13128	16	61	20	0	0.35	1.81
Antifungal	16	61	15	0	0.35	1.36
antibacterial08765	16	61	15	0	0.35	1.36
antibacterial11188	16	61	15	0	0.35	1.36
antibacterial11829	16	61	15	0	0.35	1.36
antibacterial12771	16	61	15	0	0.35	1.36
antimicrobial	17	40	25	0	0.35	1.92
antimicrobial	17	40	25	0	0.35	1.92
antimicrobial	17	40	20	0	0.35	1.53
antimicrobial	17	40	20	0	0.35	1.53
antibacterial09126	17	40	20	0	0.35	1.53
antibacterial10033	17	40	20	0	0.35	1.53
antibacterial11940	17	40	20	0	0.35	1.53
antibacterial13243	17	40	20	0	0.35	1.53
antibacterial12097	17	40	15	0	0.35	1.15
antibacterial12652	17	40	15	0	0.35	1.15
antibacterial13211	18	113	35	0	0.35	3.18
antibacterial07268	18	113	25	0	0.35	2.27
antibacterial11138	18	113	25	0	0.35	2.27
antibacterial12422	18	113	25	0	0.35	2.27
antibacterial12766	18	113	25	0	0.35	2.27
anti-Gram+;antibact	18	113	20	0	0.35	1.81
antibacterial07931	18	113	20	0	0.35	1.81
antibacterial10444	18	113	20	0	0.35	1.81
antibacterial12479	18	113	20	0	0.35	1.81
antibacterial12481	18	113	20	0	0.35	1.81
antibacterial12483	18	113	20	0	0.35	1.81
Antimicrobial	18	113	15	0	0.35	1.36
antimicrobial	18	113	15	0	0.35	1.36
antimicrobial	18	113	15	0	0.35	1.36
antimicrobial	18	113	15	0	0.35	1.36
antibacterial07825	18	113	15	0	0.35	1.36
antibacterial08802	18	113	15	0	0.35	1.36
antibacterial09163	18	113	15	0	0.35	1.36
antibacterial11561	18	113	15	0	0.35	1.36
antibacterial12432	18	113	15	0	0.35	1.36
antibacterial12718	18	113	15	0	0.35	1.36
antibacterial13363	18	113	15	0	0.35	1.36
Antimicrobial	19	383	255	0	0.35	23.18
Antimicrobial	19	383	255	0	0.35	23.18
Antimicrobial	19	383	245	0	0.35	22.27
anti-Gram+;Antibact	19	383	30	0	0.35	2.72
antibacterial06947	19	383	30	0	0.35	2.72
antibacterial10750	19	383	30	0	0.35	2.72
anti-Gram+;antibact	19	383	25	0	0.35	2.27
anti-Gram+;antibact	19	383	25	0	0.35	2.27
anti-Gram+;antibact	19	383	25	0	0.35	2.27
antibacterial08255	19	383	20	0	0.35	1.81
antibacterial09384	19	383	20	0	0.35	1.81
antibacterial12684	19	383	20	0	0.35	1.81
antibacterial;antim	19	383	15	0	0.35	1.36
antibacterial08659	19	383	15	0	0.35	1.36
antibacterial09836	19	383	15	0	0.35	1.36
antibacterial12632	19	383	15	0	0.35	1.36
antibacterial12869	19	383	15	0	0.35	1.36
Antimicrobial	20	107	40	0	0.35	3.63
antibacterial06530	20	107	20	0	0.35	1.81
antibacterial07939	20	107	20	0	0.35	1.81
antibacterial08063	20	107	20	0	0.35	1.81
antibacterial09383	20	107	20	0	0.35	1.81
antibacterial09437	20	107	20	0	0.35	1.81
antibacterial09926	20	107	20	0	0.35	1.81
anti-Gram+;Gram-	20	107	15	0	0.35	1.36
antibacterial09268	20	107	15	0	0.35	1.36
antibacterial11670	20	107	15	0	0.35	1.36
Antibacterial;Antif	21	50	20	0	0.35	1.42
antibacterial09392	21	50	20	0	0.35	1.42
antibacterial12504	21	50	20	0	0.35	1.42
antibacterial08039	21	50	15	0	0.35	1.07
antibacterial12363	21	50	15	0	0.35	1.07
antibacterial12948	21	50	15	0	0.35	1.07
Antimicrobial	22	101	35	0	0.35	0.87
Antimicrobial;Antim	22	101	30	0	0.35	0.75
anti-Gram+;antibact	22	101	25	0	0.35	0.62
Antifungal	22	101	20	0	0.35	0.5
antibacterial09442	22	101	20	0	0.35	0.5
antibacterial10922	22	101	20	0	0.35	0.5
antibacterial11718	22	101	20	0	0.35	0.5
Antimicrobial	22	101	15	0	0.35	0.37
antibacterial09923	22	101	15	0	0.35	0.37
antibacterial11277	22	101	15	0	0.35	0.37
antibacterial11352	22	101	15	0	0.35	0.37
antibacterial11433	22	101	15	0	0.35	0.37
antimicrobial	23	61	30	0	0.35	2.72
antibacterial09448	23	61	20	0	0.35	1.81
antibacterial12725	23	61	20	0	0.35	1.81
antibacterial07594	23	61	15	0	0.35	1.36
antibacterial08633	23	61	15	0	0.35	1.36
antibacterial10072	23	61	15	0	0.35	1.36
antibacterial12947	23	61	15	0	0.35	1.36
antibacterial13046	23	61	15	0	0.35	1.36
Antimicrobial	24	139	255	0	0.35	19.61
Antimicrobial;Antim	24	139	30	0	0.35	2.3
Antifungal	24	139	30	0	0.35	2.3
Antimicrobial	24	139	30	0	0.35	2.3
anti-Gram+;anti-HIV	24	139	25	0	0.35	1.92
antibacterial07972	24	139	20	0	0.35	1.53
antibacterial11769	24	139	20	0	0.35	1.53
antibacterial12880	24	139	20	0	0.35	1.53
antibacterial12910	24	139	20	0	0.35	1.53
antibacterial12954	24	139	20	0	0.35	1.53
antimicrobial	24	139	15	0	0.35	1.15
Antimicrobial	24	139	15	0	0.35	1.15
anti-Gram-;antibact	24	139	15	0	0.35	1.15
antibacterial09989	24	139	15	0	0.35	1.15
antibacterial11150	24	139	15	0	0.35	1.15
antibacterial11163	24	139	15	0	0.35	1.15
antibacterial11244	24	139	15	0	0.35	1.15
antibacterial11625	24	139	15	0	0.35	1.15
antibacterial13059	24	139	15	0	0.35	1.15
antibacterial12006	25	72	35	0	0.35	2.69
antibacterial13320	25	72	35	0	0.35	2.69
antimicrobial	25	72	20	0	0.35	1.53
antibacterial07099	25	72	20	0	0.35	1.53
antibacterial11302	25	72	20	0	0.35	1.53
antibacterial13269	25	72	20	0	0.35	1.53
Antifungal	25	72	15	0	0.35	1.15
Antibacterial	25	72	15	0	0.35	1.15
antibacterial08808	25	72	15	0	0.35	1.15
antibacterial10386	25	72	15	0	0.35	1.15
antibacterial11367	25	72	15	0	0.35	1.15
antibacterial07499	26	48	30	0	0.35	2.3
antibacterial11946	26	48	25	0	0.35	1.92
antibacterial06447	26	48	20	0	0.35	1.53
antibacterial09376	26	48	20	0	0.35	1.53
antibacterial11324	26	48	20	0	0.35	1.53
antibacterial11435	26	48	20	0	0.35	1.53
antibacterial11844	26	48	20	0	0.35	1.53
antibacterial08689	26	48	15	0	0.35	1.15
antibacterial11258	26	48	15	0	0.35	1.15
antibacterial11490	26	48	15	0	0.35	1.15
antibacterial12858	26	48	15	0	0.35	1.15
antimicrobial	27	76	30	0	0.35	2.3
antimicrobial	27	76	30	0	0.35	2.3
antibacterial07328	27	76	20	0	0.35	1.53
antibacterial08958	27	76	20	0	0.35	1.53
antibacterial09997	27	76	20	0	0.35	1.53
antibacterial12697	27	76	20	0	0.35	1.53
antibacterial13146	27	76	20	0	0.35	1.53
antibacterial13262	27	76	20	0	0.35	1.53
antibacterial13381	27	76	20	0	0.35	1.53
antibacterial09014	27	76	15	0	0.35	1.15
antibacterial12998	27	76	15	0	0.35	1.15
antibacterial13014	27	76	15	0	0.35	1.15
anti-Gram+;Antibact	28	64	25	0	0.35	1.92
Antibacterial;Antif	28	64	20	0	0.35	1.53
antibacterial08919	28	64	20	0	0.35	1.53
antibacterial09420	28	64	20	0	0.35	1.53
antibacterial09439	28	64	20	0	0.35	1.53
antimicrobial	28	64	15	0	0.35	1.15
antibacterial07765	28	64	15	0	0.35	1.15
antibacterial11261	28	64	15	0	0.35	1.15
antibacterial11760	28	64	15	0	0.35	1.15
antibacterial11840	28	64	15	0	0.35	1.15
antimicrobial;antiv	29	70	30	0	0.35	2
antibacterial07846	29	70	30	0	0.35	2
antibacterial06492	29	70	20	0	0.35	1.33
antibacterial09097	29	70	20	0	0.35	1.33
antibacterial12394	29	70	20	0	0.35	1.33
antibacterial13163	29	70	20	0	0.35	1.33
antibacterial08685	29	70	15	0	0.35	1
antibacterial11256	29	70	15	0	0.35	1
antibacterial13213	29	70	15	0	0.35	1
antibacterial09345	30	27	25	0	0.35	1.92
antibacterial13325	30	27	25	0	0.35	1.92
antibacterial11947	30	27	15	0	0.35	1.15
antibacterial12824	30	27	15	0	0.35	1.15
Antibacterial;antim	31	58	25	0	0.35	2.27
anti-Gram+;antibact	31	58	20	0	0.35	1.81
antibacterial09409	31	58	20	0	0.35	1.81
antibacterial09415	31	58	20	0	0.35	1.81
antimicrobial	31	58	15	0	0.35	1.36
antibacterial08827	31	58	15	0	0.35	1.36
antibacterial10153	31	58	15	0	0.35	1.36
antibacterial10160	31	58	15	0	0.35	1.36
antibacterial10162	31	58	15	0	0.35	1.36
antibacterial10163	31	58	15	0	0.35	1.36
antibacterial10174	31	58	15	0	0.35	1.36
antibacterial12611	31	58	15	0	0.35	1.36
anti-Gram+;antibact	32	45	20	0	0.35	1.81
antibacterial08581	32	45	20	0	0.35	1.81
antibacterial12898	32	45	20	0	0.35	1.81
antibacterial13025	32	45	20	0	0.35	1.81
antibacterial13071	32	45	20	0	0.35	1.81
antibacterial13304	32	45	20	0	0.35	1.81
antibacterial07716	32	45	15	0	0.35	1.36
antibacterial07717	32	45	15	0	0.35	1.36
antibacterial07719	32	45	15	0	0.35	1.36
antibacterial07720	32	45	15	0	0.35	1.36
antibacterial08696	32	45	15	0	0.35	1.36
antibacterial11894	32	45	15	0	0.35	1.36
antibacterial12033	32	45	15	0	0.35	1.36
antibacterial12127	33	22	20	0	0.35	1.53
antimicrobial	33	22	15	0	0.35	1.15
antibacterial08651	33	22	15	0	0.35	1.15
antibacterial12820	33	22	15	0	0.35	1.15
antibacterial;antim	34	54	30	0	0.35	2.3
anti-Gram+;antibact	34	54	25	0	0.35	1.92
antibacterial08006	34	54	25	0	0.35	1.92
antibacterial;antim	34	54	20	0	0.35	1.53
L02A001911	34	54	20	0	0.35	1.53
antibacterial08482	34	54	20	0	0.35	1.53
antibacterial09377	34	54	20	0	0.35	1.53
Antibacterial	34	54	15	0	0.35	1.15
antibacterial12411	34	54	15	0	0.35	1.15
antibacterial13264	34	54	15	0	0.35	1.15
antimicrobial	35	54	20	0	0.35	1.53
antibacterial10951	35	54	20	0	0.35	1.53
antibacterial10953	35	54	20	0	0.35	1.53
antibacterial12713	35	54	20	0	0.35	1.53
antibacterial13181	35	54	20	0	0.35	1.53
antibacterial	35	54	15	0	0.35	1.15
antibacterial08718	35	54	15	0	0.35	1.15
antibacterial11892	35	54	15	0	0.35	1.15
antibacterial07326	36	54	40	0	0.35	2.35
antibacterial12626	36	54	25	0	0.35	1.47
antibacterial07994	36	54	20	0	0.35	1.17
antibacterial;antim	36	54	15	0	0.35	0.88
antibacterial07764	36	54	15	0	0.35	0.88
antibacterial10069	36	54	15	0	0.35	0.88
antibacterial11958	36	54	15	0	0.35	0.88
antimicrobial	37	56	20	0	0.35	1.53
antibacterial06651	37	56	20	0	0.35	1.53
antibacterial11491	37	56	20	0	0.35	1.53
antibacterial11578	37	56	20	0	0.35	1.53
antibacterial11752	37	56	20	0	0.35	1.53
antibacterial11816	37	56	20	0	0.35	1.53
antibacterial12555	37	56	15	0	0.35	1.15
antibacterial12635	37	56	15	0	0.35	1.15
antibacterial12651	37	56	15	0	0.35	1.15
antibacterial12679	37	56	15	0	0.35	1.15
antibacterial13179	37	56	15	0	0.35	1.15
anti-Gram+;Antifung	38	32	35	0	0.35	3.18
anti-Gram+;Antibact	38	32	30	0	0.35	2.72
antibacterial12637	38	32	25	0	0.35	2.27
antibacterial09385	38	32	20	0	0.35	1.81
antibacterial08692	38	32	15	0	0.35	1.36
antibacterial;Antif	39	31	25	0	0.35	1.66
antibacterial08317	39	31	15	0	0.35	1
antibacterial08320	39	31	15	0	0.35	1
antibacterial11259	39	31	15	0	0.35	1
antibacterial11443	39	31	15	0	0.35	1
Antimicrobial	40	67	60	0	0.35	5
Antimicrobial;Antim	40	67	30	0	0.35	2.5
Antibacterial	40	67	30	0	0.35	2.5
antibacterial09233	40	67	30	0	0.35	2.5
antibacterial;antim	40	67	20	0	0.35	1.66
antibacterial;antim	40	67	20	0	0.35	1.66
Gram-	40	67	20	0	0.35	1.66
antibacterial07954	40	67	20	0	0.35	1.66
antibacterial08713	40	67	20	0	0.35	1.66
antibacterial08458	40	67	15	0	0.35	1.25
antibacterial12001	40	67	15	0	0.35	1.25
antibacterial12591	40	67	15	0	0.35	1.25
antibacterial12996	40	67	15	0	0.35	1.25
antimicrobial	41	19	40	0	0.35	3.07
Antifungal	41	19	25	0	0.35	1.92
Antimicrobial	41	19	20	0	0.35	1.53
antibacterial09418	41	19	20	0	0.35	1.53
antibacterial	41	19	15	0	0.35	1.15
anti-Gram+;Antibact	42	92	30	0	0.35	2.72
antibacterial10043	42	92	30	0	0.35	2.72
antibacterial;antim	42	92	25	0	0.35	2.27
antibacterial07651	42	92	20	0	0.35	1.81
antibacterial08389	42	92	20	0	0.35	1.81
antibacterial08476	42	92	20	0	0.35	1.81
antibacterial12488	42	92	20	0	0.35	1.81
antibacterial12654	42	92	20	0	0.35	1.81
antibacterial13156	42	92	20	0	0.35	1.81
anti-Gram+;Antibact	42	92	15	0	0.35	1.36
antibacterial11971	42	92	15	0	0.35	1.36
anti-Gram+;antifung	43	33	25	0	0.35	1.92
antibacterial08477	43	33	20	0	0.35	1.53
antibacterial09932	43	33	20	0	0.35	1.53
antibacterial12630	43	33	20	0	0.35	1.53
antibacterial13235	43	33	20	0	0.35	1.53
antibacterial08068	44	64	25	0	0.35	1.66
antibacterial	44	64	20	0	0.35	1.33
antibacterial07355	44	64	20	0	0.35	1.33
antibacterial09367	44	64	20	0	0.35	1.33
antibacterial09933	44	64	20	0	0.35	1.33
antibacterial12032	44	64	20	0	0.35	1.33
antibacterial10156	44	64	15	0	0.35	1
antibacterial11629	44	64	15	0	0.35	1
antibacterial11930	44	64	15	0	0.35	1
Antifungal	45	32	20	0	0.35	1.66
antibacterial10923	45	32	20	0	0.35	1.66
antibacterial11896	45	32	20	0	0.35	1.66
antibacterial12030	45	32	20	0	0.35	1.66
antibacterial13364	45	32	20	0	0.35	1.66
antimicrobial	45	32	15	0	0.35	1.25
antibacterial09436	46	31	20	0	0.35	1.66
antibacterial11570	46	31	15	0	0.35	1.25
antibacterial11644	46	31	15	0	0.35	1.25
antibacterial13296	46	31	15	0	0.35	1.25
antibacterial11839	47	17	15	0	0.35	1.25
anti-Gram+;antibact	48	47	25	0	0.35	2.27
Anti-Gram-;antibact	48	47	25	0	0.35	2.27
antibacterial12069	48	47	20	0	0.35	1.81
antibacterial13194	48	47	20	0	0.35	1.81
antibacterial13260	48	47	20	0	0.35	1.81
antibacterial07526	48	47	15	0	0.35	1.36
antibacterial09838	48	47	15	0	0.35	1.36
antibacterial12174	48	47	15	0	0.35	1.36
Antimicrobial	49	191	85	0	0.35	7.72
Antimicrobial	49	191	75	0	0.35	6.81
Antimicrobial	49	191	70	0	0.35	6.36
Antimicrobial	49	191	70	0	0.35	6.36
Anti-Gram-;Antibact	49	191	20	0	0.35	1.81
antibacterial06587	49	191	20	0	0.35	1.81
antibacterial07676	49	191	20	0	0.35	1.81
antibacterial08438	49	191	15	0	0.35	1.36
antibacterial09333	49	191	15	0	0.35	1.36
antibacterial07498	51	95	30	0	0.35	2.5
antibacterial09431	51	95	20	0	0.35	1.66
antibacterial10721	51	95	20	0	0.35	1.66
antimicrobial	51	95	15	0	0.35	1.25
Antifungal;Antimicr	51	95	15	0	0.35	1.25
antibacterial08859	51	95	15	0	0.35	1.25
antibacterial09678	51	95	15	0	0.35	1.25
antibacterial13266	51	95	15	0	0.35	1.25
Antibacterial	52	31	20	0	0.35	1.53
antibacterial10037	52	31	20	0	0.35	1.53
antibacterial10040	52	31	20	0	0.35	1.53
antibacterial11294	52	31	15	0	0.35	1.15
anti-Gram-;antibact	53	42	25	0	0.35	1.92
Antibacterial;antim	53	42	20	0	0.35	1.53
antibacterial09378	53	42	20	0	0.35	1.53
antibacterial10187	53	42	20	0	0.35	1.53
antibacterial08319	53	42	15	0	0.35	1.15
antibacterial;antim	55	11	30	0	0.35	2.5
antibacterial07919	55	11	20	0	0.35	1.66
antibacterial12903	55	11	15	0	0.35	1.25
antibacterial12619	56	39	30	0	0.35	2.72
antibacterial09686	56	39	25	0	0.35	2.27
antibacterial11897	56	39	20	0	0.35	1.81
antibacterial12674	56	39	20	0	0.35	1.81
antibacterial11560	56	39	15	0	0.35	1.36
anti-Gram+;antibact	57	36	30	0	0.35	2.72
Antibacterial	57	36	25	0	0.35	2.27
antibacterial07943	57	36	20	0	0.35	1.81
antibacterial11664	57	36	15	0	0.35	1.36
antibacterial12581	57	36	15	0	0.35	1.36
antibacterial;Antif	58	33	20	0	0.35	1.53
antibacterial11417	58	33	20	0	0.35	1.53
antibacterial08435	58	33	15	0	0.35	1.15
antibacterial10905	58	33	15	0	0.35	1.15
antibacterial;Antif	60	34	30	0	0.35	2.3
Antibacterial	60	34	20	0	0.35	1.53
antibacterial07621	60	34	20	0	0.35	1.53
antibacterial10960	60	34	20	0	0.35	1.53
antibacterial12484	60	34	20	0	0.35	1.53
antibacterial12487	60	34	20	0	0.35	1.53
antibacterial12490	60	34	20	0	0.35	1.53
antibacterial12492	60	34	20	0	0.35	1.53
antibacterial12494	60	34	20	0	0.35	1.53
antibacterial12496	60	34	20	0	0.35	1.53
antibacterial07976	60	34	15	0	0.35	1.15
antibacterial10585	60	34	15	0	0.35	1.15
antibacterial11571	60	34	15	0	0.35	1.15
antibacterial07273	61	35	25	0	0.35	1.38
antibacterial07278	61	35	25	0	0.35	1.38
antibacterial07296	61	35	20	0	0.35	1.11
antibacterial07354	61	35	20	0	0.35	1.11
antibacterial07356	61	35	20	0	0.35	1.11
antibacterial11316	61	35	20	0	0.35	1.11
antibacterial13026	61	35	20	0	0.35	1.11
antibacterial09840	61	35	15	0	0.35	0.83
antibacterial12838	61	35	15	0	0.35	0.83
antibacterial;antim	62	18	25	0	0.35	1.56
antibacterial12728	62	18	15	0	0.35	0.93
antibacterial10579	63	64	25	0	0.35	1.56
antibacterial11398	63	64	25	0	0.35	1.56
antibacterial11423	63	64	25	0	0.35	1.56
antibacterial09114	63	64	20	0	0.35	1.25
antibacterial09115	63	64	20	0	0.35	1.25
antibacterial09119	63	64	20	0	0.35	1.25
antibacterial10227	63	64	20	0	0.35	1.25
antibacterial12031	63	64	20	0	0.35	1.25
antibacterial13287	63	64	20	0	0.35	1.25
antibacterial13355	63	64	20	0	0.35	1.25
antibacterial13389	63	64	20	0	0.35	1.25
antibacterial09552	63	64	15	0	0.35	0.93
antibacterial09605	63	64	15	0	0.35	0.93
antibacterial09609	63	64	15	0	0.35	0.93
antibacterial09401	64	23	20	0	0.35	1.53
antibacterial09931	64	23	20	0	0.35	1.53
antimicrobial	64	23	15	0	0.35	1.15
antimicrobial	64	23	15	0	0.35	1.15
antibacterial08531	64	23	15	0	0.35	1.15
antibacterial12113	64	23	15	0	0.35	1.15
Antimicrobial	65	27	30	0	0.35	2.14
antibacterial12953	65	27	20	0	0.35	1.42
Antibacterial	66	35	20	0	0.35	1.66
anti-Gram+;Antibact	66	35	20	0	0.35	1.66
antibacterial07537	66	35	20	0	0.35	1.66
antibacterial13362	66	35	20	0	0.35	1.66
antibacterial08648	66	35	15	0	0.35	1.25
antibacterial11381	67	15	25	0	0.35	1.08
antibacterial12936	67	15	20	0	0.35	0.86
antibiotic	68	22	25	0	0.35	1.92
antibacterial09095	68	22	20	0	0.35	1.53
antimicrobial	68	22	15	0	0.35	1.15
antibacterial11478	68	22	15	0	0.35	1.15
antimicrobial	69	27	20	0	0.35	1.53
antibacterial10034	69	27	20	0	0.35	1.53
antibacterial12870	69	27	15	0	0.35	1.15
Antimicrobial;Antim	70	24	30	0	0.35	2
Antimicrobial;Antim	70	24	30	0	0.35	2
antimicrobial	70	24	30	0	0.35	2
antibacterial12377	70	24	20	0	0.35	1.33
antibacterial07522	70	24	15	0	0.35	1
antibacterial07913	70	24	15	0	0.35	1
antibacterial09736	70	24	15	0	0.35	1
antibacterial08250	71	60	20	0	0.35	1.11
antibacterial09334	71	60	20	0	0.35	1.11
antibacterial07010	71	60	15	0	0.35	0.83
antibacterial10584	71	60	15	0	0.35	0.83
antibacterial06653	72	16	20	0	0.35	1.81
antibacterial09996	72	16	20	0	0.35	1.81
Antimicrobial	73	31	30	0	0.35	1.76
antibacterial;Antif	73	31	25	0	0.35	1.47
antimicrobial	73	31	20	0	0.35	1.17
antimicrobial	73	31	20	0	0.35	1.17
antibacterial07957	73	31	20	0	0.35	1.17
antibacterial08388	73	31	20	0	0.35	1.17
antibacterial08072	74	18	25	0	0.35	1.92
antibacterial11883	74	18	20	0	0.35	1.53
antimicrobial	74	18	15	0	0.35	1.15
antimicrobial	75	7	15	0	0.35	0.83
antibacterial;Antif	76	24	25	0	0.35	1.38
Antimicrobial	76	24	25	0	0.35	1.38
antibacterial08046	76	24	20	0	0.35	1.11
antibacterial09427	76	24	20	0	0.35	1.11
antimicrobial	77	34	30	0	0.35	2.14
antibacterial08005	77	34	25	0	0.35	1.78
antibacterial12480	77	34	20	0	0.35	1.42
antibacterial12485	77	34	20	0	0.35	1.42
antibacterial12486	77	34	20	0	0.35	1.42
antibacterial13367	77	34	20	0	0.35	1.42
antibacterial11295	77	34	15	0	0.35	1.07
antibacterial11738	77	34	15	0	0.35	1.07
antibacterial11998	77	34	15	0	0.35	1.07
antibacterial12334	77	34	15	0	0.35	1.07
antibacterial07977	78	14	15	0	0.35	0.78
antibacterial;antim	79	22	25	0	0.35	1.92
Antimicrobial	79	22	25	0	0.35	1.92
antibacterial10580	79	22	25	0	0.35	1.92
antibacterial08546	79	22	20	0	0.35	1.53
antibacterial09426	79	22	20	0	0.35	1.53
antibacterial10950	79	22	20	0	0.35	1.53
antibacterial06532	80	59	25	0	0.35	1.92
antibacterial08202	80	59	25	0	0.35	1.92
antibacterial09534	80	59	25	0	0.35	1.92
antimicrobial	80	59	20	0	0.35	1.53
antibacterial07367	80	59	20	0	0.35	1.53
antibacterial07751	80	59	20	0	0.35	1.53
antibacterial09112	80	59	20	0	0.35	1.53
antibacterial10842	80	59	20	0	0.35	1.53
antimicrobial	80	59	15	0	0.35	1.15
antibacterial08686	80	59	15	0	0.35	1.15
antibacterial08759	80	59	15	0	0.35	1.15
antibacterial09713	80	59	15	0	0.35	1.15
antibacterial10796	80	59	15	0	0.35	1.15
antibacterial12599	80	59	15	0	0.35	1.15
antimicrobial	81	21	20	0	0.35	1.33
antibacterial09287	81	21	20	0	0.35	1.33
antibacterial09397	81	21	20	0	0.35	1.33
antibacterial11270	81	21	15	0	0.35	1
antibacterial09265	82	28	25	0	0.35	1.92
antibacterial06619	82	28	12	0	0.35	0.92
antibacterial10348	83	19	15	0	0.35	1.25
antibacterial07748	85	27	25	0	0.35	2.08
antimicrobial	85	27	20	0	0.35	1.66
antibacterial10418	85	27	15	0	0.35	1.25
antibacterial13380	85	27	15	0	0.35	1.25
antibacterial13307	86	22	20	0	0.35	1
Antimicrobial	87	16	30	0	0.35	1.5
antibacterial;antim	87	16	20	0	0.35	1
antibacterial07357	87	16	20	0	0.35	1
antibacterial09455	87	16	20	0	0.35	1
Antibacterial;Antim	88	18	30	0	0.35	2.72
Antifungal	88	18	30	0	0.35	2.72
antibacterial12841	88	18	25	0	0.35	2.27
antibacterial12932	89	29	20	0	0.35	1.33
antibacterial08193	89	29	15	0	0.35	1
antifungal;antimicr	90	16	30	0	0.35	1.11
antibacterial06685	90	16	20	0	0.35	0.74
antibacterial06964	91	16	25	0	0.35	2.27
antibacterial07379	91	16	25	0	0.35	2.27
antibacterial09355	91	16	20	0	0.35	1.81
antibacterial10466	91	16	15	0	0.35	1.36
antibacterial11836	92	37	30	0	0.35	2.3
anti-Gram+;anti-HIV	92	37	25	0	0.35	1.92
Antibacterial;antim	92	37	25	0	0.35	1.92
anti-Gram+;Antibact	92	37	25	0	0.35	1.92
anti-Gram-;antibact	92	37	25	0	0.35	1.92
antibacterial;antim	92	37	25	0	0.35	1.92
antibacterial;Antif	92	37	20	0	0.35	1.53
antibacterial09995	92	37	20	0	0.35	1.53
antibacterial06997	93	56	15	0	0.35	1.36
antibacterial07008	93	56	15	0	0.35	1.36
antibacterial07403	93	56	15	0	0.35	1.36
antibacterial11756	95	30	20	0	0.35	1.53
antibacterial12933	95	30	20	0	0.35	1.53
antibacterial11420	95	30	15	0	0.35	1.15
antibacterial13184	95	30	15	0	0.35	1.15
antibacterial09093	96	16	20	0	0.35	1.53
antibacterial09096	96	16	20	0	0.35	1.53
anti-Gram+;antibact	97	11	30	0	0.35	1.66
antibacterial08085	98	31	25	0	0.35	1.08
antibacterial	99	22	25	0	0.35	1.92
antibacterial13419	100	18	20	0	0.35	1.53
Antibacterial	101	26	25	0	0.35	1.92
antimicrobial	101	26	20	0	0.35	1.53
antibacterial07084	101	26	20	0	0.35	1.53
antimicrobial	102	23	30	0	0.35	1.66
antimicrobial;antiv	102	23	30	0	0.35	1.66
antibacterial13357	102	23	15	0	0.35	0.83
antibacterial13205	103	6	15	0	0.35	0.06
antibacterial08584	104	29	20	0	0.35	1.66
antibacterial12007	104	29	15	0	0.35	1.25
antibacterial12498	104	29	15	0	0.35	1.25
antibacterial12683	104	29	15	0	0.35	1.25
antibacterial08054	105	39	20	0	0.35	1.53
antibacterial08849	105	39	20	0	0.35	1.53
antibacterial10149	105	39	15	0	0.35	1.15
antibacterial10173	105	39	15	0	0.35	1.15
antibacterial10265	106	8	30	0	0.35	0.12
antibacterial07399	107	77	60	0	0.35	1.39
anti-Gram+;antifung	107	77	35	0	0.35	0.81
Antimicrobial	107	77	30	0	0.35	0.69
antibacterial09688	108	23	25	0	0.35	1.92
antibacterial11717	108	23	25	0	0.35	1.92
antimicrobial	108	23	15	0	0.35	1.15
anti-Gram+;antibact	109	26	25	0	0.35	1.04
antimicrobial	109	26	20	0	0.35	0.83
antibacterial12788	109	26	20	0	0.35	0.83
antibacterial	109	26	15	0	0.35	0.62
antibacterial10152	109	26	15	0	0.35	0.62
antibacterial11996	111	28	20	0	0.35	1.11
antimicrobial	111	28	15	0	0.35	0.83
Antifungal	112	21	30	0	0.35	1.2
antibacterial11434	112	21	25	0	0.35	1
antibacterial;antim	112	21	20	0	0.35	0.8
antimicrobial	112	21	15	0	0.35	0.6
antibacterial08208	113	31	25	0	0.35	1.78
antibacterial11729	113	31	25	0	0.35	1.78
antibacterial11319	113	31	20	0	0.35	1.42
antimicrobial	114	5	20	0	0.35	0.09
antimicrobial	115	11	30	0	0.35	1.66
antibacterial13193	115	11	15	0	0.35	0.83
anti-Gram+;antifung	116	21	30	0	0.35	0.13
antibacterial10481	116	21	30	0	0.35	0.13
Antifungal;antimicr	116	21	20	0	0.35	0.09
Antibacterial	116	21	20	0	0.35	0.09
antibacterial13311	116	21	20	0	0.35	0.09
antibacterial12662	116	21	15	0	0.35	0.06
antibacterial09452	117	13	20	0	0.35	0.09
antibacterial10032	117	13	20	0	0.35	0.09
antibacterial11562	118	12	30	0	0.35	0.14
antibacterial;antim	118	12	25	0	0.35	0.11
antibacterial11545	118	12	25	0	0.35	0.11
antibacterial11830	119	28	20	0	0.35	0.62
antibacterial07025	119	28	15	0	0.35	0.46
antibacterial07718	119	28	15	0	0.35	0.46
antibacterial07721	119	28	15	0	0.35	0.46
antibacterial09399	120	12	20	0	0.35	0.12
antimicrobial	122	22	40	0	0.35	2.35
antibacterial10831	122	22	20	0	0.35	1.17
antibacterial06611	122	22	15	0	0.35	0.88
antibacterial10611	123	10	30	0	0.35	0.14
antibacterial08037	123	10	15	0	0.35	0.07
antimicrobial	124	19	25	0	0.35	1.25
anti-Gram+;antibact	124	19	20	0	0.35	1
antibacterial09454	124	19	20	0	0.35	1
antibacterial10525	124	19	20	0	0.35	1
antibacterial13058	125	7	15	0	0.35	0.07
antibacterial11297	126	24	15	0	0.35	0.93
Antibacterial;antim	127	17	25	0	0.35	1.92
antibacterial13152	127	17	20	0	0.35	1.53
antibacterial13167	127	17	20	0	0.35	1.53
antibacterial09734	127	17	15	0	0.35	1.15
antibacterial12639	127	17	15	0	0.35	1.15
Antibacterial;antim	128	16	25	0	0.35	0.59
antibacterial07046	128	16	15	0	0.35	0.35
antibacterial12110	129	31	40	0	0.35	1.53
anti-Gram+;antibact	129	31	35	0	0.35	1.34
antibacterial07839	129	31	25	0	0.35	0.96
antibacterial08683	129	31	15	0	0.35	0.57
antibacterial08702	129	31	15	0	0.35	0.57
antibacterial08720	130	15	30	0	0.35	0.66
antibacterial07693	130	15	25	0	0.35	0.55
antibacterial07702	130	15	25	0	0.35	0.55
antibacterial08627	130	15	15	0	0.35	0.33
antibacterial10031	133	11	20	0	0.35	0.1
antibacterial10498	133	11	20	0	0.35	0.1
antibacterial10171	134	3	15	0	0.35	0.07
antibacterial11368	135	8	35	0	0.35	0.17
antibacterial13268	135	8	15	0	0.35	0.07
antibacterial10734	136	11	30	0	0.35	0.15
antibacterial12826	136	11	20	0	0.35	0.1
antibacterial11448	137	23	30	0	0.35	1.57
antimicrobial	137	23	25	0	0.35	1.31
antibacterial;antif	139	11	35	0	0.35	0.18
antibacterial11471	139	11	35	0	0.35	0.18
antibacterial11196	139	11	25	0	0.35	0.13
antibacterial09459	139	11	20	0	0.35	0.1
antiviral	140	16	50	0	0.35	0.4
antibacterial13124	140	16	20	0	0.35	0.16
antibacterial13174	141	9	20	0	0.35	0.1
Antimicrobial	142	25	45	0	0.35	2.5
Antimicrobial	142	25	45	0	0.35	2.5
antibacterial06603	142	25	15	0	0.35	0.83
antimicrobial	145	5	25	0	0.35	0.13
antibacterial11784	145	5	20	0	0.35	0.1
antibacterial09118	147	8	20	0	0.35	0.11
antibacterial07763	150	12	20	0	0.35	0.11
antibacterial09331	152	10	35	0	0.35	0.2
antimicrobial	152	10	30	0	0.35	0.17
antibacterial;antif	153	6	25	0	0.35	0.14
antibacterial09877	154	25	25	0	0.35	1.92
antibacterial10723	154	25	15	0	0.35	1.15
antimicrobial	156	18	30	0	0.35	2.3
anti-Gram+;Antibact	156	18	25	0	0.35	1.92
antibacterial;antim	157	25	40	0	0.35	0.65
Antimicrobial	157	25	35	0	0.35	0.57
antibacterial06678	157	25	25	0	0.35	0.4
Antimicrobial	158	14	40	0	0.35	2.5
antibacterial07416	159	13	25	0	0.35	1.38
antibacterial13399	160	12	20	0	0.35	0.12
antimicrobial	161	5	30	0	0.35	0.18
antimicrobial	164	9	30	0	0.35	0.18
antibacterial08401	167	9	35	0	0.35	0.22
antibacterial11995	167	9	20	0	0.35	0.12
antibacterial09124	168	19	20	0	0.35	1.05
antibacterial09127	168	19	20	0	0.35	1.05
antibacterial10622	168	19	20	0	0.35	1.05
antibacterial07951	172	10	20	0	0.35	0.13
L02A001809	173	8	30	0	0.35	0.2
antibacterial09164	175	28	45	0	0.35	0.97
antibacterial11105	175	28	25	0	0.35	0.54
antibacterial07941	175	28	20	0	0.35	0.43
Antibacterial	176	44	35	0	0.35	1.29
antibacterial;Antif	178	23	25	0	0.35	0.83
anti-Gram+;antibact	178	23	20	0	0.35	0.66
antibacterial08194	178	23	15	0	0.35	0.5
antibacterial10440	187	33	15	0	0.35	0.48
antibacterial11427	193	7	25	0	0.35	0.18
antibacterial11974	195	47	20	0	0.35	0.46
antibacterial13104	195	47	20	0	0.35	0.46
antibacterial12600	198	17	20	0	0.35	0.14
antibacterial11480	202	3	40	0	0.35	0.3
antimicrobial	203	6	20	0	0.35	0.15
antibacterial12795	203	6	20	0	0.35	0.15
antibacterial10759	205	35	30	0	0.35	0.52
antibacterial08532	205	35	15	0	0.35	0.26
Gram-	206	3	15	0	0.35	0.11
antibacterial07415	208	10	25	0	0.35	0.19
antibacterial10883	209	14	95	0	0.35	0.72
Antifungal	211	7	50	0	0.35	0.38
antibacterial12403	211	7	20	0	0.35	0.15
antibacterial07920	212	14	20	0	0.35	0.15
antibacterial09120	212	14	20	0	0.35	0.15
anti-Gram+;antibact	214	13	50	0	0.35	0.39
antimicrobial	214	13	40	0	0.35	0.31
antibacterial09111	214	13	20	0	0.35	0.15
antibacterial09121	214	13	20	0	0.35	0.15
antibacterial09125	214	13	20	0	0.35	0.15
anti-Gram-;antibact	219	4	25	0	0.35	0.19
antibacterial09379	219	4	20	0	0.35	0.15
antibacterial12931	220	7	20	0	0.35	0.15
antibacterial;antim	223	4	40	0	0.35	0.32
Anti-Gram-;antibact	224	7	30	0	0.35	0.24
antibacterial11453	226	10	15	0	0.35	0.12
antimicrobial	227	6	35	0	0.35	0.28
antibacterial10299	228	13	25	0	0.35	0.2
antibacterial10711	228	13	25	0	0.35	0.2
antibacterial11817	230	11	20	0	0.35	0.51
antibacterial11320	231	7	20	0	0.35	0.16
anti-Gram+;antibact	233	3	35	0	0.35	0.28
antibacterial11863	234	22	25	0	0.35	0.86
antibacterial07442	235	2	20	0	0.35	0.16
antibacterial09393	237	20	20	0	0.35	1
antibacterial12889	240	11	20	0	0.35	0.16
antibacterial12161	242	7	20	0	0.35	0.16
Antimicrobial	244	29	40	0	0.35	1.6
antibacterial10733	244	29	30	0	0.35	1.2
antibacterial;Antif	255	17	45	0	0.35	2.5
Antibacterial	255	17	20	0	0.35	1.11
antimicrobial	256	9	30	0	0.35	0.26
antimicrobial	256	9	20	0	0.35	0.17
Antimicrobial	260	25	40	0	0.35	1.37
antimicrobial	260	25	40	0	0.35	1.37
anti-Gram+	264	3	30	0	0.35	0.27
antibacterial11566	268	11	20	0	0.35	0.8
Antibacterial	270	2	30	0	0.35	0.28
antibacterial11431	272	7	25	0	0.35	0.23
antibacterial12612	272	7	20	0	0.35	0.18
Antimicrobial	274	20	75	0	0.35	1.7
Antimicrobial	274	20	40	0	0.35	0.9
Antimicrobial	276	26	75	0	0.35	1.27
antibacterial;antif	277	10	25	0	0.35	0.3
antibacterial13253	280	4	15	0	0.35	0.14
antibacterial07439	283	11	35	0	0.35	0.33
antibacterial10168	286	6	15	0	0.35	0.14
antibacterial13299	291	16	30	0	0.35	0.4
anti-Gram+;antibact	291	16	25	0	0.35	0.33
Antimicrobial	295	6	25	0	0.35	0.24
antibacterial07202	296	49	95	0	0.35	3.16
antibacterial11888	296	49	20	0	0.35	0.66
antibacterial12008	296	49	15	0	0.35	0.5
antibacterial11353	297	5	30	0	0.35	0.29
antibacterial07487	299	22	35	0	0.35	0.68
Antimicrobial	303	27	40	0	0.35	0.88
antimicrobial	303	27	20	0	0.35	0.44
Antimicrobial	304	22	90	0	0.35	2.14
Antimicrobial	304	22	65	0	0.35	1.54
antibacterial12798	307	18	25	0	0.35	0.37
antibacterial09113	307	18	20	0	0.35	0.3
antibacterial06858	308	28	90	0	0.35	1.36
antibacterial11938	309	2	40	0	0.35	0.4
Antimicrobial	313	54	95	0	0.35	2.71
antimicrobial	317	22	35	0	0.35	0.76
antibacterial07266	318	15	50	0	0.35	0.51
antimicrobial	318	15	20	0	0.35	0.2
antibacterial11322	319	3	20	0	0.35	0.2
antibacterial07634	325	8	20	0	0.35	0.2
antibacterial08495	328	4	30	0	0.35	0.3
antibacterial08496	328	4	30	0	0.35	0.3
antibacterial10441	332	2	15	0	0.35	0.15
antibacterial10681	342	26	55	0	0.35	1.48
antibacterial10480	342	26	40	0	0.35	1.08
antibacterial10306	343	11	25	0	0.35	0.32
antibacterial07623	344	31	25	0	0.35	1.92
anti-Gram+;Gram-	345	8	25	0	0.35	0.26
antibacterial11596	346	16	20	0	0.35	0.21
Antifungal	350	9	55	0	0.35	0.58
antimicrobial	350	9	50	0	0.35	0.53
antibacterial08400	351	5	35	0	0.35	0.37
Antifungal	355	8	90	0	0.35	0.96
antibacterial11451	365	3	25	0	0.35	0.26
antibacterial08544	365	3	20	0	0.35	0.21
antibacterial06684	366	9	20	0	0.35	0.21
antibacterial07485	366	9	20	0	0.35	0.21
Antimicrobial	368	4	35	0	0.35	0.37
Antimicrobial	370	41	50	0	0.35	1.04
antimicrobial;antiv	373	5	30	0	0.35	0.32
antibacterial;antim	378	45	35	0	0.35	1.66
antimicrobial	390	14	30	0	0.35	0.37
antimicrobial	390	14	30	0	0.35	0.37
Antimicrobial	392	12	65	0	0.35	0.73
antibacterial08982	394	11	20	0	0.35	0.22
antibacterial06523	396	4	35	0	0.35	0.39
antibacterial07371	396	4	35	0	0.35	0.39
antimicrobial	400	9	45	0	0.35	0.5
antiviral	406	9	20	0	0.35	0.22
antibacterial09116	406	9	20	0	0.35	0.22
antibacterial13175	406	9	20	0	0.35	0.22
antibacterial;antim	409	10	35	0	0.35	0.39
antibacterial11356	410	8	15	0	0.35	0.6
antibacterial07946	411	2	20	0	0.35	0.22
Antimicrobial	423	3	50	0	0.35	0.58
antibacterial11513	423	3	30	0	0.35	0.34
antibacterial09105	430	3	20	0	0.35	0.23
antibacterial12928	433	10	35	0	0.35	0.4
antibacterial08254	435	3	20	0	0.35	0.23
antibacterial07331	439	9	20	0	0.35	1.05
antibacterial08067	441	11	25	0	0.35	0.29
antibacterial12096	443	3	35	0	0.35	0.41
Antimicrobial	443	3	30	0	0.35	0.35
antibacterial09122	451	11	20	0	0.35	0.48
Antimicrobial	453	15	65	0	0.35	1.27
antibacterial12501	456	10	15	0	0.35	0.17
Antibacterial	458	8	20	0	0.35	0.23
antifungal;antimicr	467	33	50	0	0.35	1.06
Antifungal	467	33	50	0	0.35	1.06
antifungal;antimicr	467	33	45	0	0.35	0.95
antifungal;antimicr	467	33	45	0	0.35	0.95
antimicrobial	469	17	40	0	0.35	0.48
antibacterial10887	470	4	30	0	0.35	0.36
antibacterial10969	471	6	80	0	0.35	0.97
antibacterial08364	475	9	20	0	0.35	0.24
antibacterial06657	476	29	30	0	0.35	0.88
antibacterial09010	479	20	30	0	0.35	0.37
antibacterial06714	483	166	80	0	0.35	1.21
Antimicrobial	483	166	75	0	0.35	1.13
antimicrobial	483	166	30	0	0.35	0.45
Antimicrobial	483	166	30	0	0.35	0.45
antibacterial09100	483	166	25	0	0.35	0.37
antibacterial09101	483	166	25	0	0.35	0.37
antibacterial07102	489	34	75	0	0.35	1.5
antibacterial09150	489	34	75	0	0.35	1.5
antifungal;antimicr	489	34	50	0	0.35	1
antibacterial;Antif	489	34	24	0	0.35	0.48
Antimicrobial	490	9	65	0	0.35	0.81
antibacterial12453	498	8	30	0	0.35	0.43
Antibacterial	507	4	45	0	0.35	0.57
antibacterial06959	508	8	45	0	0.35	0.57
antibacterial10256	510	7	25	0	0.35	0.32
antibacterial10800	511	4	35	0	0.35	0.44
antibacterial07082	515	2	35	0	0.35	0.44
antibacterial09108	516	5	20	0	0.35	0.25
antibacterial07361	520	7	30	0	0.35	0.38
antimicrobial	536	4	40	0	0.35	0.52
antibacterial09148	540	10	20	0	0.35	0.51
antibacterial	543	5	25	0	0.35	0.33
antibacterial09398	550	2	20	0	0.35	0.26
Antimicrobial	560	3	45	0	0.35	0.6
antibacterial;antim	562	2	25	0	0.35	0.33
antimicrobial	566	9	25	0	0.35	0.33
antibacterial06501	569	5	70	0	0.35	0.94
antibacterial06637	569	5	70	0	0.35	0.94
antibacterial10624	570	2	20	0	0.35	0.27
Antimicrobial	586	5	65	0	0.35	0.9
antibacterial08699	593	6	15	0	0.35	0.21
Antibacterial;Antif	603	5	30	0	0.35	0.42
Antimicrobial	606	17	65	0	0.35	0.91
antibacterial11017	612	5	70	0	0.35	0.98
antimicrobial	628	4	40	0	0.35	0.57
antibacterial13288	628	4	20	0	0.35	0.28
antibacterial12019	630	3	20	0	0.35	0.28
antibacterial07990	631	3	30	0	0.35	0.43
antibacterial08070	636	5	25	0	0.35	0.36
antibacterial07591	640	7	40	0	0.35	0.58
anti-Gram+;antibact	644	3	50	0	0.35	0.73
Antimicrobial	650	54	65	0	0.35	0.97
Antibacterial;Antif	650	54	30	0	0.35	0.44
Antimicrobial	654	15	35	0	0.35	0.52
antibacterial11103	665	15	40	0	0.35	0.6
antibacterial11565	669	8	35	0	0.35	0.53
Antimicrobial	671	2	20	0	0.35	0.3
antibacterial08781	672	7	30	0	0.35	0.45
Antibacterial	676	6	35	0	0.35	0.53
antibacterial08048	682	7	20	0	0.35	0.3
antibacterial11952	687	3	20	0	0.35	0.31
antibacterial13162	688	3	35	0	0.35	0.54
antibacterial13048	688	3	20	0	0.35	0.31
antibacterial13157	696	3	25	0	0.35	0.39
antifungal;antimicr	701	2	35	0	0.35	0.55
antibacterial06531	721	5	25	0	0.35	0.4
antibacterial08493	728	8	35	0	0.35	0.56
Antibacterial;Antif	728	8	30	0	0.35	0.48
antibacterial06803	733	12	50	0	0.35	0.81
antibacterial12162	734	2	20	0	0.35	0.32
anti-Gram+;Antibact	755	11	30	0	0.35	0.5
antimicrobial	756	9	25	0	0.35	0.42
Antimicrobial	758	17	45	0	0.35	0.97
anti-Gram+;Antibact	762	6	30	0	0.35	0.5
Antimicrobial	764	5	55	0	0.35	0.94
antibacterial13093	766	3	20	0	0.35	0.34
antimicrobial	819	3	25	0	0.35	0.46
Antimicrobial	828	3	45	0	0.35	0.84
antibacterial11972	830	3	20	0	0.35	0.37
antibacterial11548	837	9	30	0	0.35	0.62
antimicrobial	853	2	45	0	0.35	0.9
antibacterial13385	866	3	30	0	0.35	0.61
Antimicrobial	909	3	40	0	0.35	0.85
antibacterial13196	910	3	30	0	0.35	0.63
antibacterial11318	942	2	25	0	0.35	0.55
antibacterial12716	970	4	35	0	0.35	0.79
antibacterial13122	971	2	30	0	0.35	0.69
antibacterial09117	976	2	20	0	0.35	0.46
antibacterial13257	1017	2	30	0	0.35	0.73
antibacterial;antim	1018	5	30	0	0.35	0.73
antibacterial08628	1044	6	25	0	0.35	0.64
antibacterial09294	1053	4	35	0	0.35	0.92
antibacterial09123	1086	3	20	0	0.35	0.55
antibacterial09935	1105	18	20	0	0.35	0.58
antibacterial09650	1105	18	15	0	0.35	0.44
antibacterial09921	1105	18	15	0	0.35	0.44
antibacterial09647	1171	23	15	0	0.35	0.51
antibacterial;antim	1189	2	25	0	0.35	0.89
antibacterial09654	1226	8	15	0	0.35	0.57
antibacterial10320	1258	15	15	0	0.35	0.75
antibacterial09701	1259	9	15	0	0.35	0.78
Antimicrobial	11	150	31	0	0.3516	2.81
Antimicrobial	11	150	31	0	0.3516	2.81
Antimicrobial;Antim	11	150	31	0	0.3516	2.81
antibacterial;antim	199	32	31	0	0.3516	1
antibacterial;antim	12	98	11	0	0.3545	0.84
antifungal	13	135	11	0	0.3545	0.84
antibacterial07799	13	135	11	0	0.3545	0.84
antibacterial12856	14	81	11	0	0.3545	1
antibacterial06608	56	39	11	0	0.3545	1
antibacterial07003	56	39	11	0	0.3545	1
anti-Gram+;Antimicr	119	28	11	0	0.3545	0.34
antibacterial09524	1188	10	22	0	0.3545	0.78
antibacterial;antim	0	473	13	0	0.3615	1.18
Antibacterial	0	473	13	0	0.3615	1.18
anti-Gram+;Antimicr	0	473	13	0	0.3615	1.18
Antimicrobial	0	473	13	0	0.3615	1.18
anti-Gram+;Antibact	0	473	13	0	0.3615	1.18
anti-Gram+;Antibact	0	473	13	0	0.3615	1.18
Antibacterial;Antif	0	473	13	0	0.3615	1.18
antibacterial;antim	0	473	13	0	0.3615	1.18
Antibacterial;Gram-	0	473	13	0	0.3615	1.18
anti-Gram+;antibact	0	473	13	0	0.3615	1.18
antibacterial;antif	0	473	13	0	0.3615	1.18
Antibacterial;Antif	0	473	13	0	0.3615	1.18
antibacterial;Antif	0	473	13	0	0.3615	1.18
Antimicrobial	0	473	13	0	0.3615	1.18
antibacterial12227	4	193	13	0	0.3615	1.18
antibacterial12243	4	193	13	0	0.3615	1.18
antibacterial12325	4	193	13	0	0.3615	1.18
anti-Gram+;antibact	6	71	13	0	0.3615	1.18
antimicrobial	6	71	13	0	0.3615	1.18
Antibacterial	6	71	13	0	0.3615	1.18
Antibacterial	6	71	13	0	0.3615	1.18
antimicrobial	6	71	13	0	0.3615	1.18
antibacterial;antim	13	135	26	0	0.3615	2
anti-Gram+;antimicr	13	135	13	0	0.3615	1
Antiviral	13	135	13	0	0.3615	1
antibacterial12821	28	64	13	0	0.3615	1
antibacterial12979	28	64	13	0	0.3615	1
antimicrobial	46	31	13	0	0.3615	1.08
antibacterial12154	82	28	13	0	0.3615	1
antibacterial12146	94	9	13	0	0.3615	0.05
Antimicrobial	119	28	13	0	0.3615	0.4
antimicrobial	342	26	39	0	0.3615	1.05
antibacterial12145	395	10	13	0	0.3615	0.18
antibacterial12842	897	9	39	0	0.3615	0.81
antibacterial;antim	146	37	16	0	0.3625	0.53
Antimicrobial	501	14	69	0	0.3638	3
antimicrobial	199	32	28	0	0.3643	0.9
Antimicrobial	952	7	28	0	0.3643	0.63
Antifungal;Antimicr	13	135	15	0	0.3667	1.15
antibacterial11666	192	5	15	0	0.3667	0.1
anti-Gram+;Antibact	195	47	37	0	0.3676	0.86
Antimicrobial	276	26	76	0	0.3684	1.28
antibacterial12876	230	11	21	0	0.3714	0.53
Antifungal	488	13	49	0	0.3735	1.04
antimicrobial	191	14	19	0	0.3737	0.13
Antimicrobial	303	27	40	0	0.375	0.88
Antimicrobial	278	4	21	0	0.3762	0.2
Antimicrobial;Antim	146	37	31	0	0.3774	1.03
anti-Gram-;antibact	13	135	23	0	0.3783	1.76
anti-Gram+;antibact	342	26	38	0	0.3789	1.02
antifungal;antimicr	489	34	50	0	0.38	1
Antimicrobial	1226	8	25	0	0.38	0.96
antibacterial;Antif	176	44	27	0	0.3815	1
antibacterial10250	1188	10	26	0	0.3831	0.92
antibacterial09825	4	193	12	0	0.3833	1.09
antibacterial13284	13	135	12	0	0.3833	0.92
antimicrobial	42	92	12	0	0.3833	1.09
antibacterial06891	464	4	29	0	0.3838	0.34
antibacterial08271	822	10	17	0	0.3882	0.43
Antimicrobial	11	150	94	0	0.3894	8.54
antibacterial;antib	244	29	26	0	0.3923	1.04
Antimicrobial	191	14	127	0	0.3948	0.92
antibacterial13396	13	135	12	0	0.4	0.92
antibacterial10588	17	40	16	0	0.4	1.23
antibacterial13393	17	40	12	0	0.4	0.92
antimicrobial	21	50	18	0	0.4	1.28
antibacterial11178	176	44	18	0	0.4	0.66
antimicrobial	199	32	28	0	0.4	0.9
Antimicrobial	19	383	247	0	0.4008	22.45
Antimicrobial	19	383	187	0	0.4011	17
Antimicrobial	19	383	182	0	0.4011	16.54
Antimicrobial	119	28	147	0	0.4014	4.59
Antimicrobial	19	383	244	0	0.4016	22.18
Antimicrobial	24	139	244	0	0.4016	18.76
Antimicrobial	242	7	112	0	0.4018	0.94
Antibacterial	209	14	102	0	0.402	0.77
Antimicrobial	205	35	97	0	0.4021	1.7
Antimicrobial	381	4	87	0	0.4023	0.95
Antimicrobial	19	383	231	0	0.4026	21
Antimicrobial	274	20	77	0	0.4026	1.75
Antimicrobial	392	12	77	0	0.4026	0.86
antibacterial07132	441	11	77	0	0.4026	0.9
Antimicrobial	49	191	72	0	0.4028	6.54
Antimicrobial	49	191	72	0	0.4028	6.54
Antimicrobial	49	191	72	0	0.4028	6.54
Antimicrobial	258	28	72	0	0.4028	1.84
Antimicrobial	258	28	72	0	0.4028	1.84
Antimicrobial	60	34	134	0	0.403	10.3
Antimicrobial	183	41	134	0	0.403	2.91
Antimicrobial	277	10	67	0	0.403	0.81
Antimicrobial	307	18	67	0	0.403	1.01
Antimicrobial	341	9	67	0	0.403	0.7
antibacterial07163	490	9	67	0	0.403	0.83
Antibacterial	517	2	67	0	0.403	0.87
antibacterial07165	615	4	67	0	0.403	0.95
antibacterial07123	627	4	67	0	0.403	0.97
Antibacterial	163	51	129	0	0.4031	1
Antimicrobial	19	383	253	0	0.4032	23
Antimicrobial	195	47	62	0	0.4032	1.44
Antimicrobial	195	47	62	0	0.4032	1.44
Antimicrobial	291	16	62	0	0.4032	0.83
Antimicrobial	520	7	62	0	0.4032	0.8
antibacterial07236	620	7	62	0	0.4032	0.88
antibacterial06815	656	18	62	0	0.4032	0.92
Antibacterial	103	6	119	0	0.4034	0.49
Antimicrobial	19	383	228	0	0.4035	20.72
Antimicrobial	240	11	104	0	0.4038	0.87
Antimicrobial	766	3	52	0	0.4038	0.89
Antimicrobial	19	383	255	0	0.4039	23.18
Antimicrobial	19	383	255	0	0.4039	23.18
Antimicrobial	29	70	255	0	0.4039	17
antibacterial06798	239	6	99	0	0.404	0.83
antibacterial11087	294	51	99	0	0.404	2.3
Antimicrobial	167	9	141	0	0.4043	0.89
Antimicrobial	205	35	94	0	0.4043	1.64
Antibacterial;Antif	255	17	47	0	0.4043	2.61
antibacterial06866	294	51	94	0	0.4043	2.18
antifungal;antimicr	294	51	47	0	0.4043	1.09
antibacterial06809	317	22	94	0	0.4043	2.04
Antimicrobial	344	31	94	0	0.4043	7.23
Antimicrobial	370	41	47	0	0.4043	0.97
antimicrobial	389	2	47	0	0.4043	0.52
Antimicrobial;Antim	467	33	47	0	0.4043	1
Antimicrobial	467	33	47	0	0.4043	1
Antimicrobial	519	14	47	0	0.4043	0.61
antibacterial06575	578	5	47	0	0.4043	0.64
antibacterial07074	617	10	47	0	0.4043	0.67
Antimicrobial	683	3	47	0	0.4043	0.72
Antimicrobial	826	12	47	0	0.4043	0.88
Antimicrobial	875	3	47	0	0.4043	0.95
Antimicrobial	205	35	89	0	0.4045	1.56
Antimicrobial	313	54	89	0	0.4045	2.54
Antibacterial	364	15	89	0	0.4045	1.48
Antimicrobial	19	383	252	0	0.4048	22.9
Antimicrobial	19	383	42	0	0.4048	3.81
antithrombotic	23	61	84	0	0.4048	7.63
antibacterial12678	25	72	42	0	0.4048	3.23
Antimicrobial	49	191	84	0	0.4048	7.63
Antimicrobial	49	191	84	0	0.4048	7.63
antibacterial07506	100	18	42	0	0.4048	3.23
antibacterial;antim	122	22	42	0	0.4048	2.47
antibacterial;antim	122	22	42	0	0.4048	2.47
anti-Gram+;antibact	171	7	42	0	0.4048	0.27
antifungal;antimicr	260	25	42	0	0.4048	1.44
antimicrobial	261	10	42	0	0.4048	0.37
antibacterial11029	313	54	84	0	0.4048	2.4
anti-Gram+;antibact	342	26	42	0	0.4048	1.13
antibacterial10848	350	9	42	0	0.4048	0.44
antimicrobial	370	41	42	0	0.4048	0.87
Antibacterial	377	9	42	0	0.4048	0.64
Antimicrobial	400	9	42	0	0.4048	0.47
antibacterial08795	422	22	42	0	0.4048	0.53
antimicrobial	432	3	42	0	0.4048	0.48
antimicrobial	467	33	42	0	0.4048	0.89
antibacterial10395	507	4	42	0	0.4048	0.53
Antibacterial;Antim	568	9	42	0	0.4048	0.56
antibacterial07602	640	7	42	0	0.4048	0.61
anti-Gram+;Antibact	727	5	42	0	0.4048	0.67
Antimicrobial	2	459	205	0	0.4049	17.08
Antimicrobial	19	383	227	0	0.4053	20.63
Antimicrobial	7	118	37	0	0.4054	3.36
antibacterial10910	19	383	37	0	0.4054	3.36
anti-Gram+;antibact	45	32	37	0	0.4054	3.08
antimicrobial	52	31	37	0	0.4054	2.84
Antimicrobial;Gram-	58	33	37	0	0.4054	2.84
anti-Gram+;antibact	78	14	37	0	0.4054	1.94
antibacterial10683	89	29	37	0	0.4054	2.46
antibacterial07377	90	16	37	0	0.4054	1.37
Antibacterial	93	56	37	0	0.4054	3.36
Antimicrobial	122	22	37	0	0.4054	2.17
antibacterial;antif	122	22	37	0	0.4054	2.17
Antimicrobial	142	25	37	0	0.4054	2.05
Antimicrobial	148	7	37	0	0.4054	0.2
Antibacterial;Antim	152	10	37	0	0.4054	0.21
antibacterial10048	214	13	37	0	0.4054	0.28
anti-Gram+;antibact	226	10	37	0	0.4054	0.29
Antimicrobial	294	51	37	0	0.4054	0.86
antimicrobial	297	5	37	0	0.4054	0.36
Antimicrobial	308	28	37	0	0.4054	0.56
antimicrobial	317	22	37	0	0.4054	0.8
antimicrobial	342	26	37	0	0.4054	1
anti-Gram+;Antibact	343	11	37	0	0.4054	0.48
Antimicrobial	364	15	37	0	0.4054	0.61
anti-Gram+;antibact	374	10	37	0	0.4054	0.4
antibacterial06477	441	11	74	0	0.4054	0.87
antibacterial06938	441	11	74	0	0.4054	0.87
Antimicrobial	451	11	37	0	0.4054	0.9
Gram-	454	12	37	0	0.4054	0.58
antibacterial07562	476	29	37	0	0.4054	1.08
Antimicrobial	482	7	74	0	0.4054	0.92
Antimicrobial	490	9	74	0	0.4054	0.92
anti-Gram+;antifung	545	4	37	0	0.4054	0.49
Antimicrobial	560	3	37	0	0.4054	0.5
Antimicrobial	640	7	37	0	0.4054	0.54
antibacterial	665	15	37	0	0.4054	0.56
anti-Gram+;Antimicr	669	8	37	0	0.4054	0.56
antibacterial11102	674	19	37	0	0.4054	1.08
antibacterial13336	699	6	37	0	0.4054	0.58
antibacterial08502	861	2	37	0	0.4054	0.74
Antimicrobial	937	4	37	0	0.4054	0.82
antibacterial07527	985	6	37	0	0.4054	0.86
antibacterial;antim	1046	8	37	0	0.4054	0.94
Antimicrobial	19	383	254	0	0.4055	23.09
Antimicrobial	453	15	69	0	0.4058	1.35
antibacterial07111	526	8	69	0	0.4058	0.89
Antimicrobial	549	3	69	0	0.4058	0.92
antibacterial06578	578	5	69	0	0.4058	0.94
Antimicrobial	19	383	234	0	0.406	21.27
antibacterial;Antif	2	459	32	0	0.4062	2.66
Anti-Gram-;antibact	3	225	32	0	0.4062	0.12
antibacterial;antim	8	221	32	0	0.4062	2.9
antibacterial13312	10	67	32	0	0.4062	2.46
antimicrobial	11	150	32	0	0.4062	2.9
antimicrobial	11	150	32	0	0.4062	2.9
antimicrobial;Antim	19	383	32	0	0.4062	2.9
antibacterial13263	25	72	32	0	0.4062	2.46
Antimicrobial	26	48	32	0	0.4062	2.46
antibacterial;antim	26	48	32	0	0.4062	2.46
antibacterial06795	32	45	32	0	0.4062	2.9
antibacterial10605	33	22	32	0	0.4062	2.46
antimicrobial	39	31	32	0	0.4062	2.13
antibacterial08570	48	47	32	0	0.4062	2.9
anti-Gram+;antibact	51	95	32	0	0.4062	2.66
antibacterial08878	54	15	32	0	0.4062	1.68
anti-Gram+;antibact	58	33	32	0	0.4062	2.46
Antimicrobial	59	25	32	0	0.4062	2.66
Anti-Gram-	60	34	32	0	0.4062	2.46
antibacterial06502	71	60	64	0	0.4062	3.55
antibacterial08200	80	59	32	0	0.4062	2.46
Anti-Gram-	93	56	32	0	0.4062	2.9
antibacterial08574	107	77	32	0	0.4062	0.74
anti-Gram+;antibact	111	28	32	0	0.4062	1.77
antimicrobial	121	40	32	0	0.4062	1.1
antibacterial08462	130	15	32	0	0.4062	0.71
antimicrobial	174	20	32	0	0.4062	1.68
antimicrobial	178	23	32	0	0.4062	1.06
antimicrobial	178	23	32	0	0.4062	1.06
antibacterial;antim	188	17	32	0	0.4062	1.18
anti-Gram+;Antibact	190	11	32	0	0.4062	0.22
antimicrobial	199	32	32	0	0.4062	1.03
antibacterial07219	210	12	64	0	0.4062	0.49
Antibacterial;Antif	217	17	32	0	0.4062	1.06
antibacterial07484	220	7	32	0	0.4062	0.25
Antimicrobial	232	3	96	0	0.4062	0.78
anti-Gram+;antibact	241	11	32	0	0.4062	0.26
antibacterial08553	241	11	32	0	0.4062	0.26
antibacterial10880	247	9	32	0	0.4062	0.27
anti-Gram+;antimicr	249	7	32	0	0.4062	0.27
antibacterial08494	290	8	32	0	0.4062	0.31
antimicrobial	343	11	32	0	0.4062	0.42
antibacterial07420	359	4	32	0	0.4062	0.34
anti-Gram+;Antibact	378	45	32	0	0.4062	1.52
antibacterial07158	400	9	64	0	0.4062	0.71
antibacterial11656	449	7	32	0	0.4062	0.38
antibacterial07175	467	33	64	0	0.4062	1.36
antibacterial10522	491	6	32	0	0.4062	1.39
Antimicrobial	532	3	64	0	0.4062	0.84
Antimicrobial	535	7	64	0	0.4062	0.84
Antimicrobial	606	17	64	0	0.4062	0.9
antibacterial07169	606	17	64	0	0.4062	0.9
Antimicrobial	613	2	32	0	0.4062	0.45
antibacterial07179	632	24	64	0	0.4062	0.92
Antimicrobial	654	15	64	0	0.4062	0.95
Antimicrobial	659	3	32	0	0.4062	0.47
Antimicrobial	668	5	32	0	0.4062	0.48
Antifungal	672	7	64	0	0.4062	0.96
antibacterial07138	760	3	32	0	0.4062	0.54
anti-Gram+;Antibact	882	3	32	0	0.4062	0.66
antibacterial11732	902	7	32	0	0.4062	0.68
antibacterial;antim	937	4	32	0	0.4062	0.71
antibacterial;antim	1133	2	32	0	0.4062	1
Antimicrobial	19	383	251	0	0.4064	22.81
Antimicrobial	19	383	246	0	0.4065	22.36
Antimicrobial	19	383	246	0	0.4065	22.36
Antimicrobial	229	22	123	0	0.4065	1.2
antibacterial11069	343	11	91	0	0.4066	1.19
Antibacterial;Antif	355	8	91	0	0.4066	0.97
Antimicrobial	195	47	59	0	0.4068	1.37
Antibacterial	228	13	118	0	0.4068	0.95
antibacterial11044	390	14	59	0	0.4068	0.74
Antimicrobial	304	22	86	0	0.407	2.04
Antimicrobial	381	4	86	0	0.407	0.94
antibacterial07451	433	10	86	0	0.407	1
Antimicrobial	177	12	113	0	0.4071	1.11
antibacterial08418	0	473	27	0	0.4074	2.45
antimicrobial	2	459	27	0	0.4074	2.25
Antimicrobial	3	225	27	0	0.4074	0.1
antimicrobial	3	225	27	0	0.4074	0.1
antimicrobial	3	225	27	0	0.4074	0.1
antibacterial12375	3	225	27	0	0.4074	0.1
antimicrobial.	6	71	27	0	0.4074	2.45
antimicrobial	7	118	27	0	0.4074	2.45
Antibacterial;antim	7	118	27	0	0.4074	2.45
antibacterial11730	8	221	27	0	0.4074	2.45
antibacterial13239	13	135	27	0	0.4074	2.07
antibacterial10712	14	81	27	0	0.4074	2.45
Antimicrobial	15	119	54	0	0.4074	4.15
anti-Gram+;antibact	16	61	27	0	0.4074	2.45
antimicrobial	16	61	27	0	0.4074	2.45
antibacterial;Antif	17	40	27	0	0.4074	2.07
antibacterial09873	18	113	27	0	0.4074	2.45
antibacterial;antim	19	383	27	0	0.4074	2.45
Antimicrobial	22	101	27	0	0.4074	0.67
Antimicrobial	25	72	27	0	0.4074	2.07
anti-Gram+;antibact	26	48	27	0	0.4074	2.07
antibacterial11520	26	48	27	0	0.4074	2.07
antimicrobial.	30	27	27	0	0.4074	2.07
antimicrobial	34	54	27	0	0.4074	2.07
antibacterial08924	35	54	27	0	0.4074	2.07
antibacterial08925	35	54	27	0	0.4074	2.07
antibacterial11875	36	54	27	0	0.4074	1.58
antibacterial08931	41	19	27	0	0.4074	2.07
Antibacterial	42	92	27	0	0.4074	2.45
antibacterial11835	42	92	27	0	0.4074	2.45
antibacterial10251	43	33	27	0	0.4074	2.07
antibacterial	45	32	27	0	0.4074	2.25
antimicrobial;antiv	51	95	27	0	0.4074	2.25
antibacterial11799	53	42	27	0	0.4074	2.07
anti-Gram+;antibact	58	33	27	0	0.4074	2.07
antimicrobial	61	35	27	0	0.4074	1.5
antifungal;antimicr	62	18	27	0	0.4074	1.68
antibacterial07086	63	64	27	0	0.4074	1.68
antibacterial11865	63	64	27	0	0.4074	1.68
antimicrobial	68	22	27	0	0.4074	2.07
anti-Gram+;antibact	73	31	27	0	0.4074	1.58
antibacterial11874	73	31	27	0	0.4074	1.58
antibacterial;antim	77	34	27	0	0.4074	1.92
anti-Gram+;antibact	78	14	27	0	0.4074	1.42
anti-Gram+;antibact	79	22	27	0	0.4074	2.07
antibacterial;Antif	79	22	27	0	0.4074	2.07
antibacterial11802	79	22	27	0	0.4074	2.07
antibacterial08927	80	59	27	0	0.4074	2.07
antibacterial11669	80	59	27	0	0.4074	2.07
antibacterial;antim	81	21	27	0	0.4074	1.8
Antimicrobial	81	21	27	0	0.4074	1.8
antibacterial09752	86	22	27	0	0.4074	1.35
antibacterial07173	90	16	27	0	0.4074	1
antibacterial09754	90	16	27	0	0.4074	1
Antibacterial;Antif	92	37	27	0	0.4074	2.07
antimicrobial	95	30	27	0	0.4074	2.07
antibacterial;antim	99	22	27	0	0.4074	2.07
antibacterial08345	101	26	27	0	0.4074	2.07
antibacterial11775	104	29	27	0	0.4074	2.25
antibacterial;antim	106	8	27	0	0.4074	0.11
antimicrobial	116	21	27	0	0.4074	0.12
antibacterial08914	116	21	27	0	0.4074	0.12
antibacterial07652	118	12	27	0	0.4074	0.12
antibacterial09945	118	12	27	0	0.4074	0.12
antibacterial11800	121	40	27	0	0.4074	0.93
anti-Gram-;Antibact	126	24	27	0	0.4074	1.68
Antimicrobial	129	31	27	0	0.4074	1.03
Antifungal;antimicr	133	11	27	0	0.4074	0.13
antibacterial13031	157	25	27	0	0.4074	0.44
antibacterial10446	160	12	27	0	0.4074	0.16
antibacterial12179	177	12	27	0	0.4074	0.26
antibacterial11333	178	23	27	0	0.4074	0.9
antibacterial12135	190	11	27	0	0.4074	0.19
antibacterial06675	194	10	27	0	0.4074	2.07
antibacterial09336	194	10	27	0	0.4074	2.07
Antifungal	217	17	27	0	0.4074	0.9
Antimicrobial	229	22	81	0	0.4074	0.79
antibacterial12779	229	22	27	0	0.4074	0.26
antibacterial09764	236	3	27	0	0.4074	0.22
antimicrobial	244	29	27	0	0.4074	1.08
Antimicrobial	258	28	81	0	0.4074	2.07
antimicrobial	268	11	27	0	0.4074	1.08
antibacterial06679	283	11	27	0	0.4074	0.26
Antimicrobial	285	11	27	0	0.4074	0.26
antimicrobial	296	49	27	0	0.4074	0.9
Antifungal;antimicr	297	5	27	0	0.4074	0.26
antibacterial11014	304	22	81	0	0.4074	1.92
antibacterial;antif	345	8	27	0	0.4074	0.28
antibacterial;antif	368	4	27	0	0.4074	0.29
antimicrobial	394	11	27	0	0.4074	0.3
antibacterial06705	409	10	27	0	0.4074	0.3
antimicrobial	426	20	27	0	0.4074	0.32
antibacterial07309	439	9	27	0	0.4074	1.42
antibacterial08926	441	11	27	0	0.4074	0.31
Antibacterial	477	6	27	0	0.4074	0.33
antibacterial;antif	480	4	27	0	0.4074	0.33
antibacterial;Antif	574	4	27	0	0.4074	0.36
antimicrobial	657	4	27	0	0.4074	0.4
anti-Gram+	732	3	27	0	0.4074	0.44
antibacterial11976	739	2	27	0	0.4074	0.45
antibacterial08929	1034	2	27	0	0.4074	0.69
antibacterial08930	1054	15	27	0	0.4074	0.71
antibacterial11098	1066	4	27	0	0.4074	0.71
antibacterial11071	501	14	67	0	0.4075	2.91
Antimicrobial	15	119	255	0	0.4078	19.61
Antimicrobial	19	383	255	0	0.4078	23.18
Antimicrobial	19	383	255	0	0.4078	23.18
Antimicrobial	40	67	255	0	0.4078	21.25
antibacterial10972	483	166	76	0	0.4079	1.15
Antimicrobial	1	375	49	0	0.4082	4.45
Antimicrobial	19	383	245	0	0.4082	22.27
Antibacterial	163	51	49	0	0.4082	0.37
Antimicrobial	164	9	147	0	0.4082	0.93
Antimicrobial	240	11	98	0	0.4082	0.82
Antimicrobial	258	28	49	0	0.4082	1.25
antibacterial11084	294	51	98	0	0.4082	2.27
antibacterial10045	300	7	98	0	0.4082	4.08
antibacterial06839	308	28	98	0	0.4082	1.48
Gram-	483	166	49	0	0.4082	0.74
Antimicrobial	489	34	49	0	0.4082	0.98
antibacterial06936	523	10	49	0	0.4082	0.63
Antimicrobial	130	15	191	0	0.4084	4.24
Antimicrobial	471	6	71	0	0.4085	0.86
antibacterial06668	553	12	71	0	0.4085	0.94
antibacterial06696	577	12	71	0	0.4085	0.97
antibacterial06700	577	12	71	0	0.4085	0.97
antibacterial07467	604	7	71	0	0.4085	1
antimicrobial	13	135	28	0	0.4086	2.15
antibacterial06843	205	35	93	0	0.4086	1.63
Antimicrobial	313	54	93	0	0.4086	2.65
antibacterial06725	335	5	93	0	0.4086	0.96
Antibacterial	344	31	93	0	0.4086	7.15
Antimicrobial	19	383	255	0	0.4088	23.18
antimicrobial	0	473	22	0	0.4091	2
Anti-Gram-;Antibact	0	473	22	0	0.4091	2
antibacterial;antim	0	473	22	0	0.4091	2
antibacterial;antim	0	473	22	0	0.4091	2
antibacterial09474	0	473	22	0	0.4091	2
antimicrobial	1	375	22	0	0.4091	2
antibacterial;antim	1	375	22	0	0.4091	2
antibacterial08726	1	375	22	0	0.4091	2
antibacterial09047	1	375	22	0	0.4091	2
antibacterial10247	1	375	22	0	0.4091	2
antimicrobial	2	459	22	0	0.4091	1.83
antibacterial09064	2	459	22	0	0.4091	1.83
antibacterial11992	2	459	22	0	0.4091	1.83
anti-Gram-;antibact	3	225	22	0	0.4091	0.08
antibacterial08880	3	225	22	0	0.4091	0.08
antibacterial09048	3	225	22	0	0.4091	0.08
Gram-	5	134	22	0	0.4091	2
antibacterial08762	5	134	22	0	0.4091	2
Antimicrobial	6	71	22	0	0.4091	2
antibacterial09617	6	71	22	0	0.4091	2
anti-Gram+;antibact	8	221	22	0	0.4091	2
antibacterial;antim	8	221	22	0	0.4091	2
antibacterial;Antif	8	221	22	0	0.4091	2
antibacterial;Antif	8	221	22	0	0.4091	2
antibacterial10777	8	221	22	0	0.4091	2
antibacterial;antim	14	81	22	0	0.4091	2
Antimicrobial	19	383	220	0	0.4091	20
Anti-Gram-;Antibact	19	383	22	0	0.4091	2
antibacterial11430	19	383	22	0	0.4091	2
antibacterial08050	20	107	22	0	0.4091	2
antibacterial08537	20	107	22	0	0.4091	2
antibacterial10627	20	107	22	0	0.4091	2
Antifungal	22	101	22	0	0.4091	0.55
antibacterial;antim	23	61	22	0	0.4091	2
antimicrobial	23	61	22	0	0.4091	2
antibacterial12769	23	61	22	0	0.4091	2
antimicrobial	25	72	22	0	0.4091	1.69
Antimicrobial	26	48	22	0	0.4091	1.69
antibacterial;antim	27	76	22	0	0.4091	1.69
anti-Gram+;antibact	28	64	22	0	0.4091	1.69
antibacterial08036	29	70	22	0	0.4091	1.46
antibacterial11889	34	54	22	0	0.4091	1.69
antimicrobial	35	54	22	0	0.4091	1.69
antibacterial06543	37	56	22	0	0.4091	1.69
antibacterial10445	38	32	22	0	0.4091	2
antibacterial10175	44	64	22	0	0.4091	1.46
antibacterial11407	45	32	22	0	0.4091	1.83
Antimicrobial	46	31	44	0	0.4091	3.66
anti-Gram+;antibact	46	31	22	0	0.4091	1.83
antibacterial12710	51	95	22	0	0.4091	1.83
antibacterial;Antif	53	42	22	0	0.4091	1.69
Antimicrobial	53	42	22	0	0.4091	1.69
antibacterial11922	54	15	22	0	0.4091	1.15
antimicrobial	56	39	22	0	0.4091	2
Antimicrobial	56	39	22	0	0.4091	2
anti-Gram+;antibact	58	33	22	0	0.4091	1.69
antibacterial10350	61	35	22	0	0.4091	1.22
antibacterial07327	63	64	44	0	0.4091	2.75
antimicrobial	66	35	22	0	0.4091	1.83
antibacterial08730	68	22	22	0	0.4091	1.69
anti-Gram+;antibact	71	60	22	0	0.4091	1.22
antimicrobial	72	16	22	0	0.4091	2
antibacterial07609	76	24	22	0	0.4091	1.22
Antibacterial;Antim	79	22	22	0	0.4091	1.69
anti-Gram-;antibact	80	59	22	0	0.4091	1.69
antibacterial10303	80	59	22	0	0.4091	1.69
antibacterial10523	83	19	22	0	0.4091	1.83
antibacterial08461	86	22	22	0	0.4091	1.1
antibacterial11956	86	22	22	0	0.4091	1.1
antibacterial06968	92	37	22	0	0.4091	1.69
antibacterial06560	93	56	22	0	0.4091	2
antibacterial10670	95	30	22	0	0.4091	1.69
Antimicrobial	96	16	22	0	0.4091	1.69
anti-Gram-;antibact	98	31	22	0	0.4091	0.95
anti-Gram+;Gram-	99	22	22	0	0.4091	1.69
anti-Gram+;antibact	101	26	22	0	0.4091	1.69
antibacterial10063	108	23	22	0	0.4091	1.69
antibacterial08275	109	26	22	0	0.4091	0.91
antimicrobial	113	31	22	0	0.4091	1.57
Antibacterial	119	28	22	0	0.4091	0.68
Antimicrobial	122	22	132	0	0.4091	7.76
antimicrobial	124	19	22	0	0.4091	1.1
antibacterial07034	126	24	22	0	0.4091	1.37
antibacterial12590	137	23	22	0	0.4091	1.15
Antimicrobial	142	25	44	0	0.4091	2.44
anti-Gram+;antibact	142	25	22	0	0.4091	1.22
antibacterial;antim	142	25	22	0	0.4091	1.22
antibacterial06533	145	5	22	0	0.4091	0.12
antibacterial08717	150	12	22	0	0.4091	0.12
[truncated: 11,433 more rows]
