# Supplementary material for: Ensemble-AMPPred: Robust AMP Prediction and Recognition Using the Ensemble Learning Method with a New Hybrid Feature for Differentiating AMPs
Source: Genes (Basel). 2021 Jan 21;12(2):137. doi: 10.3390/genes12020137 (PMC7911732; doi:10.3390/genes12020137)
Supplement: Supplementary file 1 [file genes-12-00137-s001.zip › Ensemble-AMPPred_supplement/Supplementary_File S5.xlsx]

## Sheet: APD3_database
APD ID	EnsembleAMPPred	CAMP (SVM)	CAMP (RF)	CAMP (ANN)	CAMP (DA)	AMPscanner	iAMP-2L	iAMPpred
								antibacterial	antiviral	antifungal
AP00001|DermaseptinB2	Sequence no. 1 predicted as 1:AMP - with a probability of 0.908	AMP 0.977	AMP 1	AMP	AMP 0.999	AMP 1.0	may belong to AMP with 1 functional type(s): Antibacterial.	0.994	0.953	0.979
AP00002|Abaecin	Sequence no. 2 predicted as 1:AMP - with a probability of 0.819	AMP 0.993	AMP 0.9965	AMP	AMP 0.996	AMP 0.9975	may belong to AMP with 3 functional type(s): Antibacterial, Anticancer/tumor, Antifungal.	0.668	0.667	0.896
AP00003|HsAFP1	Sequence no. 3 predicted as 1:AMP - with a probability of 0.877	AMP 0.842	AMP 0.9855	NAMP	AMP 0.977	AMP 0.9115	may belong to AMP with 2 functional type(s): Antibacterial, Antifungal.	0.201	0.517	0.222
AP00004|CtAMP1	Sequence no. 4 predicted as 1:AMP - with a probability of 0.884	AMP 0.909	AMP 0.7905	NAMP	AMP 0.781	AMP 1.0	may belong to AMP with 2 functional type(s): Antibacterial, Antifungal.	0.943	0.708	0.974
AP00005|Andropin	Sequence no. 5 predicted as 1:AMP - with a probability of 0.718	AMP 0.995	AMP 0.9935	AMP	AMP 0.998	AMP 1.0	may belong to AMP with 1 functional type(s): Antibacterial.	0.947	0.796	0.97
AP00006|Apidaecin	Sequence no. 6 predicted as 1:AMP - with a probability of 0.801	AMP 0.979	AMP 1	AMP	AMP 0.998	AMP 0.9999	may belong to AMP with 1 functional type(s): Antibacterial.	0.929	0.642	0.94
AP00007|Apidaecin	Sequence no. 7 predicted as 1:AMP - with a probability of 0.801	AMP 0.967	AMP 0.9265	AMP	AMP 0.999	AMP 0.8208	may belong to AMP with 1 functional type(s): Antibacterial.	0.898	0.35	0.208
AP00008|Bactenecin	Sequence no. 8 predicted as 1:AMP - with a probability of 0.788	AMP 0.977	AMP 0.992	AMP	AMP 0.996	AMP 0.9993	may belong to AMP with 1 functional type(s): Antibacterial.	0.666	0.563	0.355
AP00009|BACTENECIN	Sequence no. 9 predicted as 1:AMP - with a probability of 0.801	AMP 0.791	AMP 0.932	AMP	AMP 0.67	AMP 1.0	may belong to AMP with 1 functional type(s): Antibacterial.	0.979	0.905	0.966
AP00010|BACTENECIN	Sequence no. 10 predicted as 1:AMP - with a probability of 0.792	AMP 0.872	AMP 0.869	AMP	AMP 0.999	AMP 1.0	may belong to AMP with 2 functional type(s): Antibacterial, Antifungal.	0.926	0.399	0.972
AP00011|Bactericidin	Sequence no. 11 predicted as 1:AMP - with a probability of 0.752	AMP 0.755	AMP 0.676	NAMP	NAMP 0.012	AMP 0.9996	may belong to AMP with 1 functional type(s): Antibacterial.	0.977	0.793	0.917
AP00012|Aurein	Sequence no. 12 predicted as 1:AMP - with a probability of 0.849	AMP 0.931	AMP 0.9965	AMP	AMP 0.991	AMP 0.9994	may belong to AMP with 2 functional type(s): Antibacterial, Antifungal.	0.997	0.664	0.908
AP00013|Aurein	Sequence no. 13 predicted as 1:AMP - with a probability of 0.849	AMP 0.981	AMP 0.9745	AMP	AMP 0.996	AMP 0.9996	may belong to AMP with 1 functional type(s): Antibacterial.	0.939	0.742	0.712
AP00014|Aurein	Sequence no. 14 predicted as 1:AMP - with a probability of 0.908	AMP 0.992	AMP 0.9955	AMP	AMP 1	AMP 0.8402	may belong to AMP with 1 functional type(s): Antibacterial.	0.939	0.563	0.641
AP00015|Aurein	Sequence no. 15 predicted as 1:AMP - with a probability of 0.908	NAMP 0.257	AMP 0.5995	NAMP	NAMP 0.043	AMP 0.563	may belong to non-AMP.	0.197	0.254	0.078
AP00016|Aurein	Sequence no. 16 predicted as 1:AMP - with a probability of 0.908	AMP 0.993	AMP 0.925	AMP	AMP 0.999	AMP 0.9992	may belong to AMP with 1 functional type(s): Antibacterial.	0.908	0.713	0.907
AP00017|Aurein	Sequence no. 17 predicted as 1:AMP - with a probability of 0.908	AMP 0.842	AMP 0.886	AMP	AMP 0.983	AMP 0.9999	may belong to AMP with 1 functional type(s): Antibacterial.	0.983	0.835	0.92
AP00018|Aurein	Sequence no. 18 predicted as 1:AMP - with a probability of 0.908	AMP 0.84	AMP 0.963	AMP	AMP 0.935	AMP 0.9829	may belong to AMP with 1 functional type(s): Antibacterial.	0.997	0.791	0.994
AP00019|Aurein	Sequence no. 19 predicted as 1:AMP - with a probability of 0.908	AMP 0.857	AMP 0.738	AMP	AMP 0.804	AMP 0.9998	may belong to AMP with 1 functional type(s): Antibacterial.	0.817	0.731	0.783
AP00020|Aurein	Sequence no. 20 predicted as 1:AMP - with a probability of 0.908	AMP 0.905	AMP 0.9955	AMP	AMP 0.998	Non-AMP 0.3488	may belong to AMP with 2 functional type(s): Antibacterial, Antifungal.	0.544	0.257	0.229
AP00021|Aurein	Sequence no. 21 predicted as 1:AMP - with a probability of 0.901	AMP 0.983	AMP 0.9975	AMP	AMP 1	AMP 0.5671	may belong to AMP with 1 functional type(s): Antibacterial.	0.634	0.522	0.416
AP00022|Aurein	Sequence no. 22 predicted as 1:AMP - with a probability of 0.885	AMP 0.846	AMP 0.97	AMP	AMP 0.997	AMP 0.9999	may belong to AMP with 1 functional type(s): Antibacterial.	0.925	0.923	0.942
AP00023|Antiviral	Sequence no. 23 predicted as 1:AMP - with a probability of 0.685	AMP 0.936	AMP 0.9815	AMP	AMP 0.994	AMP 1.0	may belong to AMP with 1 functional type(s): Antibacterial.	0.972	0.707	0.983
AP00024|Alloferon	Sequence no. 24 predicted as 1:AMP - with a probability of 0.723	AMP 0.842	AMP 0.9885	AMP	AMP 0.993	AMP 1.0	may belong to AMP with 3 functional type(s): Antibacterial, Antifungal, Anti-HIV.	0.844	0.924	0.927
AP00025|Alloferon	Sequence no. 25 predicted as 1:AMP - with a probability of 0.729	AMP 0.998	AMP 0.9995	AMP	AMP 0.999	AMP 0.9999	may belong to AMP with 1 functional type(s): Antibacterial.	0.999	0.863	0.993
AP00026|Lactoferricin	Sequence no. 26 predicted as 1:AMP - with a probability of 0.801	AMP 0.948	AMP 0.9885	AMP	AMP 0.999	AMP 1.0	may belong to AMP with 2 functional type(s): Antibacterial, Antifungal.	0.997	0.926	0.993
AP00027|Combi1	Sequence no. 27 predicted as 1:AMP - with a probability of 0.801	AMP 0.933	AMP 0.9925	AMP	AMP 0.992	AMP 0.9999	may belong to AMP with 1 functional type(s): Antibacterial.	0.92	0.355	0.902
AP00028|Tricyclic	Sequence no. 28 predicted as 1:AMP - with a probability of 0.78	AMP 0.973	AMP 0.9575	AMP	AMP 0.999	AMP 1.0	may belong to AMP with 1 functional type(s): Antibacterial.	0.993	0.95	0.987
AP00029|Cecropin	Sequence no. 29 predicted as 1:AMP - with a probability of 0.801	AMP 0.97	AMP 0.804	AMP	AMP 0.959	AMP 1.0	may belong to AMP with 2 functional type(s): Antibacterial, Antifungal.	0.996	0.949	0.993
AP00030|Heliomicin	Sequence no. 30 predicted as 1:AMP - with a probability of 0.781	AMP 0.981	AMP 0.9925	AMP	AMP 1	AMP 1.0	may belong to AMP with 2 functional type(s): Antibacterial, Antifungal.	0.996	0.989	0.983
AP00031|Bactericidin	Sequence no. 31 predicted as 1:AMP - with a probability of 0.794	AMP 1	AMP 0.94	AMP	AMP 0.994	AMP 0.9999	may belong to AMP with 1 functional type(s): Antibacterial.	0.986	0.92	0.985
AP00032|Bactericidin	Sequence no. 32 predicted as 1:AMP - with a probability of 0.784	AMP 0.897	AMP 0.9805	AMP	AMP 0.963	AMP 1.0	may belong to AMP with 2 functional type(s): Antibacterial, Antifungal.	0.992	0.703	0.965
AP00033|Bactericidin	Sequence no. 33 predicted as 1:AMP - with a probability of 0.776	AMP 0.97	AMP 0.7275	AMP	AMP 0.997	AMP 1.0	may belong to AMP with 1 functional type(s): Antibacterial.	0.913	0.641	0.9
AP00034|Plantaricin	Sequence no. 34 predicted as 1:AMP - with a probability of 0.801	AMP 0.924	AMP 0.9965	AMP	AMP 0.991	AMP 0.9993	may belong to AMP with 2 functional type(s): Antibacterial, Antifungal.	0.781	0.381	0.254
AP00035|Bovine	Sequence no. 35 predicted as 1:AMP - with a probability of 0.884	AMP 0.818	AMP 0.702	NAMP	NAMP 0.314	Non-AMP 0.0649	may belong to non-AMP.	0.281	0.706	0.249
AP00036|Bovine	Sequence no. 36 predicted as 1:AMP - with a probability of 0.883	AMP 0.95	AMP 0.6565	AMP	AMP 0.94	AMP 1.0	may belong to AMP with 1 functional type(s): Antibacterial.	0.963	0.77	0.92
AP00037|Bovine	Sequence no. 37 predicted as 1:AMP - with a probability of 0.883	AMP 0.859	AMP 0.628	AMP	AMP 0.893	AMP 1.0	may belong to AMP with 1 functional type(s): Antibacterial.	0.865	0.898	0.808
AP00038|Bovine	Sequence no. 38 predicted as 1:AMP - with a probability of 0.883	AMP 1	AMP 0.935	AMP	AMP 1	AMP 0.9742	may belong to AMP with 1 functional type(s): Antibacterial.	0.454	0.161	0.296
AP00039|Bovine	Sequence no. 39 predicted as 1:AMP - with a probability of 0.871	AMP 0.975	AMP 0.9355	AMP	AMP 0.985	AMP 0.9997	may belong to AMP with 1 functional type(s): Antibacterial.	0.975	0.937	0.944
AP00040|Bovine	Sequence no. 40 predicted as 1:AMP - with a probability of 0.932	AMP 0.978	AMP 0.9945	AMP	AMP 0.999	AMP 0.9996	may belong to AMP with 1 functional type(s): Antibacterial.	0.998	0.913	0.997
AP00041|Bovine	Sequence no. 41 predicted as 1:AMP - with a probability of 0.917	AMP 0.928	AMP 0.981	AMP	AMP 0.999	AMP 0.9991	may belong to AMP with 1 functional type(s): Antibacterial.	0.939	0.822	0.936
AP00042|Bovine	Sequence no. 42 predicted as 1:AMP - with a probability of 0.884	NAMP 0.221	NAMP 0.033	NAMP	NAMP 0.035	Non-AMP 0.3062	may belong to non-AMP.	0.044	0.096	0.089
AP00043|Bovine	Sequence no. 43 predicted as 1:AMP - with a probability of 0.884	AMP 0.913	AMP 0.8375	AMP	AMP 0.964	AMP 0.9993	may belong to non-AMP.	0.796	0.889	0.883
AP00044|Bovine	Sequence no. 44 predicted as 1:AMP - with a probability of 0.917	AMP 0.655	AMP 0.8535	NAMP	AMP 0.802	AMP 0.9999	may belong to non-AMP.	0.019	0.033	0.035
AP00045|Bovine	Sequence no. 45 predicted as 1:AMP - with a probability of 0.932	AMP 0.525	AMP 0.704	AMP	AMP 0.846	AMP 0.9999	may belong to AMP with 1 functional type(s): Antibacterial.	0.962	0.834	0.92
AP00046|Bovine	Sequence no. 46 predicted as 1:AMP - with a probability of 0.932	AMP 0.999	AMP 0.9715	AMP	AMP 0.992	AMP 1.0	may belong to AMP with 1 functional type(s): Antibacterial.	0.992	0.837	0.967
AP00047|Bovine	Sequence no. 47 predicted as 1:AMP - with a probability of 0.909	AMP 0.967	AMP 0.9935	AMP	AMP 0.996	AMP 1.0	may belong to AMP with 1 functional type(s): Antibacterial.	0.991	0.637	0.97
AP00048|Bombinin	Sequence no. 48 predicted as 1:AMP - with a probability of 0.713	AMP 0.539	AMP 0.663	AMP	AMP 0.715	AMP 0.9999	may belong to AMP with 1 functional type(s): Antibacterial.	0.971	0.648	0.972
AP00049|Bombininlike	Sequence no. 49 predicted as 1:AMP - with a probability of 0.664	NAMP 0.449	NAMP 0.449	AMP	NAMP 0.42	AMP 1.0	may belong to AMP with 2 functional type(s): Antibacterial, Antifungal.	0.962	0.84	0.984
AP00050|Bombininlike	Sequence no. 50 predicted as 1:AMP - with a probability of 0.713	AMP 0.958	AMP 0.737	AMP	AMP 0.988	AMP 0.9995	may belong to AMP with 1 functional type(s): Antibacterial.	0.8	0.402	0.52
AP00051|Bombininlike	Sequence no. 51 predicted as 1:AMP - with a probability of 0.664	AMP 0.993	AMP 0.963	AMP	AMP 0.999	AMP 0.9992	may belong to AMP with 1 functional type(s): Antibacterial.	0.934	0.784	0.921
AP00052|Bombininlike	Sequence no. 52 predicted as 1:AMP - with a probability of 0.713	AMP 0.958	AMP 1	AMP	AMP 1	AMP 1.0	may belong to AMP with 1 functional type(s): Antibacterial.	0.994	0.862	0.936
AP00053|Bombininlike	Sequence no. 53 predicted as 1:AMP - with a probability of 0.713	AMP 0.71	AMP 0.6095	AMP	AMP 0.817	AMP 0.9992	may belong to AMP with 2 functional type(s): Antibacterial, Antifungal.	0.704	0.4	0.576
AP00054|Bombinin	Sequence no. 54 predicted as 1:AMP - with a probability of 0.908	AMP 0.978	AMP 0.9915	AMP	AMP 0.992	AMP 0.9002	may belong to AMP with 1 functional type(s): Antibacterial.	0.94	0.783	0.721
AP00055|Bombinin	Sequence no. 55 predicted as 1:AMP - with a probability of 0.908	AMP 0.84	AMP 0.7095	NAMP	NAMP 0.352	AMP 0.956	may belong to non-AMP.	0.325	0.187	0.026
AP00056|Bombinin	Sequence no. 56 predicted as 1:AMP - with a probability of 0.908	AMP 0.724	AMP 0.6705	AMP	AMP 0.888	AMP 0.9263	may belong to AMP with 2 functional type(s): Antibacterial, Antifungal.	0.966	0.939	0.92
AP00057|Maximin	Sequence no. 57 predicted as 1:AMP - with a probability of 0.908	AMP 0.779	AMP 0.649	NAMP	AMP 0.819	AMP 0.9999	may belong to AMP with 1 functional type(s): Antibacterial.	0.978	0.81	0.919
AP00058|Maximin	Sequence no. 58 predicted as 1:AMP - with a probability of 0.908	AMP 0.952	AMP 0.98	AMP	AMP 0.99	AMP 0.9997	may belong to AMP with 2 functional type(s): Antibacterial, Antifungal.	0.903	0.701	0.92
AP00059|Maximin	Sequence no. 59 predicted as 1:AMP - with a probability of 0.908	AMP 0.959	AMP 0.9965	AMP	AMP 0.994	AMP 0.9963	may belong to AMP with 1 functional type(s): Antibacterial.	0.571	0.289	0.784
AP00060|Maximin	Sequence no. 60 predicted as 1:AMP - with a probability of 0.908	AMP 0.929	AMP 0.9625	AMP	AMP 0.993	AMP 0.9889	may belong to AMP with 1 functional type(s): Antibacterial.	0.796	0.851	0.611
AP00061|Maximin	Sequence no. 61 predicted as 1:AMP - with a probability of 0.908	AMP 0.91	AMP 0.868	AMP	AMP 0.965	AMP 1.0	may belong to AMP with 1 functional type(s): Antibacterial.	0.996	0.973	0.995
AP00062|Ericin	Sequence no. 62 predicted as 1:AMP - with a probability of 0.84	AMP 0.951	AMP 0.999	AMP	AMP 0.999	AMP 0.9999	may belong to AMP with 2 functional type(s): Antibacterial, Antifungal.	0.998	0.902	0.997
AP00063|Maximin	Sequence no. 63 predicted as 1:AMP - with a probability of 0.908	AMP 1	AMP 0.963	AMP	AMP 1	AMP 1.0	may belong to AMP with 1 functional type(s): Antibacterial.	0.996	0.846	0.997
AP00064|Maximin	Sequence no. 64 predicted as 1:AMP - with a probability of 0.713	AMP 0.925	AMP 0.908	AMP	AMP 0.988	AMP 0.9995	may belong to AMP with 1 functional type(s): Antibacterial.	0.946	0.655	0.928
AP00065|Maximin	Sequence no. 65 predicted as 1:AMP - with a probability of 0.713	AMP 0.999	AMP 0.6245	AMP	AMP 0.999	AMP 1.0	may belong to AMP with 2 functional type(s): Antibacterial, Antifungal.	0.983	0.532	0.968
AP00066|Bombolitin	Sequence no. 66 predicted as 1:AMP - with a probability of 0.801	AMP 0.85	AMP 0.921	AMP	AMP 0.916	AMP 0.9997	may belong to AMP with 2 functional type(s): Antibacterial, Antifungal.	0.959	0.735	0.892
AP00067|Bombolitin	Sequence no. 67 predicted as 1:AMP - with a probability of 0.849	AMP 0.911	AMP 0.9425	AMP	AMP 0.995	AMP 0.9921	may belong to AMP with 2 functional type(s): Antibacterial, Anticancer/tumor.	0.938	0.57	0.65
AP00068|Bombolitin	Sequence no. 68 predicted as 1:AMP - with a probability of 0.801	AMP 0.965	AMP 0.9415	AMP	AMP 0.992	AMP 0.9998	may belong to AMP with 1 functional type(s): Antibacterial.	0.993	0.893	0.981
AP00069|Bombolitin	Sequence no. 69 predicted as 1:AMP - with a probability of 0.849	AMP 0.958	AMP 0.8385	AMP	AMP 0.994	AMP 1.0	may belong to AMP with 3 functional type(s): Antibacterial, Anticancer/tumor, Antifungal.	0.934	0.889	0.969
AP00070|Bombolitin	Sequence no. 70 predicted as 1:AMP - with a probability of 0.872	AMP 0.783	AMP 0.941	AMP	AMP 0.914	AMP 0.9999	may belong to AMP with 1 functional type(s): Antibacterial.	0.645	0.274	0.429
AP00071|Brevinin1Ea	Sequence no. 71 predicted as 1:AMP - with a probability of 0.849	AMP 0.49	AMP 0.7135	AMP	NAMP 0.376	Non-AMP 0.0007	may belong to non-AMP.	0.111	0.538	0.179
AP00072|Brevinin1Eb	Sequence no. 72 predicted as 1:AMP - with a probability of 0.599	AMP 0.975	AMP 0.9945	AMP	AMP 0.997	AMP 0.9951	may belong to AMP with 1 functional type(s): Antibacterial.	0.62	0.072	0.299
AP00073|Brevinin1E	Sequence no. 73 predicted as 1:AMP - with a probability of 0.801	AMP 0.842	AMP 0.795	NAMP	NAMP 0.272	AMP 0.9999	may belong to AMP with 2 functional type(s): Antibacterial, Antifungal.	0.964	0.46	0.955
AP00074|Brevinin1	Sequence no. 74 predicted as 1:AMP - with a probability of 0.801	NAMP 0.068	NAMP 0.214	NAMP	NAMP 0.017	AMP 0.8911	may belong to non-AMP.	0.024	0.021	0.064
AP00075|Brevinin2	Sequence no. 75 predicted as 1:AMP - with a probability of 0.713	AMP 0.97	AMP 0.9915	AMP	AMP 0.999	AMP 1.0	may belong to AMP with 1 functional type(s): Antibacterial.	0.861	0.739	0.97
AP00076|Brevinin2EA	Sequence no. 76 predicted as 1:AMP - with a probability of 0.872	NAMP 0	NAMP 0.394	AMP	NAMP 0.108	AMP 0.9978	may belong to AMP with 1 functional type(s): Antibacterial.	0.951	0.57	0.936
AP00077|Brevinin2EB	Sequence no. 77 predicted as 1:AMP - with a probability of 0.872	NAMP 0.14	NAMP 0.4405	NAMP	NAMP 0	AMP 0.9835	may belong to AMP with 1 functional type(s): Antibacterial.	0.947	0.705	0.966
AP00078|Brevinin2EC	Sequence no. 78 predicted as 1:AMP - with a probability of 0.872	AMP 0.989	AMP 0.988	AMP	AMP 0.997	AMP 0.5918	may belong to AMP with 1 functional type(s): Antibacterial.	0.541	0.243	0.286
AP00079|Brevinin2ED	Sequence no. 79 predicted as 1:AMP - with a probability of 0.872	AMP 0.971	AMP 0.9605	AMP	AMP 0.991	AMP 1.0	may belong to AMP with 2 functional type(s): Antibacterial, Anticancer/tumor.	0.939	0.899	0.94
AP00080|Esculentin1	Sequence no. 80 predicted as 1:AMP - with a probability of 0.872	AMP 0.974	AMP 0.875	AMP	AMP 0.968	AMP 1.0	may belong to AMP with 2 functional type(s): Antibacterial, Antifungal.	0.94	0.896	0.987
AP00081|Esculentin1A	Sequence no. 81 predicted as 1:AMP - with a probability of 0.872	AMP 1	AMP 0.9275	AMP	AMP 1	AMP 0.9936	may belong to AMP with 2 functional type(s): Antibacterial, Antifungal.	0.485	0.355	0.364
AP00082|Esculentin1B	Sequence no. 82 predicted as 1:AMP - with a probability of 0.872	AMP 1	AMP 0.9755	AMP	AMP 1	AMP 0.8236	may belong to AMP with 1 functional type(s): Antibacterial.	0.457	0.352	0.21
AP00083|Esculentin2A	Sequence no. 83 predicted as 1:AMP - with a probability of 0.872	AMP 0.54	NAMP 0.265	NAMP	AMP 0.553	AMP 0.8257	may belong to non-AMP.	0.374	0.186	0.416
AP00084|Esculentin2B	Sequence no. 84 predicted as 1:AMP - with a probability of 0.872	AMP 0.878	AMP 0.9735	AMP	AMP 0.984	AMP 0.9994	may belong to AMP with 1 functional type(s): Antibacterial.	0.772	0.5	0.631
AP00085|Gaegurin1	Sequence no. 85 predicted as 1:AMP - with a probability of 0.801	AMP 1	AMP 0.979	NAMP	AMP 1	AMP 0.9998	may belong to AMP with 2 functional type(s): Antibacterial, Antifungal.	0.511	0.319	0.318
AP00086|Gaegurin2	Sequence no. 86 predicted as 1:AMP - with a probability of 0.801	AMP 0.982	AMP 0.9995	AMP	AMP 0.998	AMP 0.9712	may belong to AMP with 2 functional type(s): Antibacterial, Antifungal.	0.908	0.473	0.77
AP00087|Gaegurin3	Sequence no. 87 predicted as 1:AMP - with a probability of 0.801	AMP 0.955	AMP 0.996	AMP	AMP 0.994	AMP 1.0	may belong to AMP with 2 functional type(s): Antibacterial, Antifungal.	0.978	0.892	0.985
AP00088|Esculentin2EM	Sequence no. 88 predicted as 1:AMP - with a probability of 0.908	NAMP 0.377	AMP 0.764	NAMP	NAMP 0.434	AMP 1.0	may belong to AMP with 2 functional type(s): Anticancer/tumor, Anti-HIV.	0.974	0.926	0.792
AP00089|Brevinin1EMa	Sequence no. 89 predicted as 1:AMP - with a probability of 0.849	AMP 0.98	AMP 0.982	AMP	AMP 0.99	AMP 0.505	may belong to non-AMP.	0.568	0.333	0.219
AP00090|Brevinin1EMb	Sequence no. 90 predicted as 1:AMP - with a probability of 0.801	AMP 0.975	AMP 1	AMP	AMP 0.999	AMP 0.9999	may belong to AMP with 1 functional type(s): Antibacterial.	0.998	0.952	0.998
AP00091|Rugosin	Sequence no. 91 predicted as 1:AMP - with a probability of 0.872	AMP 0.842	AMP 0.986	AMP	AMP 0.97	AMP 0.9998	may belong to AMP with 1 functional type(s): Antibacterial.	0.866	0.5	0.833
AP00092|Rugosin	Sequence no. 92 predicted as 1:AMP - with a probability of 0.801	AMP 0.762	AMP 0.749	AMP	AMP 0.765	AMP 0.9995	may belong to AMP with 1 functional type(s): Antibacterial.	0.548	0.291	0.647
AP00093|Rugosin	Sequence no. 93 predicted as 1:AMP - with a probability of 0.908	AMP 1	AMP 0.972	AMP	AMP 1	AMP 0.9438	may belong to AMP with 1 functional type(s): Antibacterial.	0.447	0.5	0.441
AP00094|Temporin	Sequence no. 94 predicted as 1:AMP - with a probability of 0.908	AMP 0.858	AMP 0.9395	NAMP	AMP 0.736	AMP 0.9977	may belong to AMP with 1 functional type(s): Antibacterial.	0.848	0.722	0.869
AP00095|Temporin	Sequence no. 95 predicted as 1:AMP - with a probability of 0.908	AMP 0.952	AMP 0.7925	AMP	AMP 0.86	AMP 0.9999	may belong to AMP with 2 functional type(s): Antibacterial, Antifungal.	0.998	0.806	0.983
AP00096|Temporin	Sequence no. 96 predicted as 1:AMP - with a probability of 0.713	AMP 0.959	AMP 0.977	AMP	AMP 0.992	AMP 0.9999	may belong to AMP with 1 functional type(s): Anticancer/tumor.	0.995	0.896	0.994
AP00097|Temporin	Sequence no. 97 predicted as 1:AMP - with a probability of 0.908	AMP 1	AMP 0.931	NAMP	AMP 1	AMP 0.9999	may belong to AMP with 1 functional type(s): Antibacterial.	0.992	0.819	0.976
AP00098|Temporin	Sequence no. 98 predicted as 1:AMP - with a probability of 0.908	AMP 0.815	AMP 0.806	NAMP	AMP 0.867	Non-AMP 0.4476	may belong to AMP with 1 functional type(s): Antibacterial.	0.182	0.212	0.216
AP00099|Temporin	Sequence no. 99 predicted as 1:AMP - with a probability of 0.908	AMP 0.928	AMP 0.7405	AMP	AMP 0.997	AMP 1.0	may belong to AMP with 2 functional type(s): Antibacterial, Antifungal.	0.995	0.799	0.974
AP00100|Temporin	Sequence no. 100 predicted as 1:AMP - with a probability of 0.849	AMP 0.996	AMP 0.991	AMP	AMP 0.999	AMP 0.5945	may belong to AMP with 1 functional type(s): Antibacterial.	0.545	0.271	0.434
AP00101|Temporin	Sequence no. 101 predicted as 1:AMP - with a probability of 0.849	AMP 0.955	AMP 0.945	AMP	AMP 0.999	AMP 0.9968	may belong to AMP with 1 functional type(s): Antibacterial.	0.863	0.421	0.543
AP00102|Thanatin	Sequence no. 102 predicted as 1:AMP - with a probability of 0.801	AMP 0.905	AMP 0.962	AMP	AMP 0.969	AMP 0.9949	may belong to non-AMP.	0.125	0.452	0.248
AP00103|NmDef02	Sequence no. 103 predicted as 1:AMP - with a probability of 0.884	AMP 0.864	AMP 0.988	AMP	AMP 0.97	AMP 0.94	may belong to AMP with 1 functional type(s): Antibacterial.	0.857	0.416	0.696
AP00104|Temporin1Ca	Sequence no. 104 predicted as 1:AMP - with a probability of 0.908	AMP 0.975	AMP 0.921	AMP	AMP 0.999	AMP 1.0	may belong to AMP with 1 functional type(s): Antifungal.	0.998	0.931	0.994
AP00105|Temporin1Cb	Sequence no. 105 predicted as 1:AMP - with a probability of 0.713	NAMP 0.3	AMP 0.694	NAMP	NAMP 0.116	AMP 0.9998	may belong to AMP with 2 functional type(s): Antibacterial, Antifungal.	0.984	0.884	0.985
AP00106|Temporin1Cc	Sequence no. 106 predicted as 1:AMP - with a probability of 0.849	AMP 1	AMP 0.977	AMP	AMP 1	AMP 1.0	may belong to AMP with 1 functional type(s): Antibacterial.	0.969	0.838	0.994
AP00107|Temporin1Cd	Sequence no. 107 predicted as 1:AMP - with a probability of 0.639	AMP 0.959	AMP 0.994	AMP	AMP 0.992	AMP 0.9554	may belong to AMP with 1 functional type(s): Antibacterial.	0.406	0.166	0.116
AP00108|Temporin1Ce	Sequence no. 108 predicted as 1:AMP - with a probability of 0.849	AMP 0.764	AMP 0.612	AMP	AMP 0.692	AMP 1.0	may belong to AMP with 2 functional type(s): Antibacterial, Antifungal.	0.999	0.802	0.996
AP00109|Temporin1La	Sequence no. 109 predicted as 1:AMP - with a probability of 0.872	AMP 0.968	AMP 0.959	AMP	AMP 0.993	AMP 1.0	may belong to AMP with 1 functional type(s): Antibacterial.	0.997	0.974	0.992
AP00110|Temporin1Lb	Sequence no. 110 predicted as 1:AMP - with a probability of 0.849	AMP 0.903	AMP 0.7995	AMP	AMP 0.977	AMP 0.9997	may belong to AMP with 1 functional type(s): Antibacterial.	0.983	0.594	0.974
AP00111|Temporin1Lc	Sequence no. 111 predicted as 1:AMP - with a probability of 0.849	AMP 0.983	AMP 0.943	AMP	AMP 0.99	AMP 1.0	may belong to AMP with 2 functional type(s): Antibacterial, Antifungal.	0.877	0.362	0.974
AP00112|Temporin1P	Sequence no. 112 predicted as 1:AMP - with a probability of 0.908	AMP 0.925	AMP 0.9825	AMP	AMP 0.994	AMP 0.9999	may belong to AMP with 1 functional type(s): Anticancer/tumor.	0.994	0.888	0.981
AP00113|RANATUERIN	Sequence no. 113 predicted as 1:AMP - with a probability of 0.872	AMP 0.95	AMP 0.7625	AMP	AMP 0.998	AMP 0.9977	may belong to AMP with 1 functional type(s): Antibacterial.	0.941	0.743	0.953
AP00114|RANATUERIN	Sequence no. 114 predicted as 1:AMP - with a probability of 0.872	AMP 0.913	AMP 0.917	AMP	AMP 0.971	AMP 1.0	may belong to non-AMP.	0.486	0.488	0.814
AP00115|RANATUERIN	Sequence no. 115 predicted as 1:AMP - with a probability of 0.872	AMP 0.918	AMP 0.9795	AMP	AMP 0.998	AMP 1.0	may belong to AMP with 1 functional type(s): Antibacterial.	0.907	0.493	0.92
AP00116|RANATUERIN	Sequence no. 116 predicted as 1:AMP - with a probability of 0.872	AMP 0.966	AMP 0.97	AMP	AMP 0.98	AMP 1.0	may belong to AMP with 2 functional type(s): Antibacterial, Antifungal.	0.987	0.887	0.982
AP00117|RANATUERIN	Sequence no. 117 predicted as 1:AMP - with a probability of 0.849	NAMP 0.046	NAMP 0.459	NAMP	NAMP 0	AMP 1.0	may belong to AMP with 1 functional type(s): Antibacterial.	0.968	0.875	0.762
AP00118|RANATUERIN2La	Sequence no. 118 predicted as 1:AMP - with a probability of 0.908	NAMP 0.063	NAMP 0.3985	NAMP	NAMP 0.174	AMP 1.0	may belong to AMP with 2 functional type(s): Antibacterial, Antifungal.	0.968	0.764	0.993
AP00119|RANATUERIN2Lb	Sequence no. 119 predicted as 1:AMP - with a probability of 0.908	AMP 0.658	AMP 0.5055	AMP	AMP 0.971	AMP 0.9999	may belong to AMP with 1 functional type(s): Anti-HIV.	0.996	0.964	0.986
AP00120|RANATUERIN	Sequence no. 120 predicted as 1:AMP - with a probability of 0.908	AMP 0.914	AMP 0.964	AMP	AMP 0.696	AMP 0.9942	may belong to AMP with 1 functional type(s): Antibacterial.	0.982	0.905	0.92
AP00121|RANATUERIN	Sequence no. 121 predicted as 1:AMP - with a probability of 0.849	AMP 0.998	AMP 0.999	AMP	AMP 0.999	AMP 0.9999	may belong to AMP with 2 functional type(s): Antibacterial, Anticancer/tumor.	0.948	0.946	0.824
AP00122|Ranatuerin1C	Sequence no. 122 predicted as 1:AMP - with a probability of 0.872	AMP 0.842	AMP 0.973	AMP	AMP 0.813	AMP 1.0	may belong to AMP with 2 functional type(s): Antibacterial, Antifungal.	0.991	0.939	0.985
AP00123|Ranatuerin2Cb	Sequence no. 123 predicted as 1:AMP - with a probability of 0.908	NAMP 0.485	NAMP 0.487	AMP	AMP 0.712	AMP 1.0	may belong to AMP with 1 functional type(s): Antibacterial.	0.815	0.406	0.712
AP00124|Ranatuerin2Ca	Sequence no. 124 predicted as 1:AMP - with a probability of 0.713	AMP 0.853	AMP 0.964	AMP	AMP 0.606	AMP 0.9994	may belong to AMP with 2 functional type(s): Antibacterial, Antifungal.	0.351	0.731	0.243
AP00125|Cecropin	Sequence no. 125 predicted as 1:AMP - with a probability of 0.801	AMP 0.833	AMP 0.607	AMP	AMP 0.977	AMP 0.9999	may belong to AMP with 3 functional type(s): Antibacterial, Anticancer/tumor, Antiviral.	0.954	0.868	0.96
AP00126|Cecropin	Sequence no. 126 predicted as 1:AMP - with a probability of 0.872	AMP 0.965	AMP 0.965	AMP	AMP 0.996	AMP 0.9991	may belong to AMP with 2 functional type(s): Antibacterial, Antifungal.	0.921	0.745	0.926
AP00127|Cecropin	Sequence no. 127 predicted as 1:AMP - with a probability of 0.801	AMP 0.656	NAMP 0.463	NAMP	NAMP 0.419	AMP 1.0	may belong to AMP with 1 functional type(s): Anti-HIV.	0.981	0.922	0.908
AP00128|Cecropin	Sequence no. 128 predicted as 1:AMP - with a probability of 0.872	NAMP 0.059	AMP 0.643	NAMP	NAMP 0.035	AMP 0.5324	may belong to non-AMP.	0.037	0.041	0.031
AP00129|Cecropin	Sequence no. 129 predicted as 1:AMP - with a probability of 0.801	AMP 0.99	AMP 0.952	AMP	AMP 0.997	AMP 1.0	may belong to AMP with 2 functional type(s): Anti-HIV, Antiviral.	0.946	0.904	0.401
AP00130|Cecropin	Sequence no. 130 predicted as 1:AMP - with a probability of 0.84	AMP 0.989	AMP 0.9955	AMP	AMP 0.989	AMP 0.9999	may belong to non-AMP.	0.867	0.727	0.92
AP00131|Cecropin	Sequence no. 131 predicted as 1:AMP - with a probability of 0.601	AMP 0.936	AMP 0.9855	AMP	AMP 0.992	AMP 0.9111	may belong to AMP with 1 functional type(s): Antibacterial.	0.957	0.724	0.946
AP00132|Cecropin	Sequence no. 132 predicted as 1:AMP - with a probability of 0.801	AMP 0.982	AMP 0.999	AMP	AMP 0.999	Non-AMP 0.0282	may belong to AMP with 2 functional type(s): Antibacterial, Antifungal.	0.621	0.636	0.383
AP00133|Cecropin	Sequence no. 133 predicted as 1:AMP - with a probability of 0.872	AMP 0.953	AMP 0.9245	AMP	AMP 0.988	AMP 1.0	may belong to AMP with 2 functional type(s): Antibacterial, Antifungal.	0.963	0.9	0.967
AP00134|Cecropin	Sequence no. 134 predicted as 1:AMP - with a probability of 0.733	AMP 0.971	AMP 0.9905	AMP	AMP 0.999	AMP 0.9998	may belong to AMP with 2 functional type(s): Antibacterial, Anti-HIV.	0.994	0.897	0.975
AP00135|Cecropin	Sequence no. 135 predicted as 1:AMP - with a probability of 0.872	AMP 0.987	AMP 0.9975	AMP	AMP 0.999	AMP 1.0	may belong to AMP with 2 functional type(s): Antibacterial, Antifungal.	0.999	0.953	0.997
AP00136|Crabrolin	Sequence no. 136 predicted as 1:AMP - with a probability of 0.849	AMP 0.962	AMP 0.5795	AMP	AMP 0.733	AMP 0.9973	may belong to AMP with 2 functional type(s): Antibacterial, Anticancer/tumor.	0.835	0.9	0.345
AP00137|Cryptdin1	Sequence no. 137 predicted as 1:AMP - with a probability of 0.801	AMP 0.872	AMP 0.783	NAMP	NAMP 0.36	AMP 1.0	may belong to AMP with 2 functional type(s): Antibacterial, Antifungal.	0.971	0.894	0.973
AP00138|Cryptdin3	Sequence no. 138 predicted as 1:AMP - with a probability of 0.801	AMP 0.995	AMP 0.948	AMP	AMP 0.999	AMP 0.9985	may belong to AMP with 1 functional type(s): Antibacterial.	0.991	0.847	0.905
AP00139|Cecropin	Sequence no. 139 predicted as 1:AMP - with a probability of 0.872	NAMP 0.08	NAMP 0.395	NAMP	NAMP 0.016	AMP 0.9993	may belong to AMP with 2 functional type(s): Antibacterial, Antifungal.	0.968	0.95	0.92
AP00140|SK84	Sequence no. 140 predicted as 1:AMP - with a probability of 0.523	AMP 0.999	AMP 0.889	AMP	AMP 1	Non-AMP 0.2288	may belong to AMP with 3 functional type(s): Antibacterial, Anti-HIV, Antiviral.	0.693	0.769	0.119
AP00141|PAF26	Sequence no. 141 predicted as 1:AMP - with a probability of 0.789	AMP 0.527	AMP 0.7085	AMP	NAMP 0.351	AMP 0.9938	may belong to AMP with 1 functional type(s): Antibacterial.	0.978	0.555	0.942
AP00142|GLK19	Sequence no. 142 predicted as 1:AMP - with a probability of 0.908	AMP 0.987	AMP 0.996	AMP	AMP 1	AMP 1.0	may belong to AMP with 3 functional type(s): Antibacterial, Anticancer/tumor, Antifungal.	0.989	0.922	0.996
AP00143|L5K5W	Sequence no. 143 predicted as 1:AMP - with a probability of 0.849	AMP 0.877	AMP 0.981	AMP	AMP 0.989	AMP 1.0	may belong to AMP with 1 functional type(s): Anti-HIV.	0.973	0.776	0.934
AP00144|Magainin	Sequence no. 144 predicted as 1:AMP - with a probability of 0.908	AMP 0.602	AMP 0.808	NAMP	AMP 0.717	AMP 0.9871	may belong to non-AMP.	0.114	0.069	0.051
AP00145|Carnobacteriocin	Sequence no. 145 predicted as 1:AMP - with a probability of 0.815	AMP 0.971	AMP 0.845	AMP	AMP 0.998	Non-AMP 0.1572	may belong to AMP with 2 functional type(s): Antibacterial, Antifungal.	0.644	0.543	0.434
AP00146|Melittin	Sequence no. 146 predicted as 1:AMP - with a probability of 0.87	NAMP 0.076	NAMP 0.3255	NAMP	NAMP 0.022	AMP 1.0	may belong to AMP with 2 functional type(s): Anticancer/tumor, Anti-HIV.	0.987	0.939	0.93
AP00147|BM	Sequence no. 147 predicted as 1:AMP - with a probability of 0.733	AMP 0.958	AMP 0.7895	AMP	AMP 0.903	AMP 0.8666	may belong to AMP with 2 functional type(s): Antibacterial, Antifungal.	0.407	0.152	0.151
AP00148|Antifungal	Sequence no. 148 predicted as 1:AMP - with a probability of 0.884	AMP 0.885	AMP 0.893	AMP	AMP 0.999	AMP 0.9972	may belong to AMP with 2 functional type(s): Antibacterial, Antifungal.	0.947	0.761	0.94
AP00149|Rabbit	Sequence no. 149 predicted as 1:AMP - with a probability of 0.884	AMP 0.991	AMP 0.988	AMP	AMP 0.999	AMP 1.0	may belong to AMP with 2 functional type(s): Antibacterial, Antifungal.	0.939	0.695	0.97
AP00150|Indolicidin	Sequence no. 150 predicted as 1:AMP - with a probability of 0.801	AMP 0.942	AMP 0.991	AMP	AMP 0.998	AMP 0.9651	may belong to AMP with 1 functional type(s): Antibacterial.	0.991	0.772	0.92
AP00151|BTD1	Sequence no. 151 predicted as 1:AMP - with a probability of 0.917	AMP 0.842	AMP 0.8595	AMP	AMP 0.872	AMP 0.9874	may belong to AMP with 1 functional type(s): Antibacterial.	0.892	0.368	0.391
AP00152|Tritrpticin	Sequence no. 152 predicted as 1:AMP - with a probability of 0.801	AMP 0.989	AMP 0.9945	AMP	AMP 0.996	AMP 0.9978	may belong to AMP with 2 functional type(s): Antibacterial, Antifungal.	0.659	0.802	0.762
AP00153|Androctonin	Sequence no. 153 predicted as 1:AMP - with a probability of 0.801	AMP 0.984	AMP 0.9035	AMP	AMP 0.999	AMP 0.9997	may belong to non-AMP.	0.975	0.976	0.976
AP00154|Tachystatin	Sequence no. 154 predicted as 1:AMP - with a probability of 0.932	NAMP 0.353	AMP 0.6375	NAMP	NAMP 0.17	AMP 0.9999	may belong to AMP with 1 functional type(s): Antibacterial.	0.724	0.483	0.745
AP00155|SMAP29	Sequence no. 155 predicted as 1:AMP - with a probability of 0.872	AMP 0.92	AMP 0.988	AMP	AMP 0.999	AMP 0.9987	may belong to AMP with 2 functional type(s): Antibacterial, Antifungal.	0.923	0.534	0.88
AP00156|BTD2	Sequence no. 156 predicted as 1:AMP - with a probability of 0.849	AMP 0.711	AMP 0.8595	AMP	AMP 0.681	AMP 0.8623	may belong to non-AMP.	0.352	0.237	0.584
AP00157|DermaseptinS1	Sequence no. 157 predicted as 1:AMP - with a probability of 0.664	AMP 0.978	AMP 0.844	AMP	AMP 0.978	AMP 0.9997	may belong to AMP with 2 functional type(s): Antibacterial, Antifungal.	0.942	0.745	0.816
AP00158|DermaseptinS2	Sequence no. 158 predicted as 1:AMP - with a probability of 0.662	AMP 0.863	AMP 0.5805	AMP	AMP 0.977	AMP 1.0	may belong to AMP with 3 functional type(s): Antibacterial, Anticancer/tumor, Antifungal.	0.984	0.884	0.996
AP00159|DermaseptinS3	Sequence no. 159 predicted as 1:AMP - with a probability of 0.908	AMP 1	AMP 0.915	AMP	AMP 1	AMP 0.9849	may belong to AMP with 2 functional type(s): Antibacterial, Antifungal.	0.471	0.141	0.402
AP00160|DermaseptinS4	Sequence no. 160 predicted as 1:AMP - with a probability of 0.801	AMP 0.957	AMP 0.9955	AMP	AMP 0.981	AMP 1.0	may belong to AMP with 3 functional type(s): Antibacterial, Antifungal, Antiviral.	0.964	0.908	0.939
AP00161|DermaseptinS5	Sequence no. 161 predicted as 1:AMP - with a probability of 0.849	AMP 0.842	AMP 0.963	AMP	AMP 0.919	AMP 0.9986	may belong to AMP with 1 functional type(s): Antibacterial.	0.967	0.917	0.957
AP00162|DermaseptinB5	Sequence no. 162 predicted as 1:AMP - with a probability of 0.713	AMP 0.896	AMP 0.9625	AMP	AMP 0.883	AMP 1.0	may belong to non-AMP.	0.983	0.959	0.983
AP00163|DermaseptinB4	Sequence no. 163 predicted as 1:AMP - with a probability of 0.849	AMP 0.954	AMP 0.9995	AMP	AMP 0.998	AMP 0.9995	may belong to AMP with 1 functional type(s): Antibacterial.	0.836	0.5	0.77
AP00164|DermaseptinB9	Sequence no. 164 predicted as 1:AMP - with a probability of 0.908	AMP 0.945	AMP 0.9955	AMP	AMP 0.997	AMP 0.9997	may belong to AMP with 2 functional type(s): Antibacterial, Antifungal.	0.844	0.905	0.93
AP00165|DermaseptinB3	Sequence no. 165 predicted as 1:AMP - with a probability of 0.908	AMP 0.931	AMP 0.6275	NAMP	AMP 0.977	AMP 1.0	may belong to AMP with 1 functional type(s): Antibacterial.	0.983	0.906	0.968
AP00166|Pleurocidin	Sequence no. 166 predicted as 1:AMP - with a probability of 0.908	AMP 0.967	AMP 0.9885	AMP	AMP 0.999	AMP 1.0	may belong to AMP with 1 functional type(s): Antibacterial.	0.994	0.906	0.989
AP00167|PhylloxinB1	Sequence no. 167 predicted as 1:AMP - with a probability of 0.898	AMP 0.974	AMP 0.998	AMP	AMP 0.998	AMP 0.9999	may belong to AMP with 2 functional type(s): Antibacterial, Antifungal.	0.928	0.615	0.901
AP00168|Formaecin	Sequence no. 168 predicted as 1:AMP - with a probability of 0.801	AMP 0.972	AMP 0.994	AMP	AMP 0.995	AMP 0.9985	may belong to AMP with 2 functional type(s): Antibacterial, Antifungal.	0.665	0.513	0.818
AP00169|Formaecin	Sequence no. 169 predicted as 1:AMP - with a probability of 0.801	NAMP 0.427	AMP 0.685	NAMP	NAMP 0.131	AMP 0.9994	may belong to AMP with 1 functional type(s): Antibacterial.	0.951	0.623	0.864
AP00170|Pyrrhocoricin	Sequence no. 170 predicted as 1:AMP - with a probability of 0.8	AMP 0.982	AMP 0.541	NAMP	NAMP 0.424	AMP 1.0	may belong to AMP with 2 functional type(s): Antibacterial, Antifungal.	0.988	0.86	0.989
AP00171|Metchnikowin	Sequence no. 171 predicted as 1:AMP - with a probability of 0.601	AMP 0.997	AMP 0.8365	AMP	AMP 1	AMP 1.0	may belong to AMP with 2 functional type(s): Antibacterial, Antifungal.	0.994	0.933	0.994
AP00172|Drosocin	Sequence no. 172 predicted as 1:AMP - with a probability of 0.801	AMP 0.944	AMP 0.7705	AMP	AMP 0.982	AMP 0.9672	may belong to AMP with 2 functional type(s): Antibacterial, Antifungal.	0.905	0.893	0.937
AP00173|GNCP2	Sequence no. 173 predicted as 1:AMP - with a probability of 0.884	AMP 0.986	AMP 1	AMP	AMP 1	AMP 0.9999	may belong to AMP with 2 functional type(s): Antibacterial, Antifungal.	0.939	0.622	0.847
AP00174|GNCP1	Sequence no. 174 predicted as 1:AMP - with a probability of 0.884	NAMP 0.151	AMP 0.747	NAMP	NAMP 0.076	Non-AMP 0.0611	may belong to non-AMP.	0.171	0.243	0.33
AP00175|Macaque	Sequence no. 175 predicted as 1:AMP - with a probability of 0.731	AMP 0.993	AMP 0.977	AMP	AMP 0.999	AMP 0.9827	may belong to AMP with 1 functional type(s): Antibacterial.	0.249	0.307	0.059
AP00176|human	Sequence no. 176 predicted as 1:AMP - with a probability of 0.884	AMP 0.966	AMP 0.6875	AMP	AMP 0.909	AMP 0.9997	may belong to AMP with 1 functional type(s): Antibacterial.	0.979	0.746	0.94
AP00177|human	Sequence no. 177 predicted as 1:AMP - with a probability of 0.884	AMP 0.984	AMP 1	AMP	AMP 0.999	AMP 1.0	may belong to AMP with 1 functional type(s): Antibacterial.	0.939	0.494	0.934
AP00178|Human	Sequence no. 178 predicted as 1:AMP - with a probability of 0.846	AMP 0.952	AMP 0.9805	AMP	AMP 0.964	AMP 1.0	may belong to AMP with 1 functional type(s): Anti-HIV.	0.981	0.918	0.868
AP00179|human	Sequence no. 179 predicted as 1:AMP - with a probability of 0.883	AMP 1	AMP 0.982	AMP	AMP 1	AMP 0.9989	may belong to non-AMP.	0.468	0.296	0.233
AP00180|human	Sequence no. 180 predicted as 1:AMP - with a probability of 0.884	AMP 0.842	AMP 0.914	AMP	AMP 0.574	AMP 0.9983	may belong to non-AMP.	0.368	0.475	0.738
AP00181|human	Sequence no. 181 predicted as 1:AMP - with a probability of 0.846	AMP 0.838	AMP 0.848	AMP	AMP 0.948	AMP 0.9971	may belong to AMP with 1 functional type(s): Antibacterial.	0.536	0.318	0.283
AP00182|human	Sequence no. 182 predicted as 1:AMP - with a probability of 0.848	AMP 0.981	AMP 0.9415	AMP	AMP 0.998	AMP 0.999	may belong to non-AMP.	0.946	0.96	0.936
AP00183|Insect	Sequence no. 183 predicted as 1:AMP - with a probability of 0.932	NAMP 0.158	AMP 0.6995	NAMP	NAMP 0.055	AMP 1.0	may belong to AMP with 2 functional type(s): Antibacterial, Antifungal.	0.953	0.667	0.977
AP00184|Cecropin	Sequence no. 184 predicted as 1:AMP - with a probability of 0.801	AMP 0.84	AMP 0.972	AMP	AMP 0.994	AMP 1.0	may belong to AMP with 1 functional type(s): Antibacterial.	0.977	0.866	0.986
AP00185|MBP1	Sequence no. 185 predicted as 1:AMP - with a probability of 0.786	AMP 0.723	AMP 0.823	AMP	AMP 0.956	AMP 0.9999	may belong to AMP with 1 functional type(s): Anti-HIV.	0.984	0.909	0.861
AP00186|CORTICOSTATIN	Sequence no. 186 predicted as 1:AMP - with a probability of 0.884	NAMP 0.345	AMP 0.613	NAMP	NAMP 0.279	AMP 1.0	may belong to AMP with 4 functional type(s): Antibacterial, Antifungal, Anti-HIV, Antiviral.	0.958	0.943	0.933
AP00187|Rabbit	Sequence no. 187 predicted as 1:AMP - with a probability of 0.884	NAMP 0.122	NAMP 0.122	NAMP	NAMP 0.037	AMP 0.9598	may belong to AMP with 1 functional type(s): Antibacterial.	0.84	0.185	0.66
AP00188|Rabbit	Sequence no. 188 predicted as 1:AMP - with a probability of 0.884	AMP 0.993	AMP 0.999	AMP	AMP 0.998	AMP 1.0	may belong to AMP with 2 functional type(s): Antibacterial, Antifungal.	0.994	0.835	0.988
AP00189|Rabbit	Sequence no. 189 predicted as 1:AMP - with a probability of 0.884	AMP 0.521	AMP 0.89	NAMP	NAMP 0.367	AMP 0.9996	may belong to AMP with 1 functional type(s): Antibacterial.	0.995	0.942	0.988
AP00190|Rabbit	Sequence no. 190 predicted as 1:AMP - with a probability of 0.932	AMP 0.957	AMP 0.9895	AMP	AMP 0.995	AMP 0.999	may belong to AMP with 1 functional type(s): Antibacterial.	0.939	0.208	0.54
AP00191|PW2	Sequence no. 191 predicted as 1:AMP - with a probability of 0.733	AMP 0.961	AMP 0.998	AMP	AMP 0.992	AMP 0.9999	may belong to AMP with 1 functional type(s): Antibacterial.	0.829	0.5	0.822
AP00192|Gomesin	Sequence no. 192 predicted as 1:AMP - with a probability of 0.801	AMP 0.928	AMP 0.893	AMP	AMP 0.952	AMP 0.9998	may belong to AMP with 1 functional type(s): Antibacterial.	0.489	0.303	0.538
AP00193|Hepcidin	Sequence no. 193 predicted as 1:AMP - with a probability of 0.808	AMP 0.983	AMP 0.9995	AMP	AMP 0.998	AMP 1.0	may belong to AMP with 2 functional type(s): Antibacterial, Antifungal.	0.995	0.948	0.994
AP00194|human	Sequence no. 194 predicted as 1:AMP - with a probability of 0.884	NAMP 0.437	AMP 0.651	AMP	NAMP 0.243	AMP 1.0	may belong to AMP with 2 functional type(s): Anticancer/tumor, Anti-HIV.	0.972	0.904	0.887
AP00195|AcAMP2	Sequence no. 195 predicted as 1:AMP - with a probability of 0.953	AMP 0.866	NAMP 0.4575	AMP	NAMP 0.372	AMP 1.0	may belong to AMP with 1 functional type(s): Antibacterial.	0.987	0.922	0.985
AP00196|Protegrin	Sequence no. 196 predicted as 1:AMP - with a probability of 0.872	AMP 0.964	AMP 0.848	AMP	AMP 0.999	AMP 1.0	may belong to AMP with 1 functional type(s): Anti-HIV.	0.997	0.968	0.977
AP00197|hBD26	Sequence no. 197 predicted as 1:AMP - with a probability of 0.785	AMP 0.918	AMP 0.941	AMP	AMP 0.866	AMP 1.0	may belong to AMP with 1 functional type(s): Antibacterial.	0.988	0.786	0.996
AP00198|hBD27	Sequence no. 198 predicted as 1:AMP - with a probability of 0.785	AMP 0.893	AMP 0.826	AMP	AMP 0.976	AMP 1.0	may belong to AMP with 2 functional type(s): Antibacterial, Antifungal.	0.959	0.683	0.976
AP00199|Apl_AvBD2	Sequence no. 199 predicted as 1:AMP - with a probability of 0.791	AMP 0.976	AMP 0.666	AMP	AMP 0.998	AMP 1.0	may belong to AMP with 1 functional type(s): Antibacterial.	0.99	0.557	0.965
AP00200|Leucocin	Sequence no. 200 predicted as 1:AMP - with a probability of 0.872	AMP 0.963	AMP 0.962	AMP	AMP 0.987	AMP 0.9756	may belong to AMP with 1 functional type(s): Antibacterial.	0.939	0.154	0.318
AP00201|Mastoparan	Sequence no. 201 predicted as 1:AMP - with a probability of 0.849	AMP 0.923	AMP 0.987	AMP	AMP 0.992	AMP 1.0	may belong to AMP with 2 functional type(s): Antibacterial, Antifungal.	0.988	0.855	0.962
AP00202|Mastoparan	Sequence no. 202 predicted as 1:AMP - with a probability of 0.801	AMP 0.883	AMP 0.6515	NAMP	AMP 0.874	AMP 1.0	may belong to AMP with 1 functional type(s): Antibacterial.	0.957	0.813	0.967
AP00203|MjAMP2	Sequence no. 203 predicted as 1:AMP - with a probability of 0.877	AMP 1	AMP 0.9785	AMP	AMP 0.999	AMP 1.0	may belong to AMP with 1 functional type(s): Antibacterial.	0.999	0.985	0.997
AP00204|MjAMP1	Sequence no. 204 predicted as 1:AMP - with a probability of 0.932	AMP 0.999	AMP 0.9635	NAMP	AMP 0.993	Non-AMP 0.0353	may belong to AMP with 1 functional type(s): Antibacterial.	0.245	0.029	0.249
AP00205|Nisin	Sequence no. 205 predicted as 1:AMP - with a probability of 0.851	AMP 0.933	AMP 0.754	AMP	AMP 0.998	AMP 1.0	may belong to AMP with 3 functional type(s): Antibacterial, Antifungal, Antiviral.	0.98	0.956	0.936
AP00206|Nisin	Sequence no. 206 predicted as 1:AMP - with a probability of 0.83	AMP 0.844	AMP 0.7835	NAMP	AMP 0.867	AMP 1.0	may belong to AMP with 1 functional type(s): Antibacterial.	0.981	0.87	0.968
AP00207|Subtilin	Sequence no. 207 predicted as 1:AMP - with a probability of 0.801	AMP 0.842	AMP 0.8795	AMP	AMP 0.919	AMP 1.0	may belong to AMP with 1 functional type(s): Anti-HIV.	0.964	0.932	0.919
AP00208|Pep5	Sequence no. 208 predicted as 1:AMP - with a probability of 0.801	AMP 0.751	AMP 0.885	NAMP	AMP 0.723	AMP 0.7893	may belong to non-AMP.	0.471	0.322	0.259
AP00209|Peptide	Sequence no. 209 predicted as 1:AMP - with a probability of 0.733	AMP 0.995	AMP 0.869	NAMP	AMP 0.93	AMP 1.0	may belong to AMP with 2 functional type(s): Anticancer/tumor, Anti-HIV.	0.977	0.904	0.921
AP00210|Peptide	Sequence no. 210 predicted as 1:AMP - with a probability of 0.908	AMP 0.997	AMP 0.9445	AMP	AMP 0.997	AMP 0.6275	may belong to AMP with 1 functional type(s): Antibacterial.	0.944	0.878	0.892
AP00211|PGLa	Sequence no. 211 predicted as 1:AMP - with a probability of 0.908	AMP 0.842	AMP 0.8585	AMP	AMP 0.925	AMP 0.9993	may belong to AMP with 2 functional type(s): Antibacterial, Antifungal.	0.814	0.299	0.642
AP00212|Polyphemusin	Sequence no. 212 predicted as 1:AMP - with a probability of 0.801	AMP 0.929	AMP 0.9715	AMP	AMP 0.998	AMP 0.9998	may belong to non-AMP.	0.907	0.401	0.792
AP00213|Polyphemusin	Sequence no. 213 predicted as 1:AMP - with a probability of 0.801	AMP 0.98	AMP 0.991	AMP	AMP 0.999	AMP 0.9998	may belong to AMP with 1 functional type(s): Antibacterial.	0.996	0.849	0.993
AP00214|Tachyplesin	Sequence no. 214 predicted as 1:AMP - with a probability of 0.801	AMP 0.98	AMP 0.9865	AMP	AMP 0.998	AMP 1.0	may belong to AMP with 1 functional type(s): Antibacterial.	0.992	0.94	0.985
AP00215|Tachyplesin	Sequence no. 215 predicted as 1:AMP - with a probability of 0.801	AMP 0.807	AMP 0.7905	AMP	AMP 0.674	AMP 0.9999	may belong to AMP with 2 functional type(s): Antibacterial, Antifungal.	0.389	0.608	0.464
AP00216|Tachyplesin	Sequence no. 216 predicted as 1:AMP - with a probability of 0.801	AMP 0.821	AMP 0.8395	AMP	AMP 0.624	AMP 1.0	may belong to AMP with 1 functional type(s): Antibacterial.	0.979	0.771	0.995
AP00217|Phormicin	Sequence no. 217 predicted as 1:AMP - with a probability of 0.932	AMP 0.995	AMP 0.992	AMP	AMP 0.998	AMP 1.0	may belong to AMP with 1 functional type(s): Antibacterial.	0.939	0.26	0.956
AP00218|Rabbit	Sequence no. 218 predicted as 1:AMP - with a probability of 0.884	AMP 0.842	AMP 0.7875	NAMP	AMP 0.889	AMP 0.9994	may belong to AMP with 1 functional type(s): Antibacterial.	0.39	0.342	0.477
AP00219|Protegrin	Sequence no. 219 predicted as 1:AMP - with a probability of 0.872	AMP 0.986	AMP 0.9995	AMP	AMP 0.999	AMP 1.0	may belong to AMP with 2 functional type(s): Antibacterial, Antifungal.	0.999	0.964	0.997
AP00220|Protegrin	Sequence no. 220 predicted as 1:AMP - with a probability of 0.872	AMP 0.944	AMP 0.559	AMP	AMP 0.539	AMP 1.0	may belong to AMP with 1 functional type(s): Antibacterial.	0.953	0.88	0.977
AP00221|Protegrin	Sequence no. 221 predicted as 1:AMP - with a probability of 0.872	AMP 0.922	AMP 0.959	AMP	AMP 0.991	AMP 0.9999	may belong to AMP with 2 functional type(s): Antibacterial, Anticancer/tumor.	0.998	0.964	0.996
AP00222|Protegrin	Sequence no. 222 predicted as 1:AMP - with a probability of 0.872	AMP 0.976	AMP 1	AMP	AMP 0.999	AMP 0.9334	may belong to AMP with 2 functional type(s): Antibacterial, Antifungal.	0.899	0.468	0.724
AP00223|RatNP1	Sequence no. 223 predicted as 1:AMP - with a probability of 0.884	AMP 0.977	AMP 0.985	AMP	AMP 0.992	AMP 1.0	may belong to AMP with 2 functional type(s): Antibacterial, Antifungal.	0.999	0.969	0.989
AP00224|RatNP2	Sequence no. 224 predicted as 1:AMP - with a probability of 0.884	NAMP 0.455	NAMP 0.4375	NAMP	NAMP 0.007	AMP 0.8416	may belong to non-AMP.	0.012	0.211	0.022
AP00225|RatNP3	Sequence no. 225 predicted as 1:AMP - with a probability of 0.884	NAMP 0.434	AMP 0.899	NAMP	NAMP 0.327	AMP 1.0	may belong to AMP with 1 functional type(s): Antibacterial.	0.963	0.63	0.956
AP00226|RatNP4	Sequence no. 226 predicted as 1:AMP - with a probability of 0.926	AMP 0.964	AMP 0.9875	AMP	AMP 0.998	AMP 1.0	may belong to AMP with 1 functional type(s): Antibacterial.	0.998	0.943	0.993
AP00227|Royalisin	Sequence no. 227 predicted as 1:AMP - with a probability of 0.846	AMP 0.851	AMP 0.9695	NAMP	AMP 0.867	AMP 0.5512	may belong to AMP with 3 functional type(s): Antibacterial, Anticancer/tumor, Antifungal.	0.94	0.913	0.917
AP00228|Sapecin	Sequence no. 228 predicted as 1:AMP - with a probability of 0.932	AMP 0.98	AMP 0.9955	AMP	AMP 1	AMP 0.9999	may belong to AMP with 1 functional type(s): Antibacterial.	0.619	0.489	0.844
AP00229|Sapecin	Sequence no. 229 predicted as 1:AMP - with a probability of 0.884	AMP 0.976	AMP 0.916	AMP	AMP 1	AMP 0.9999	may belong to AMP with 2 functional type(s): Antibacterial, Antifungal.	0.939	0.53	0.887
AP00230|Sapecin	Sequence no. 230 predicted as 1:AMP - with a probability of 0.932	AMP 0.803	AMP 0.9285	AMP	AMP 0.975	AMP 0.9766	may belong to non-AMP.	0.081	0.257	0.028
AP00231|Sarcotoxin	Sequence no. 231 predicted as 1:AMP - with a probability of 0.87	AMP 0.95	AMP 0.9175	AMP	AMP 0.995	AMP 1.0	may belong to AMP with 2 functional type(s): Antibacterial, Antifungal.	0.998	0.968	0.993
AP00232|Sarcotoxin	Sequence no. 232 predicted as 1:AMP - with a probability of 0.872	AMP 0.959	AMP 0.9955	AMP	AMP 0.999	AMP 1.0	may belong to AMP with 2 functional type(s): Antibacterial, Antifungal.	0.617	0.714	0.92
AP00233|Sarcotoxin	Sequence no. 233 predicted as 1:AMP - with a probability of 0.801	AMP 0.964	AMP 0.9935	AMP	AMP 0.997	AMP 0.9999	may belong to AMP with 1 functional type(s): Antibacterial.	0.795	0.763	0.945
AP00234|Sarcotoxin	Sequence no. 234 predicted as 1:AMP - with a probability of 0.795	AMP 0.958	AMP 0.914	AMP	AMP 0.981	AMP 0.9998	may belong to AMP with 1 functional type(s): Antibacterial.	0.967	0.842	0.94
AP00235|Seminalplasmin	Sequence no. 235 predicted as 1:AMP - with a probability of 0.647	AMP 0.927	AMP 0.8725	AMP	AMP 0.978	AMP 1.0	may belong to AMP with 1 functional type(s): Antibacterial.	0.583	0.393	0.584
AP00236|Bovine	Sequence no. 236 predicted as 1:AMP - with a probability of 0.932	AMP 0.578	AMP 0.861	NAMP	AMP 0.671	AMP 0.9999	may belong to non-AMP.	0.427	0.611	0.525
AP00237|Pyrularia	Sequence no. 237 predicted as 1:AMP - with a probability of 0.87	NAMP 0.008	NAMP 0.0135	NAMP	NAMP 0	AMP 0.9999	may belong to non-AMP.	0.983	0.965	0.992
AP00238|Phoratoxin	Sequence no. 238 predicted as 1:AMP - with a probability of 0.831	NAMP 0.115	NAMP 0.3955	NAMP	NAMP 0.077	AMP 1.0	may belong to AMP with 1 functional type(s): Antibacterial.	0.959	0.771	0.972
AP00239|Lethal	Sequence no. 239 predicted as 1:AMP - with a probability of 0.801	AMP 0.97	AMP 0.993	AMP	AMP 0.999	AMP 1.0	may belong to AMP with 2 functional type(s): Antibacterial, Antifungal.	0.993	0.895	0.995
AP00240|XPF	Sequence no. 240 predicted as 1:AMP - with a probability of 0.908	AMP 0.945	AMP 0.9935	AMP	AMP 0.994	AMP 0.9993	may belong to AMP with 1 functional type(s): Antibacterial.	0.939	0.358	0.927
AP00241|Caerin	Sequence no. 241 predicted as 1:AMP - with a probability of 0.844	AMP 0.961	AMP 0.9955	AMP	AMP 1	AMP 1.0	may belong to AMP with 1 functional type(s): Antibacterial.	0.939	0.366	0.93
AP00242|Caerin	Sequence no. 242 predicted as 1:AMP - with a probability of 0.861	AMP 0.984	AMP 1	AMP	AMP 1	AMP 0.9987	may belong to AMP with 1 functional type(s): Antibacterial.	0.624	0.678	0.458
AP00243|Caerin	Sequence no. 243 predicted as 1:AMP - with a probability of 0.698	AMP 0.993	AMP 0.9995	AMP	AMP 0.997	AMP 0.9996	may belong to non-AMP.	0.592	0.325	0.561
AP00244|Caerin	Sequence no. 244 predicted as 1:AMP - with a probability of 0.639	AMP 1	AMP 0.875	AMP	AMP 1	AMP 1.0	may belong to AMP with 1 functional type(s): Antibacterial.	0.972	0.161	0.878
AP00245|Caerin	Sequence no. 245 predicted as 1:AMP - with a probability of 0.849	AMP 0.947	AMP 0.997	AMP	AMP 0.995	AMP 0.7912	may belong to non-AMP.	0.597	0.197	0.744
AP00246|Caerin	Sequence no. 246 predicted as 1:AMP - with a probability of 0.848	AMP 0.984	AMP 0.986	AMP	AMP 0.997	AMP 1.0	may belong to AMP with 1 functional type(s): Antibacterial.	0.971	0.839	0.977
AP00247|Caerin	Sequence no. 247 predicted as 1:AMP - with a probability of 0.849	AMP 0.97	AMP 0.999	AMP	AMP 0.998	AMP 0.9913	may belong to AMP with 1 functional type(s): Antibacterial.	0.934	0.565	0.748
AP00248|Caerin	Sequence no. 248 predicted as 1:AMP - with a probability of 0.848	AMP 0.98	AMP 0.95	AMP	AMP 0.991	AMP 1.0	may belong to AMP with 1 functional type(s): Antibacterial.	0.994	0.969	0.995
AP00249|Caerin	Sequence no. 249 predicted as 1:AMP - with a probability of 0.908	AMP 0.933	AMP 0.6945	AMP	AMP 0.974	AMP 1.0	may belong to AMP with 2 functional type(s): Antibacterial, Antifungal.	0.993	0.851	0.99
AP00250|Caerin	Sequence no. 250 predicted as 1:AMP - with a probability of 0.713	AMP 0.986	AMP 0.97	AMP	AMP 0.99	Non-AMP 0.3606	may belong to AMP with 1 functional type(s): Antibacterial.	0.517	0.434	0.316
AP00251|Caerin	Sequence no. 251 predicted as 1:AMP - with a probability of 0.713	AMP 0.774	AMP 0.684	AMP	AMP 0.586	AMP 1.0	may belong to AMP with 2 functional type(s): Anticancer/tumor, Anti-HIV.	0.983	0.93	0.934
AP00252|Caerin	Sequence no. 252 predicted as 1:AMP - with a probability of 0.713	NAMP 0.139	NAMP 0.33	NAMP	NAMP 0.025	Non-AMP 0.0702	may belong to AMP with 1 functional type(s): Antibacterial.	0.313	0.102	0.255
AP00253|Caerin	Sequence no. 253 predicted as 1:AMP - with a probability of 0.713	AMP 0.892	AMP 0.862	AMP	AMP 0.522	AMP 1.0	may belong to AMP with 2 functional type(s): Antibacterial, Antifungal.	0.986	0.881	0.994
AP00254|Caerin	Sequence no. 254 predicted as 1:AMP - with a probability of 0.713	AMP 0.929	AMP 0.846	AMP	AMP 0.994	AMP 0.9999	may belong to AMP with 1 functional type(s): Antibacterial.	0.996	0.909	0.984
AP00255|Caerin	Sequence no. 255 predicted as 1:AMP - with a probability of 0.713	NAMP 0.122	NAMP 0.189	NAMP	NAMP 0.053	AMP 0.9994	may belong to AMP with 1 functional type(s): Antibacterial.	0.954	0.945	0.951
AP00256|Caerin	Sequence no. 256 predicted as 1:AMP - with a probability of 0.713	NAMP 0.147	NAMP 0.1765	NAMP	NAMP 0.011	AMP 0.9999	may belong to AMP with 2 functional type(s): Antibacterial, Antifungal.	0.949	0.771	0.972
AP00257|Caerin	Sequence no. 257 predicted as 1:AMP - with a probability of 0.713	AMP 0.978	AMP 0.8555	NAMP	AMP 0.962	AMP 0.9999	may belong to AMP with 2 functional type(s): Antibacterial, Antifungal.	0.795	0.904	0.605
AP00258|Caerin	Sequence no. 258 predicted as 1:AMP - with a probability of 0.713	AMP 0.967	AMP 0.9955	AMP	AMP 0.996	AMP 0.9873	may belong to non-AMP.	0.85	0.821	0.824
AP00259|Caerin	Sequence no. 259 predicted as 1:AMP - with a probability of 0.713	AMP 0.98	AMP 0.97	AMP	AMP 1	AMP 0.9997	may belong to AMP with 1 functional type(s): Antibacterial.	0.93	0.642	0.445
AP00260|Caerin	Sequence no. 260 predicted as 1:AMP - with a probability of 0.713	AMP 0.965	AMP 0.9935	AMP	AMP 0.991	AMP 0.9999	may belong to AMP with 1 functional type(s): Antibacterial.	0.658	0.243	0.74
AP00261|Maculatin	Sequence no. 261 predicted as 1:AMP - with a probability of 0.713	AMP 0.867	AMP 0.9825	AMP	AMP 0.986	AMP 0.9407	may belong to non-AMP.	0.852	0.686	0.301
AP00262|Maculatin	Sequence no. 262 predicted as 1:AMP - with a probability of 0.663	AMP 0.989	AMP 0.997	AMP	AMP 0.998	AMP 0.9985	may belong to AMP with 1 functional type(s): Antibacterial.	0.621	0.208	0.117
AP00263|Maculatin	Sequence no. 263 predicted as 1:AMP - with a probability of 0.908	AMP 0.842	AMP 0.976	AMP	AMP 0.974	AMP 1.0	may belong to AMP with 1 functional type(s): Antibacterial.	0.992	0.841	0.992
AP00264|Maculatin	Sequence no. 264 predicted as 1:AMP - with a probability of 0.713	AMP 0.929	AMP 0.994	AMP	AMP 0.987	AMP 0.9982	may belong to AMP with 1 functional type(s): Antibacterial.	0.985	0.429	0.928
AP00265|Chicken	Sequence no. 265 predicted as 1:AMP - with a probability of 0.884	AMP 0.995	AMP 1	AMP	AMP 0.998	AMP 1.0	may belong to AMP with 1 functional type(s): Antibacterial.	0.998	0.966	0.993
AP00266|Chicken	Sequence no. 266 predicted as 1:AMP - with a probability of 0.785	AMP 0.983	AMP 0.998	AMP	AMP 0.999	AMP 1.0	may belong to AMP with 2 functional type(s): Antibacterial, Antifungal.	0.997	0.896	0.997
AP00267|THP1	Sequence no. 267 predicted as 1:AMP - with a probability of 0.917	AMP 0.83	AMP 0.9445	AMP	AMP 0.918	AMP 1.0	may belong to non-AMP.	0.744	0.614	0.784
AP00268|THP2	Sequence no. 268 predicted as 1:AMP - with a probability of 0.884	AMP 0.792	AMP 0.8865	NAMP	AMP 0.53	AMP 0.5096	may belong to AMP with 1 functional type(s): Antifungal.	0.826	0.177	0.946
AP00269|AhAMP1	Sequence no. 269 predicted as 1:AMP - with a probability of 0.884	NAMP 0.36	NAMP 0.411	NAMP	AMP 0.537	AMP 0.5108	may belong to AMP with 2 functional type(s): Antibacterial, Antifungal.	0.961	0.926	0.969
AP00270|THP3	Sequence no. 270 predicted as 1:AMP - with a probability of 0.872	AMP 0.991	AMP 1	AMP	AMP 1	AMP 0.9994	may belong to AMP with 1 functional type(s): Antibacterial.	0.939	0.63	0.909
AP00271|PnAMP1	Sequence no. 271 predicted as 1:AMP - with a probability of 0.932	NAMP 0.014	AMP 0.6665	NAMP	NAMP 0.018	AMP 0.6722	may belong to AMP with 1 functional type(s): Antibacterial.	0.037	0.039	0.045
AP00272|ChBac5	Sequence no. 272 predicted as 1:AMP - with a probability of 0.601	AMP 0.759	AMP 0.966	AMP	AMP 0.959	AMP 1.0	may belong to AMP with 2 functional type(s): Antibacterial, Anti-HIV.	0.95	0.904	0.9
AP00273|mBD1	Sequence no. 273 predicted as 1:AMP - with a probability of 0.884	AMP 0.735	AMP 0.7825	AMP	AMP 0.674	AMP 1.0	may belong to AMP with 2 functional type(s): Antibacterial, Antifungal.	0.962	0.799	0.969
AP00274|Buthinin	Sequence no. 274 predicted as 1:AMP - with a probability of 0.884	AMP 0.997	AMP 0.9375	AMP	AMP 0.999	AMP 1.0	may belong to AMP with 1 functional type(s): Antibacterial.	0.938	0.965	0.212
AP00275|Circulin	Sequence no. 275 predicted as 1:AMP - with a probability of 0.932	AMP 0.966	AMP 0.998	AMP	AMP 0.998	AMP 0.9999	may belong to AMP with 2 functional type(s): Antibacterial, Antifungal.	0.998	0.928	0.989
AP00276|Circulin	Sequence no. 276 predicted as 1:AMP - with a probability of 0.932	AMP 0.964	AMP 0.9905	AMP	AMP 0.993	AMP 0.9998	may belong to AMP with 1 functional type(s): Antibacterial.	0.635	0.261	0.272
AP00277|Clavanin	Sequence no. 277 predicted as 1:AMP - with a probability of 0.908	AMP 0.804	AMP 0.9835	AMP	AMP 0.959	AMP 0.9999	may belong to AMP with 2 functional type(s): Antibacterial, Antifungal.	0.989	0.799	0.939
AP00278|Clavanin	Sequence no. 278 predicted as 1:AMP - with a probability of 0.908	AMP 0.952	AMP 0.941	AMP	AMP 0.966	AMP 1.0	may belong to AMP with 1 functional type(s): Antibacterial.	0.938	0.451	0.947
AP00279|Clavanin	Sequence no. 279 predicted as 1:AMP - with a probability of 0.908	AMP 0.649	AMP 0.8745	NAMP	AMP 0.793	AMP 1.0	may belong to AMP with 3 functional type(s): Antibacterial, Anticancer/tumor, Antifungal.	0.992	0.936	0.996
AP00280|Clavanin	Sequence no. 280 predicted as 1:AMP - with a probability of 0.908	NAMP 0.041	NAMP 0.363	NAMP	NAMP 0.28	AMP 0.8307	may belong to AMP with 2 functional type(s): Antibacterial, Antifungal.	0.049	0.163	0.132
AP00281|Clavanin	Sequence no. 281 predicted as 1:AMP - with a probability of 0.908	AMP 0.865	AMP 0.79	AMP	AMP 0.534	AMP 1.0	may belong to AMP with 2 functional type(s): Anticancer/tumor, Anti-HIV.	0.975	0.935	0.846
AP00282|mCRAMP	Sequence no. 282 predicted as 1:AMP - with a probability of 0.908	AMP 0.898	AMP 0.9275	AMP	AMP 0.99	AMP 0.9996	may belong to AMP with 1 functional type(s): Antibacterial.	0.968	0.96	0.984
AP00283|Cyclopsychotride	Sequence no. 283 predicted as 1:AMP - with a probability of 0.884	AMP 1	AMP 0.982	NAMP	AMP 1	AMP 0.9999	may belong to AMP with 2 functional type(s): Antibacterial, Antifungal.	0.389	0.216	0.074
AP00284|Human	Sequence no. 284 predicted as 1:AMP - with a probability of 0.8	AMP 0.9	AMP 0.998	NAMP	AMP 0.984	AMP 1.0	may belong to non-AMP.	0.989	0.627	0.983
AP00285|Dolabellanin	Sequence no. 285 predicted as 1:AMP - with a probability of 0.801	AMP 0.933	AMP 0.9945	AMP	AMP 0.997	AMP 0.9999	may belong to AMP with 1 functional type(s): Antibacterial.	0.98	0.733	0.943
AP00286|Cryptdin4	Sequence no. 286 predicted as 1:AMP - with a probability of 0.932	AMP 0.842	AMP 0.7565	NAMP	NAMP 0.017	AMP 0.6432	may belong to non-AMP.	0.346	0.516	0.337
AP00287|RsAFP1	Sequence no. 287 predicted as 1:AMP - with a probability of 0.884	AMP 0.968	AMP 0.989	AMP	AMP 0.999	AMP 0.9996	may belong to AMP with 1 functional type(s): Antibacterial.	0.984	0.688	0.979
AP00288|RsAFP2	Sequence no. 288 predicted as 1:AMP - with a probability of 0.884	NAMP 0.172	AMP 0.663	NAMP	NAMP 0.104	AMP 1.0	may belong to AMP with 1 functional type(s): Antibacterial.	0.954	0.762	0.945
AP00289|SoD1	Sequence no. 289 predicted as 1:AMP - with a probability of 0.801	AMP 0.986	AMP 0.9355	AMP	AMP 0.997	AMP 1.0	may belong to AMP with 1 functional type(s): Antibacterial.	0.939	0.613	0.723
AP00290|SoD3	Sequence no. 290 predicted as 1:AMP - with a probability of 0.801	AMP 0.977	AMP 0.9995	AMP	AMP 1	AMP 1.0	may belong to AMP with 1 functional type(s): Antibacterial.	0.997	0.802	0.99
AP00291|SoD4	Sequence no. 291 predicted as 1:AMP - with a probability of 0.801	AMP 0.987	AMP 0.997	AMP	AMP 0.998	AMP 1.0	may belong to AMP with 1 functional type(s): Antibacterial.	0.995	0.757	0.992
AP00292|SoD5	Sequence no. 292 predicted as 1:AMP - with a probability of 0.785	AMP 0.963	AMP 0.984	AMP	AMP 0.99	AMP 0.9975	may belong to AMP with 1 functional type(s): Antibacterial.	0.993	0.798	0.944
AP00293|SoD7	Sequence no. 293 predicted as 1:AMP - with a probability of 0.799	AMP 0.975	AMP 0.9765	AMP	AMP 0.993	AMP 1.0	may belong to AMP with 1 functional type(s): Antibacterial.	0.998	0.934	0.995
AP00294|DermaseptinB1	Sequence no. 294 predicted as 1:AMP - with a probability of 0.639	AMP 0.939	AMP 0.8935	AMP	AMP 0.997	AMP 0.9986	may belong to AMP with 2 functional type(s): Antibacterial, Antifungal.	0.927	0.878	0.975
AP00295|eNAP1	Sequence no. 295 predicted as 1:AMP - with a probability of 0.846	AMP 1	AMP 0.962	AMP	AMP 1	AMP 0.9612	may belong to AMP with 1 functional type(s): Antibacterial.	0.912	0.295	0.511
AP00296|eNAP2	Sequence no. 296 predicted as 1:AMP - with a probability of 0.757	AMP 0.89	AMP 0.803	AMP	AMP 0.926	AMP 1.0	may belong to AMP with 1 functional type(s): Anti-HIV.	0.989	0.989	0.98
AP00297|Fabatin1	Sequence no. 297 predicted as 1:AMP - with a probability of 0.932	AMP 1	AMP 0.8795	AMP	AMP 0.963	AMP 0.8649	may belong to AMP with 1 functional type(s): Antibacterial.	0.823	0.185	0.702
AP00298|Fabatin2	Sequence no. 298 predicted as 1:AMP - with a probability of 0.932	NAMP 0.265	NAMP 0.1985	NAMP	NAMP 0.14	AMP 0.8962	may belong to non-AMP.	0.063	0.653	0.024
AP00299|Chicken	Sequence no. 299 predicted as 1:AMP - with a probability of 0.917	AMP 0.888	AMP 0.7135	AMP	AMP 0.894	AMP 0.9985	may belong to AMP with 3 functional type(s): Antibacterial, Antifungal, Anti-HIV.	0.972	0.877	0.894
AP00300|Chicken	Sequence no. 300 predicted as 1:AMP - with a probability of 0.884	AMP 1	AMP 0.7185	AMP	AMP 1	AMP 0.9986	may belong to AMP with 2 functional type(s): Antibacterial, Antifungal.	0.986	0.563	0.969
AP00301|Gallinacin	Sequence no. 301 predicted as 1:AMP - with a probability of 0.884	AMP 0.51	AMP 0.7895	NAMP	NAMP 0.476	AMP 0.9818	may belong to non-AMP.	0.032	0.219	0.024
AP00302|Hadrurin	Sequence no. 302 predicted as 1:AMP - with a probability of 0.801	AMP 0.985	AMP 0.9835	AMP	AMP 0.997	AMP 0.9996	may belong to AMP with 2 functional type(s): Antibacterial, Antifungal.	0.677	0.059	0.405
AP00303|Hepcidin	Sequence no. 303 predicted as 1:AMP - with a probability of 0.769	AMP 0.986	AMP 0.988	AMP	AMP 0.955	AMP 1.0	may belong to AMP with 1 functional type(s): Antibacterial.	0.998	0.936	0.988
AP00304|Tigerinin1	Sequence no. 304 predicted as 1:AMP - with a probability of 0.733	AMP 0.897	AMP 0.9825	AMP	AMP 0.969	AMP 0.9997	may belong to AMP with 2 functional type(s): Antibacterial, Antifungal.	0.979	0.755	0.95
AP00305|Tigerinin2	Sequence no. 305 predicted as 1:AMP - with a probability of 0.801	AMP 0.842	AMP 0.985	AMP	AMP 0.99	AMP 0.993	may belong to AMP with 1 functional type(s): Antibacterial.	0.974	0.832	0.844
AP00306|Tigerinin3	Sequence no. 306 predicted as 1:AMP - with a probability of 0.722	AMP 0.978	AMP 0.9075	AMP	AMP 0.997	AMP 1.0	may belong to AMP with 1 functional type(s): Antibacterial.	0.994	0.827	0.94
AP00307|Tigerinin4	Sequence no. 307 predicted as 1:AMP - with a probability of 0.779	AMP 0.809	AMP 0.855	AMP	AMP 0.947	AMP 1.0	may belong to AMP with 2 functional type(s): Antibacterial, Antifungal.	0.997	0.958	0.996
AP00308|Buforin	Sequence no. 308 predicted as 1:AMP - with a probability of 0.724	AMP 0.828	AMP 0.844	NAMP	NAMP 0.313	AMP 0.9998	may belong to AMP with 1 functional type(s): Antibacterial.	0.816	0.549	0.843
AP00309|Buforin	Sequence no. 309 predicted as 1:AMP - with a probability of 0.801	AMP 0.966	AMP 0.9355	AMP	AMP 0.985	AMP 0.9988	may belong to AMP with 2 functional type(s): Antibacterial, Antifungal.	0.984	0.723	0.946
AP00310|Human	Sequence no. 310 predicted as 1:AMP - with a probability of 0.785	AMP 0.945	AMP 0.954	AMP	AMP 0.986	AMP 0.9998	may belong to AMP with 1 functional type(s): Antibacterial.	0.939	0.51	0.723
AP00311|LL37	Sequence no. 311 predicted as 1:AMP - with a probability of 0.826	AMP 0.978	AMP 0.946	AMP	AMP 0.999	AMP 0.9999	may belong to AMP with 2 functional type(s): Antibacterial, Antifungal.	0.934	0.426	0.931
AP00312|Galensin	Sequence no. 312 predicted as 1:AMP - with a probability of 0.687	AMP 0.626	AMP 0.817	AMP	AMP 0.814	AMP 0.9999	may belong to AMP with 1 functional type(s): Antibacterial.	0.773	0.401	0.852
AP00313|Cryptdin2	Sequence no. 313 predicted as 1:AMP - with a probability of 0.884	AMP 0.944	AMP 0.7705	AMP	AMP 0.973	AMP 0.9999	may belong to AMP with 1 functional type(s): Antibacterial.	0.939	0.561	0.882
AP00314|Cryptdin5	Sequence no. 314 predicted as 1:AMP - with a probability of 0.884	AMP 0.997	AMP 0.9415	AMP	AMP 1	AMP 0.9999	may belong to AMP with 1 functional type(s): Antibacterial.	0.939	0.703	0.92
AP00315|Rabbit	Sequence no. 315 predicted as 1:AMP - with a probability of 0.917	AMP 0.986	AMP 0.557	NAMP	AMP 0.76	AMP 0.9999	may belong to AMP with 1 functional type(s): Antibacterial.	0.976	0.914	0.92
AP00316|Dermatoxin	Sequence no. 316 predicted as 1:AMP - with a probability of 0.713	AMP 0.993	AMP 0.9825	AMP	AMP 0.963	AMP 0.9987	may belong to AMP with 1 functional type(s): Antibacterial.	0.962	0.599	0.805
AP00317|Uperin	Sequence no. 317 predicted as 1:AMP - with a probability of 0.872	AMP 0.986	AMP 1	AMP	AMP 0.998	AMP 1.0	may belong to AMP with 2 functional type(s): Antibacterial, Antifungal.	0.999	0.986	0.998
AP00318|Uperin	Sequence no. 318 predicted as 1:AMP - with a probability of 0.872	AMP 0.925	AMP 0.984	AMP	AMP 0.998	AMP 1.0	may belong to AMP with 1 functional type(s): Anti-HIV.	0.996	0.956	0.944
AP00319|Uperin	Sequence no. 319 predicted as 1:AMP - with a probability of 0.872	AMP 0.842	AMP 0.9845	AMP	AMP 0.86	AMP 1.0	may belong to AMP with 2 functional type(s): Antibacterial, Antifungal.	0.963	0.961	0.947
AP00320|Uperin	Sequence no. 320 predicted as 1:AMP - with a probability of 0.872	AMP 0.943	AMP 0.96	AMP	AMP 0.992	AMP 1.0	may belong to AMP with 2 functional type(s): Antibacterial, Antifungal.	0.991	0.924	0.982
AP00321|Uperin	Sequence no. 321 predicted as 1:AMP - with a probability of 0.908	NAMP 0.052	AMP 0.566	AMP	AMP 0.881	AMP 1.0	may belong to non-AMP.	0.751	0.886	0.773
AP00322|Uperin	Sequence no. 322 predicted as 1:AMP - with a probability of 0.872	NAMP 0.001	NAMP 0.352	AMP	NAMP 0.466	AMP 0.9999	may belong to AMP with 1 functional type(s): Antibacterial.	0.974	0.756	0.977
AP00323|Uperin	Sequence no. 323 predicted as 1:AMP - with a probability of 0.872	AMP 0.855	AMP 0.987	AMP	AMP 0.927	AMP 1.0	may belong to AMP with 2 functional type(s): Anticancer/tumor, Anti-HIV.	0.992	0.951	0.975
AP00324|Uperin	Sequence no. 324 predicted as 1:AMP - with a probability of 0.849	AMP 0.889	AMP 0.882	AMP	AMP 0.995	AMP 0.9996	may belong to AMP with 1 functional type(s): Antibacterial.	0.992	0.792	0.983
AP00325|Uperin	Sequence no. 325 predicted as 1:AMP - with a probability of 0.908	AMP 0.985	AMP 0.996	AMP	AMP 0.999	AMP 1.0	may belong to AMP with 2 functional type(s): Antibacterial, Antifungal.	0.999	0.978	0.99
AP00326|Uperin	Sequence no. 326 predicted as 1:AMP - with a probability of 0.849	AMP 0.963	AMP 0.988	AMP	AMP 0.993	AMP 0.9995	may belong to non-AMP.	0.985	0.899	0.988
AP00327|Uperin	Sequence no. 327 predicted as 1:AMP - with a probability of 0.908	AMP 0.993	AMP 0.9995	AMP	AMP 1	AMP 0.9999	may belong to AMP with 3 functional type(s): Antibacterial, Anticancer/tumor, Anti-HIV.	0.931	0.957	0.598
AP00328|Uperin	Sequence no. 328 predicted as 1:AMP - with a probability of 0.849	AMP 0.685	AMP 0.902	NAMP	AMP 0.652	AMP 1.0	may belong to AMP with 2 functional type(s): Antibacterial, Antifungal.	0.802	0.795	0.847
AP00329|Styelin	Sequence no. 329 predicted as 1:AMP - with a probability of 0.801	AMP 0.986	AMP 0.998	AMP	AMP 0.999	AMP 1.0	may belong to AMP with 1 functional type(s): Antibacterial.	1	0.971	0.998
AP00330|Styelin	Sequence no. 330 predicted as 1:AMP - with a probability of 0.872	AMP 0.993	AMP 0.968	AMP	AMP 0.993	AMP 1.0	may belong to AMP with 2 functional type(s): Antibacterial, Antifungal.	0.997	0.974	0.998
AP00331|Styelin	Sequence no. 331 predicted as 1:AMP - with a probability of 0.801	NAMP 0.408	AMP 0.54	AMP	NAMP 0.313	AMP 1.0	may belong to AMP with 1 functional type(s): Antibacterial.	0.986	0.875	0.971
AP00332|Styelin	Sequence no. 332 predicted as 1:AMP - with a probability of 0.801	AMP 0.991	AMP 0.986	AMP	AMP 0.99	AMP 1.0	may belong to AMP with 1 functional type(s): Antibacterial.	0.985	0.97	0.994
AP00333|Mytilin	Sequence no. 333 predicted as 1:AMP - with a probability of 0.884	AMP 0.977	AMP 1	AMP	AMP 1	AMP 1.0	may belong to AMP with 2 functional type(s): Antibacterial, Antifungal.	0.992	0.766	0.996
AP00334|Mytilin	Sequence no. 334 predicted as 1:AMP - with a probability of 0.884	AMP 0.795	AMP 0.784	AMP	AMP 0.897	AMP 0.9994	may belong to AMP with 3 functional type(s): Antibacterial, Antifungal, Anti-HIV.	0.603	0.824	0.848
AP00335|Cathepsin	Sequence no. 335 predicted as 1:AMP - with a probability of 0.573	AMP 0.951	AMP 0.7795	AMP	AMP 0.99	AMP 0.9997	may belong to AMP with 3 functional type(s): Antibacterial, Antifungal, Anti-HIV.	0.996	0.915	0.994
AP00336|Histone	Sequence no. 336 predicted as 1:AMP - with a probability of 0.56	AMP 0.935	AMP 0.997	AMP	AMP 0.997	AMP 1.0	may belong to AMP with 1 functional type(s): Antibacterial.	0.996	0.725	0.992
AP00337|Histone	Sequence no. 337 predicted as 1:AMP - with a probability of 0.618	AMP 0.707	AMP 0.6475	NAMP	NAMP 0.017	AMP 0.9537	may belong to non-AMP.	0.041	0.098	0.061
AP00338|Histone	Sequence no. 338 predicted as 1:AMP - with a probability of 0.762	AMP 0.926	AMP 0.9615	AMP	AMP 0.963	AMP 1.0	may belong to AMP with 2 functional type(s): Antibacterial, Antifungal.	0.896	0.609	0.92
AP00339|Histone	Sequence no. 339 predicted as 1:AMP - with a probability of 0.801	AMP 0.993	AMP 0.9995	AMP	AMP 0.998	AMP 1.0	may belong to AMP with 2 functional type(s): Antibacterial, Antifungal.	0.997	0.94	0.989
AP00340|Chrysophsin1	Sequence no. 340 predicted as 1:AMP - with a probability of 0.908	AMP 0.998	AMP 0.891	AMP	AMP 0.968	AMP 1.0	may belong to AMP with 1 functional type(s): Antibacterial.	0.926	0.572	0.902
AP00341|Chrysophsin2	Sequence no. 341 predicted as 1:AMP - with a probability of 0.908	AMP 0.998	AMP 0.929	AMP	AMP 0.931	AMP 0.9999	may belong to AMP with 1 functional type(s): Antibacterial.	0.987	0.751	0.994
AP00342|Chrysophsin3	Sequence no. 342 predicted as 1:AMP - with a probability of 0.801	AMP 0.869	AMP 0.9705	AMP	AMP 0.92	AMP 0.9996	may belong to AMP with 1 functional type(s): Antibacterial.	0.437	0.206	0.149
AP00343|McAMP1	Sequence no. 343 predicted as 1:AMP - with a probability of 0.932	AMP 0.842	AMP 0.868	NAMP	NAMP 0.164	AMP 0.8653	may belong to AMP with 1 functional type(s): Antibacterial.	0.73	0.165	0.039
AP00344|Andropin	Sequence no. 344 predicted as 1:AMP - with a probability of 0.601	AMP 0.971	AMP 0.9985	AMP	AMP 0.999	AMP 0.9991	may belong to AMP with 1 functional type(s): Antibacterial.	0.868	0.46	0.924
AP00345|Apidaecin	Sequence no. 345 predicted as 1:AMP - with a probability of 0.801	AMP 0.892	AMP 0.9865	AMP	AMP 0.928	AMP 1.0	may belong to AMP with 2 functional type(s): Antibacterial, Antifungal.	0.979	0.792	0.994
AP00346|Caerin	Sequence no. 346 predicted as 1:AMP - with a probability of 0.848	AMP 0.938	AMP 0.689	AMP	AMP 0.958	AMP 1.0	may belong to AMP with 2 functional type(s): Antibacterial, Antifungal.	0.466	0.265	0.854
AP00347|Hyphancin	Sequence no. 347 predicted as 1:AMP - with a probability of 0.872	AMP 0.687	AMP 0.915	AMP	AMP 0.785	AMP 0.9938	may belong to non-AMP.	0.303	0.441	0.145
AP00348|Hyphancin	Sequence no. 348 predicted as 1:AMP - with a probability of 0.872	AMP 0.866	AMP 0.9765	AMP	AMP 0.985	AMP 0.9998	may belong to AMP with 1 functional type(s): Antibacterial.	0.996	0.849	0.993
AP00349|Hyphancin	Sequence no. 349 predicted as 1:AMP - with a probability of 0.872	AMP 0.97	AMP 0.9945	AMP	AMP 0.999	AMP 0.9998	may belong to AMP with 1 functional type(s): Antibacterial.	0.9	0.728	0.897
AP00350|Hyphancin	Sequence no. 350 predicted as 1:AMP - with a probability of 0.872	AMP 0.919	AMP 0.8695	AMP	AMP 0.999	AMP 1.0	may belong to AMP with 2 functional type(s): Antibacterial, Antifungal.	0.939	0.902	0.939
AP00351|Enbocin	Sequence no. 351 predicted as 1:AMP - with a probability of 0.601	NAMP 0.001	AMP 0.569	NAMP	NAMP 0	AMP 1.0	may belong to AMP with 1 functional type(s): Antibacterial.	0.965	0.5	0.927
AP00352|Citropin	Sequence no. 352 predicted as 1:AMP - with a probability of 0.908	NAMP 0.466	NAMP 0.492	AMP	NAMP 0.061	AMP 0.9999	may belong to non-AMP.	0.978	0.932	0.938
AP00353|Citropin	Sequence no. 353 predicted as 1:AMP - with a probability of 0.908	AMP 0.995	AMP 0.999	AMP	AMP 1	AMP 1.0	may belong to AMP with 2 functional type(s): Antibacterial, Antifungal.	0.999	0.937	0.991
AP00354|Citropin	Sequence no. 354 predicted as 1:AMP - with a probability of 0.908	NAMP 0.39	AMP 0.5815	AMP	NAMP 0.325	AMP 1.0	may belong to AMP with 2 functional type(s): Antibacterial, Antifungal.	0.994	0.964	0.991
AP00355|Tenecin	Sequence no. 355 predicted as 1:AMP - with a probability of 0.885	AMP 0.842	AMP 0.82	NAMP	NAMP 0.399	AMP 1.0	may belong to AMP with 1 functional type(s): Antibacterial.	0.986	0.892	0.964
AP00356|Ginkbilobin	Sequence no. 356 predicted as 2:NonAMP - with a probability of 0.704	AMP 0.949	AMP 0.999	AMP	AMP 0.995	AMP 0.9981	may belong to AMP with 1 functional type(s): Antibacterial.	0.892	0.782	0.88
AP00357|Heliocin	Sequence no. 357 predicted as 1:AMP - with a probability of 0.785	NAMP 0.46	AMP 0.7575	NAMP	NAMP 0.422	AMP 0.9999	may belong to AMP with 2 functional type(s): Anticancer/tumor, Anti-HIV.	0.988	0.923	0.94
AP00358|Japonicin1	Sequence no. 358 predicted as 1:AMP - with a probability of 0.801	AMP 0.979	AMP 0.988	AMP	AMP 0.999	AMP 0.9987	may belong to AMP with 2 functional type(s): Antibacterial, Antifungal.	0.997	0.822	0.994
AP00359|Japonicin2	Sequence no. 359 predicted as 1:AMP - with a probability of 0.801	AMP 0.866	AMP 0.976	AMP	AMP 0.999	AMP 1.0	may belong to AMP with 1 functional type(s): Antibacterial.	0.939	0.274	0.958
AP00360|Lebocin	Sequence no. 360 predicted as 1:AMP - with a probability of 0.601	AMP 0.998	AMP 0.9985	AMP	AMP 0.999	AMP 0.9986	may belong to AMP with 2 functional type(s): Antibacterial, Antifungal.	0.66	0.603	0.362
AP00361|Lebocin	Sequence no. 361 predicted as 1:AMP - with a probability of 0.599	AMP 0.961	AMP 0.903	AMP	AMP 0.99	AMP 0.9965	may belong to AMP with 1 functional type(s): Antibacterial.	0.944	0.375	0.556
AP00362|Lebocin	Sequence no. 362 predicted as 1:AMP - with a probability of 0.601	NAMP 0.262	NAMP 0.34	NAMP	NAMP 0.047	AMP 1.0	may belong to AMP with 2 functional type(s): Antibacterial, Antifungal.	0.978	0.686	0.958
AP00363|Metalnikowin	Sequence no. 363 predicted as 1:AMP - with a probability of 0.601	AMP 0.986	AMP 0.9915	AMP	AMP 1	AMP 0.9992	may belong to AMP with 1 functional type(s): Antibacterial.	0.897	0.278	0.92
AP00364|Metalnikowin	Sequence no. 364 predicted as 1:AMP - with a probability of 0.601	AMP 0.903	AMP 0.982	AMP	AMP 0.996	AMP 1.0	may belong to AMP with 1 functional type(s): Antibacterial.	0.77	0.357	0.919
AP00365|Metalnikowin	Sequence no. 365 predicted as 1:AMP - with a probability of 0.801	NAMP 0	NAMP 0.2045	NAMP	NAMP 0	AMP 0.9999	may belong to AMP with 1 functional type(s): Antibacterial.	0.968	0.729	0.548
AP00366|Metalnikowin	Sequence no. 366 predicted as 1:AMP - with a probability of 0.601	AMP 0.964	AMP 0.9075	AMP	AMP 0.892	AMP 0.9926	may belong to AMP with 1 functional type(s): Antibacterial.	0.983	0.856	0.989
AP00367|BMAP27	Sequence no. 367 predicted as 1:AMP - with a probability of 0.801	AMP 0.997	AMP 0.8645	AMP	AMP 0.997	AMP 0.9999	may belong to non-AMP.	0.255	0.427	0.209
AP00368|BMAP28	Sequence no. 368 predicted as 1:AMP - with a probability of 0.872	AMP 0.984	AMP 0.8785	AMP	AMP 0.928	AMP 0.9893	may belong to AMP with 1 functional type(s): Antibacterial.	0.865	0.589	0.68
AP00369|BMAP34	Sequence no. 369 predicted as 1:AMP - with a probability of 0.849	AMP 0.721	AMP 0.7145	AMP	AMP 0.968	AMP 0.9465	may belong to AMP with 2 functional type(s): Antibacterial, Antifungal.	0.427	0.538	0.764
AP00370|PMAP23	Sequence no. 370 predicted as 1:AMP - with a probability of 0.801	NAMP 0.026	NAMP 0.302	NAMP	NAMP 0	AMP 1.0	may belong to AMP with 1 functional type(s): Antibacterial.	0.959	0.617	0.979
AP00371|PMAP36	Sequence no. 371 predicted as 1:AMP - with a probability of 0.872	AMP 0.994	AMP 0.9265	NAMP	NAMP 0.087	AMP 0.9999	may belong to AMP with 2 functional type(s): Antibacterial, Antifungal.	0.963	0.808	0.952
AP00372|PMAP37	Sequence no. 372 predicted as 1:AMP - with a probability of 0.639	AMP 0.838	AMP 0.839	AMP	AMP 0.981	AMP 1.0	may belong to AMP with 2 functional type(s): Anticancer/tumor, Anti-HIV.	0.992	0.936	0.957
AP00373|Virescein	Sequence no. 373 predicted as 1:AMP - with a probability of 0.733	AMP 1	AMP 0.8565	AMP	AMP 1	Non-AMP 0.0024	may belong to AMP with 2 functional type(s): Antibacterial, Antifungal.	0.516	0.55	0.915
AP00374|Moricin	Sequence no. 374 predicted as 1:AMP - with a probability of 0.786	AMP 0.947	AMP 0.9675	AMP	AMP 0.999	AMP 1.0	may belong to AMP with 1 functional type(s): Antibacterial.	0.996	0.928	0.984
AP00375|Opistoporin	Sequence no. 375 predicted as 1:AMP - with a probability of 0.769	AMP 0.987	AMP 0.9995	AMP	AMP 0.999	AMP 0.9997	may belong to AMP with 1 functional type(s): Antibacterial.	0.93	0.696	0.689
AP00376|Opistoporin	Sequence no. 376 predicted as 1:AMP - with a probability of 0.733	AMP 0.965	AMP 0.9965	AMP	AMP 0.994	AMP 1.0	may belong to AMP with 2 functional type(s): Antibacterial, Antifungal.	0.991	0.906	0.995
AP00377|Ponericin	Sequence no. 377 predicted as 1:AMP - with a probability of 0.872	AMP 1	AMP 0.5305	AMP	AMP 0.998	AMP 1.0	may belong to AMP with 1 functional type(s): Antibacterial.	0.742	0.526	0.554
AP00378|Ponericin	Sequence no. 378 predicted as 1:AMP - with a probability of 0.872	AMP 0.946	AMP 0.6625	AMP	AMP 0.867	AMP 1.0	may belong to AMP with 1 functional type(s): Antibacterial.	0.794	0.244	0.883
AP00379|Ponericin	Sequence no. 379 predicted as 1:AMP - with a probability of 0.872	AMP 0.979	AMP 0.9955	AMP	AMP 0.994	AMP 0.9995	may belong to AMP with 2 functional type(s): Antibacterial, Antifungal.	0.697	0.303	0.246
AP00380|Ponericin	Sequence no. 380 predicted as 1:AMP - with a probability of 0.639	AMP 0.992	AMP 0.997	AMP	AMP 0.999	AMP 1.0	may belong to AMP with 2 functional type(s): Anticancer/tumor, Anti-HIV.	0.989	0.929	0.942
AP00381|Ponericin	Sequence no. 381 predicted as 1:AMP - with a probability of 0.872	AMP 0.976	AMP 0.998	AMP	AMP 0.997	AMP 0.9987	may belong to AMP with 1 functional type(s): Antibacterial.	0.997	0.889	0.95
AP00382|Ponericin	Sequence no. 382 predicted as 1:AMP - with a probability of 0.908	AMP 0.965	AMP 0.781	AMP	AMP 0.999	AMP 1.0	may belong to AMP with 1 functional type(s): Antibacterial.	0.991	0.735	0.92
AP00383|Ponericin	Sequence no. 383 predicted as 1:AMP - with a probability of 0.908	NAMP 0.474	AMP 0.6985	AMP	AMP 0.826	AMP 0.9987	may belong to AMP with 1 functional type(s): Antibacterial.	0.971	0.471	0.751
AP00384|Ponericin	Sequence no. 384 predicted as 1:AMP - with a probability of 0.908	AMP 0.947	AMP 1	AMP	AMP 0.999	AMP 1.0	may belong to AMP with 2 functional type(s): Antibacterial, Antifungal.	0.997	0.906	0.99
AP00385|Ponericin	Sequence no. 385 predicted as 1:AMP - with a probability of 0.908	AMP 0.947	AMP 0.9685	AMP	AMP 0.99	AMP 0.9939	may belong to AMP with 1 functional type(s): Antibacterial.	0.781	0.254	0.567
AP00386|Parabutoporin	Sequence no. 386 predicted as 1:AMP - with a probability of 0.786	AMP 0.907	AMP 0.958	AMP	AMP 0.964	AMP 0.9999	may belong to AMP with 1 functional type(s): Antibacterial.	0.901	0.33	0.916
AP00387|Ponericin	Sequence no. 387 predicted as 1:AMP - with a probability of 0.872	NAMP 0.431	NAMP 0.4175	AMP	NAMP 0.465	AMP 0.9996	may belong to AMP with 2 functional type(s): Antibacterial, Antifungal.	0.955	0.808	0.945
AP00388|Ponericin	Sequence no. 388 predicted as 1:AMP - with a probability of 0.872	AMP 0.952	AMP 0.8275	AMP	AMP 0.992	AMP 0.9999	may belong to AMP with 2 functional type(s): Antibacterial, Antifungal.	0.939	0.907	0.931
AP00389|Ponericin	Sequence no. 389 predicted as 1:AMP - with a probability of 0.872	AMP 0.975	AMP 0.96	AMP	AMP 0.998	AMP 1.0	may belong to AMP with 2 functional type(s): Antibacterial, Antifungal.	0.998	0.982	0.995
AP00390|Ponericin	Sequence no. 390 predicted as 1:AMP - with a probability of 0.872	AMP 0.933	AMP 0.991	AMP	AMP 0.996	AMP 1.0	may belong to AMP with 2 functional type(s): Antibacterial, Antifungal.	0.995	0.94	0.998
AP00391|Ponericin	Sequence no. 391 predicted as 1:AMP - with a probability of 0.908	AMP 0.935	AMP 0.8035	AMP	AMP 0.834	AMP 0.9999	may belong to AMP with 1 functional type(s): Antibacterial.	0.995	0.671	0.949
AP00392|Ponericin	Sequence no. 392 predicted as 1:AMP - with a probability of 0.908	AMP 0.956	AMP 0.835	AMP	AMP 0.917	AMP 1.0	may belong to AMP with 2 functional type(s): Antibacterial, Antifungal.	0.989	0.782	0.941
AP00393|Penaeidin1	Sequence no. 393 predicted as 1:AMP - with a probability of 0.884	AMP 0.873	AMP 0.8715	AMP	AMP 0.986	AMP 1.0	may belong to AMP with 1 functional type(s): Antibacterial.	0.868	0.422	0.671
AP00394|Penaeidin2a	Sequence no. 394 predicted as 1:AMP - with a probability of 0.846	AMP 0.886	AMP 0.763	AMP	AMP 0.934	AMP 1.0	may belong to AMP with 2 functional type(s): Antibacterial, Antifungal.	0.998	0.943	0.999
AP00395|Penaeidin3a	Sequence no. 395 predicted as 1:AMP - with a probability of 0.917	AMP 0.996	AMP 0.847	AMP	AMP 0.99	AMP 0.9953	may belong to AMP with 1 functional type(s): Antibacterial.	0.939	0.754	0.93
AP00396|Penaeidin4a	Sequence no. 396 predicted as 1:AMP - with a probability of 0.88	AMP 0.986	AMP 0.9935	AMP	AMP 0.998	AMP 0.9999	may belong to AMP with 2 functional type(s): Antibacterial, Antifungal.	0.939	0.22	0.121
AP00397|PR39	Sequence no. 397 predicted as 1:AMP - with a probability of 0.601	AMP 0.953	AMP 0.868	AMP	AMP 0.997	AMP 0.9998	may belong to non-AMP.	0.991	0.973	0.988
AP00398|Salmocidin	Sequence no. 398 predicted as 1:AMP - with a probability of 0.872	AMP 0.542	NAMP 0.499	NAMP	NAMP 0.131	AMP 1.0	may belong to AMP with 2 functional type(s): Anticancer/tumor, Anti-HIV.	0.989	0.954	0.871
AP00399|Salmocidin	Sequence no. 399 predicted as 1:AMP - with a probability of 0.872	NAMP 0.001	NAMP 0.423	NAMP	NAMP 0	AMP 1.0	may belong to AMP with 2 functional type(s): Antibacterial, Antifungal.	0.738	0.298	0.744
AP00400|Spinigerin	Sequence no. 400 predicted as 1:AMP - with a probability of 0.801	AMP 0.829	AMP 0.8855	AMP	AMP 0.933	AMP 1.0	may belong to AMP with 1 functional type(s): Antibacterial.	0.996	0.962	0.984
AP00401|Skin	Sequence no. 401 predicted as 1:AMP - with a probability of 0.578	NAMP 0.386	AMP 0.6955	AMP	NAMP 0.445	AMP 0.9998	may belong to AMP with 1 functional type(s): Antibacterial.	0.951	0.794	0.881
AP00402|Lingual	Sequence no. 402 predicted as 1:AMP - with a probability of 0.932	AMP 0.625	AMP 0.8535	NAMP	NAMP 0.395	AMP 0.9999	may belong to AMP with 1 functional type(s): Antibacterial.	0.977	0.843	0.96
AP00403|VrD2	Sequence no. 403 predicted as 1:AMP - with a probability of 0.917	AMP 0.959	AMP 0.866	AMP	AMP 0.992	AMP 0.9998	may belong to AMP with 1 functional type(s): Antibacterial.	0.993	0.703	0.966
AP00404|Termicin	Sequence no. 404 predicted as 1:AMP - with a probability of 0.856	AMP 0.975	AMP 0.9935	AMP	AMP 1	AMP 1.0	may belong to AMP with 1 functional type(s): Antibacterial.	0.939	0.669	0.261
AP00405|Holotricin	Sequence no. 405 predicted as 1:AMP - with a probability of 0.663	AMP 0.907	AMP 0.9525	AMP	AMP 0.941	AMP 0.9998	may belong to non-AMP.	0.984	0.896	0.985
AP00406|RANATUERIN	Sequence no. 406 predicted as 1:AMP - with a probability of 0.713	AMP 0.993	AMP 1	AMP	AMP 0.998	AMP 1.0	may belong to AMP with 4 functional type(s): Antibacterial, Antifungal, Anti-HIV, Antiviral.	0.945	0.937	0.92
AP00407|RANATUERIN	Sequence no. 407 predicted as 1:AMP - with a probability of 0.713	AMP 0.71	AMP 0.894	AMP	AMP 0.551	AMP 0.9999	may belong to AMP with 1 functional type(s): Antibacterial.	0.859	0.808	0.341
AP00408|RANATUERIN	Sequence no. 408 predicted as 1:AMP - with a probability of 0.908	AMP 0.996	AMP 0.823	AMP	AMP 0.971	AMP 0.9998	may belong to AMP with 1 functional type(s): Antibacterial.	0.987	0.917	0.972
AP00409|RANATUERIN	Sequence no. 409 predicted as 1:AMP - with a probability of 0.849	AMP 0.968	AMP 0.9275	AMP	AMP 0.989	AMP 0.9997	may belong to AMP with 1 functional type(s): Antibacterial.	0.997	0.909	0.992
AP00410|Locustin	Sequence no. 410 predicted as 1:AMP - with a probability of 0.842	AMP 0.857	AMP 0.9795	AMP	AMP 0.987	AMP 0.9981	may belong to AMP with 1 functional type(s): Antibacterial.	0.981	0.584	0.914
AP00411|Oncorhyncin	Sequence no. 411 predicted as 1:AMP - with a probability of 0.53	AMP 0.999	AMP 0.8955	AMP	AMP 0.998	AMP 1.0	may belong to AMP with 2 functional type(s): Antibacterial, Antifungal.	0.856	0.812	0.884
AP00412|Oncorhyncin	Sequence no. 412 predicted as 1:AMP - with a probability of 0.641	AMP 0.977	AMP 0.9565	AMP	AMP 0.992	AMP 0.9392	may belong to AMP with 1 functional type(s): Antibacterial.	0.765	0.097	0.415
AP00413|Acaloleptin	Sequence no. 413 predicted as 1:AMP - with a probability of 0.53	NAMP 0.005	NAMP 0.2315	NAMP	NAMP 0.002	Non-AMP 0.0907	may belong to non-AMP.	0.35	0.298	0.179
AP00414|Coleoptericin	Sequence no. 414 predicted as 1:AMP - with a probability of 0.556	AMP 0.906	AMP 0.9945	AMP	AMP 0.998	AMP 1.0	may belong to AMP with 1 functional type(s): Antibacterial.	0.992	0.922	0.983
AP00415|Ceratotoxin	Sequence no. 415 predicted as 1:AMP - with a probability of 0.801	AMP 0.958	AMP 0.9955	AMP	AMP 0.987	AMP 0.9974	may belong to AMP with 2 functional type(s): Antibacterial, Antifungal.	0.627	0.476	0.593
AP00416|Ceratotoxin	Sequence no. 416 predicted as 1:AMP - with a probability of 0.801	AMP 0.867	AMP 0.982	AMP	AMP 0.969	AMP 0.9998	may belong to AMP with 1 functional type(s): Antibacterial.	0.769	0.563	0.92
AP00417|Ceratotoxin	Sequence no. 417 predicted as 1:AMP - with a probability of 0.872	AMP 0.982	AMP 0.9905	AMP	AMP 0.999	AMP 1.0	may belong to AMP with 3 functional type(s): Antibacterial, Anticancer/tumor, Antifungal.	0.992	0.911	0.995
AP00418|Ceratotoxin	Sequence no. 418 predicted as 1:AMP - with a probability of 0.872	AMP 0.979	AMP 1	AMP	AMP 1	AMP 0.9999	may belong to AMP with 1 functional type(s): Antibacterial.	0.914	0.242	0.859
AP00419|CAP18(106142)	Sequence no. 419 predicted as 1:AMP - with a probability of 0.849	AMP 0.914	AMP 0.9235	AMP	AMP 0.995	AMP 1.0	may belong to AMP with 2 functional type(s): Antibacterial, Antifungal.	0.939	0.689	0.983
AP00420|Bombininlike	Sequence no. 420 predicted as 1:AMP - with a probability of 0.664	AMP 0.842	AMP 0.945	AMP	AMP 0.984	AMP 0.7942	may belong to AMP with 1 functional type(s): Antibacterial.	0.701	0.552	0.708
AP00421|Penaeidin4d	Sequence no. 421 predicted as 1:AMP - with a probability of 0.858	AMP 0.869	AMP 0.9785	AMP	AMP 0.98	AMP 0.9995	may belong to AMP with 1 functional type(s): Antibacterial.	0.912	0.717	0.968
AP00422|Penaeidin4C	Sequence no. 422 predicted as 1:AMP - with a probability of 0.884	NAMP 0.375	NAMP 0.392	NAMP	AMP 0.667	Non-AMP 0.1187	may belong to AMP with 2 functional type(s): Antibacterial, Antifungal.	0.83	0.252	0.514
AP00423|Penaeidin3m	Sequence no. 423 predicted as 1:AMP - with a probability of 0.884	AMP 0.703	AMP 0.934	AMP	AMP 0.982	AMP 0.9974	may belong to AMP with 1 functional type(s): Antibacterial.	0.766	0.671	0.647
AP00424|Penaeidin3n	Sequence no. 424 predicted as 1:AMP - with a probability of 0.801	AMP 0.971	NAMP 0.379	NAMP	NAMP 0.029	AMP 0.9999	may belong to AMP with 2 functional type(s): Antibacterial, Antifungal.	0.986	0.965	0.991
AP00425|XT1	Sequence no. 425 predicted as 1:AMP - with a probability of 0.872	AMP 0.972	AMP 0.999	AMP	AMP 0.997	AMP 0.9999	may belong to AMP with 1 functional type(s): Antibacterial.	0.995	0.961	0.981
AP00426|XT2	Sequence no. 426 predicted as 1:AMP - with a probability of 0.908	AMP 0.82	AMP 0.9605	AMP	AMP 0.962	AMP 0.5461	may belong to AMP with 1 functional type(s): Antibacterial.	0.829	0.209	0.398
AP00427|XT4	Sequence no. 427 predicted as 1:AMP - with a probability of 0.908	AMP 0.937	AMP 0.955	AMP	AMP 0.96	AMP 1.0	may belong to AMP with 1 functional type(s): Anti-HIV.	0.873	0.895	0.797
AP00428|CPFST3	Sequence no. 428 predicted as 1:AMP - with a probability of 0.872	AMP 0.752	AMP 0.9135	AMP	AMP 0.89	AMP 0.9554	may belong to AMP with 1 functional type(s): Antibacterial.	0.406	0.166	0.116
AP00429|MiAMP1	Sequence no. 429 predicted as 1:AMP - with a probability of 0.786	AMP 0.911	AMP 0.956	AMP	AMP 0.934	AMP 1.0	may belong to AMP with 3 functional type(s): Antibacterial, Anticancer/tumor, Antifungal.	0.993	0.956	0.997
AP00430|Porcine	Sequence no. 430 predicted as 1:AMP - with a probability of 0.73	AMP 0.842	AMP 0.9185	NAMP	NAMP 0.048	AMP 0.9999	may belong to AMP with 2 functional type(s): Antibacterial, Antifungal.	0.956	0.718	0.978
AP00431|IsCT	Sequence no. 431 predicted as 1:AMP - with a probability of 0.908	AMP 0.989	AMP 0.9995	AMP	AMP 0.999	AMP 0.9999	may belong to AMP with 1 functional type(s): Anti-HIV.	0.918	0.889	0.826
AP00432|Cyclic	Sequence no. 432 predicted as 1:AMP - with a probability of 0.801	AMP 0.998	AMP 0.965	AMP	AMP 1	AMP 0.9998	may belong to AMP with 1 functional type(s): Antibacterial.	0.929	0.524	0.5
AP00433|The	Sequence no. 433 predicted as 1:AMP - with a probability of 0.846	AMP 0.686	AMP 0.562	NAMP	AMP 0.707	AMP 0.9999	may belong to AMP with 1 functional type(s): Antibacterial.	0.967	0.758	0.949
AP00434|Dermcidin	Sequence no. 434 predicted as 1:AMP - with a probability of 0.578	AMP 0.998	AMP 0.931	AMP	AMP 0.973	AMP 0.9996	may belong to non-AMP.	0.992	0.977	0.983
AP00435|Frenatin	Sequence no. 435 predicted as 1:AMP - with a probability of 0.908	AMP 0.994	AMP 0.9585	AMP	AMP 1	AMP 0.9999	may belong to AMP with 2 functional type(s): Antibacterial, Antifungal.	0.629	0.83	0.788
AP00436|Styelin	Sequence no. 436 predicted as 1:AMP - with a probability of 0.849	AMP 0.975	AMP 0.9995	AMP	AMP 1	AMP 1.0	may belong to AMP with 1 functional type(s): Antibacterial.	0.925	0.824	0.866
AP00437|Charybdotoxin	Sequence no. 437 predicted as 1:AMP - with a probability of 0.884	AMP 0.922	AMP 0.8835	AMP	AMP 0.988	AMP 1.0	may belong to AMP with 1 functional type(s): Antibacterial.	0.998	0.953	0.997
AP00438|Mussel	Sequence no. 438 predicted as 1:AMP - with a probability of 0.893	AMP 0.924	AMP 0.974	AMP	AMP 0.993	AMP 0.9999	may belong to AMP with 1 functional type(s): Antibacterial.	0.893	0.599	0.577
AP00439|defensin	Sequence no. 439 predicted as 1:AMP - with a probability of 0.884	AMP 0.914	AMP 0.9155	NAMP	AMP 0.535	AMP 0.9999	may belong to AMP with 2 functional type(s): Antibacterial, Antifungal.	0.969	0.819	0.955
AP00440|defensin	Sequence no. 440 predicted as 1:AMP - with a probability of 0.884	AMP 0.864	AMP 0.8695	AMP	AMP 0.58	AMP 0.9992	may belong to AMP with 1 functional type(s): Antibacterial.	0.987	0.722	0.963
AP00441|defensin	Sequence no. 441 predicted as 1:AMP - with a probability of 0.884	AMP 0.963	AMP 0.995	AMP	AMP 0.998	AMP 0.9989	may belong to non-AMP.	0.957	0.927	0.974
AP00442|defensin	Sequence no. 442 predicted as 1:AMP - with a probability of 0.884	AMP 0.52	AMP 0.7055	NAMP	NAMP 0.442	AMP 1.0	may belong to AMP with 2 functional type(s): Antibacterial, Antifungal.	0.986	0.953	0.988
AP00443|defensin	Sequence no. 443 predicted as 1:AMP - with a probability of 0.884	AMP 0.592	AMP 0.6255	NAMP	NAMP 0.252	AMP 1.0	may belong to AMP with 2 functional type(s): Antibacterial, Antifungal.	0.975	0.972	0.975
AP00444|Corticostatin	Sequence no. 444 predicted as 1:AMP - with a probability of 0.884	AMP 0.597	AMP 0.708	AMP	AMP 0.568	AMP 0.9916	may belong to AMP with 1 functional type(s): Antibacterial.	0.737	0.972	0.417
AP00445|RTD1	Sequence no. 445 predicted as 1:AMP - with a probability of 0.917	NAMP 0.042	NAMP 0.012	NAMP	NAMP 0.013	AMP 0.9643	may belong to AMP with 1 functional type(s): Antibacterial.	0.04	0.038	0.079
AP00446|Alphabasrubrin	Sequence no. 446 predicted as 1:AMP - with a probability of 0.601	AMP 0.958	AMP 0.956	AMP	AMP 0.966	AMP 1.0	may belong to AMP with 2 functional type(s): Antibacterial, Antifungal.	0.988	0.926	0.989
AP00447|Anoplin	Sequence no. 447 predicted as 1:AMP - with a probability of 0.848	AMP 0.925	AMP 0.943	AMP	AMP 0.993	AMP 0.9999	may belong to AMP with 2 functional type(s): Antibacterial, Antifungal.	0.996	0.925	0.989
AP00448|Mastoparan	Sequence no. 448 predicted as 1:AMP - with a probability of 0.801	AMP 0.993	AMP 0.8985	NAMP	AMP 0.959	AMP 0.9853	may belong to AMP with 1 functional type(s): Antibacterial.	0.331	0.349	0.299
AP00449|AlphaMSH	Sequence no. 449 predicted as 1:AMP - with a probability of 0.785	AMP 0.976	AMP 1	AMP	AMP 0.999	AMP 0.9999	may belong to AMP with 2 functional type(s): Antibacterial, Anti-HIV.	0.996	0.964	0.998
AP00450|Cyclic	Sequence no. 450 predicted as 1:AMP - with a probability of 0.801	AMP 0.753	AMP 0.8395	AMP	AMP 0.987	AMP 1.0	may belong to AMP with 1 functional type(s): Antibacterial.	0.917	0.667	0.939
AP00451|hBD1	Sequence no. 451 predicted as 1:AMP - with a probability of 0.932	NAMP 0.113	NAMP 0.2965	NAMP	NAMP 0.025	AMP 0.9719	may belong to AMP with 2 functional type(s): Antibacterial, Antifungal.	0.024	0.03	0.063
AP00452|Brevinin1SY	Sequence no. 452 predicted as 1:AMP - with a probability of 0.849	AMP 0.907	AMP 0.9725	AMP	AMP 0.956	AMP 0.9999	may belong to AMP with 1 functional type(s): Antibacterial.	0.991	0.926	0.988
AP00453|Brevinin1SA	Sequence no. 453 predicted as 1:AMP - with a probability of 0.872	AMP 0.983	AMP 0.997	AMP	AMP 0.996	AMP 1.0	may belong to AMP with 2 functional type(s): Antibacterial, Antifungal.	0.999	0.947	0.996
AP00454|Brevinin1SB	Sequence no. 454 predicted as 1:AMP - with a probability of 0.801	AMP 0.842	AMP 0.9795	AMP	AMP 0.929	AMP 1.0	may belong to AMP with 1 functional type(s): Antibacterial.	0.754	0.74	0.843
AP00455|Brevinin1SC	Sequence no. 455 predicted as 1:AMP - with a probability of 0.801	AMP 0.933	AMP 1	AMP	AMP 0.998	AMP 0.9996	may belong to AMP with 2 functional type(s): Antibacterial, Antifungal.	0.937	0.855	0.959
AP00456|Brevinin1T	Sequence no. 456 predicted as 1:AMP - with a probability of 0.849	NAMP 0.068	NAMP 0.2475	AMP	NAMP 0.098	AMP 0.999	may belong to AMP with 1 functional type(s): Antibacterial.	0.968	0.786	0.964
AP00457|Brevinin2TC	Sequence no. 457 predicted as 1:AMP - with a probability of 0.872	AMP 0.934	AMP 0.9535	AMP	AMP 0.988	AMP 0.9988	may belong to AMP with 1 functional type(s): Antibacterial.	0.994	0.897	0.984
AP00458|Brevinin2TD	Sequence no. 458 predicted as 1:AMP - with a probability of 0.872	AMP 0.899	NAMP 0.3665	AMP	NAMP 0.441	AMP 0.999	may belong to AMP with 2 functional type(s): Antibacterial, Antifungal.	0.968	0.783	0.944
AP00459|Brevinin1Ta	Sequence no. 459 predicted as 1:AMP - with a probability of 0.801	AMP 0.879	AMP 0.9015	AMP	AMP 0.99	AMP 0.9999	may belong to AMP with 1 functional type(s): Antibacterial.	0.921	0.875	0.629
AP00460|Brevinin1PB	Sequence no. 460 predicted as 1:AMP - with a probability of 0.801	AMP 0.999	AMP 0.989	NAMP	AMP 0.822	AMP 0.9987	may belong to non-AMP.	0.311	0.173	0.488
AP00461|Brevinin1LA	Sequence no. 461 predicted as 1:AMP - with a probability of 0.801	AMP 0.994	AMP 0.9825	AMP	AMP 0.999	AMP 0.9999	may belong to AMP with 2 functional type(s): Antibacterial, Antifungal.	0.685	0.818	0.246
AP00462|Brevinin1LB	Sequence no. 462 predicted as 1:AMP - with a probability of 0.801	AMP 0.861	AMP 0.9305	AMP	AMP 0.962	AMP 1.0	may belong to AMP with 2 functional type(s): Antibacterial, Anticancer/tumor.	0.99	0.769	0.983
AP00463|Brevinin1Ba	Sequence no. 463 predicted as 1:AMP - with a probability of 0.801	AMP 0.901	AMP 0.81	AMP	AMP 0.942	AMP 1.0	may belong to AMP with 1 functional type(s): Antibacterial.	0.966	0.85	0.948
AP00464|Brevinin1Bb	Sequence no. 464 predicted as 1:AMP - with a probability of 0.801	NAMP 0.006	NAMP 0.366	AMP	AMP 0.854	AMP 0.9998	may belong to AMP with 1 functional type(s): Antibacterial.	0.969	0.435	0.954
AP00465|Brevinin1Bc	Sequence no. 465 predicted as 1:AMP - with a probability of 0.801	AMP 0.741	AMP 0.8225	AMP	AMP 0.976	AMP 1.0	may belong to AMP with 2 functional type(s): Anticancer/tumor, Anti-HIV.	0.995	0.949	0.976
AP00466|Brevinin1Bd	Sequence no. 466 predicted as 1:AMP - with a probability of 0.801	AMP 0.893	AMP 0.9155	AMP	AMP 0.982	AMP 1.0	may belong to AMP with 1 functional type(s): Antibacterial.	0.984	0.557	0.947
AP00467|Brevinin1Be	Sequence no. 467 predicted as 1:AMP - with a probability of 0.849	AMP 1	AMP 0.9825	AMP	AMP 0.977	AMP 0.9999	may belong to AMP with 1 functional type(s): Antibacterial.	0.158	0.194	0.152
AP00468|Brevinin1Bf	Sequence no. 468 predicted as 1:AMP - with a probability of 0.801	AMP 0.97	AMP 0.9445	AMP	AMP 0.993	AMP 1.0	may belong to AMP with 1 functional type(s): Anticancer/tumor.	0.991	0.967	0.987
AP00469|Brevinin1Pa	Sequence no. 469 predicted as 1:AMP - with a probability of 0.801	AMP 0.89	NAMP 0.371	NAMP	NAMP 0.419	AMP 0.9992	may belong to AMP with 1 functional type(s): Antibacterial.	0.54	0.191	0.82
AP00470|Brevinin1Pc	Sequence no. 470 predicted as 1:AMP - with a probability of 0.849	AMP 0.985	AMP 0.974	AMP	AMP 0.998	AMP 1.0	may belong to AMP with 1 functional type(s): Antibacterial.	0.863	0.488	0.598
AP00471|Brevinin1Pd	Sequence no. 471 predicted as 1:AMP - with a probability of 0.849	AMP 0.925	AMP 0.9085	AMP	AMP 0.974	AMP 1.0	may belong to AMP with 1 functional type(s): Antibacterial.	0.992	0.616	0.987
AP00472|Brevinin1Pe	Sequence no. 472 predicted as 1:AMP - with a probability of 0.801	AMP 0.842	AMP 0.888	AMP	AMP 0.992	AMP 1.0	may belong to AMP with 1 functional type(s): Antibacterial.	0.987	0.622	0.979
AP00473|Piscidin	Sequence no. 473 predicted as 1:AMP - with a probability of 0.908	NAMP 0.024	NAMP 0.1425	NAMP	NAMP 0.012	AMP 0.9546	may belong to non-AMP.	0.133	0.297	0.115
AP00474|Piscidin	Sequence no. 474 predicted as 1:AMP - with a probability of 0.872	AMP 0.842	AMP 0.7545	AMP	AMP 0.667	AMP 0.8649	may belong to AMP with 1 functional type(s): Antibacterial.	0.584	0.379	0.134
AP00475|Pseudin1	Sequence no. 475 predicted as 1:AMP - with a probability of 0.733	AMP 0.862	AMP 0.7195	AMP	AMP 0.909	AMP 0.8282	may belong to AMP with 2 functional type(s): Antibacterial, Antifungal.	0.939	0.721	0.585
AP00476|Pseudin2	Sequence no. 476 predicted as 1:AMP - with a probability of 0.785	AMP 0.921	AMP 0.999	AMP	AMP 0.985	AMP 0.9868	may belong to AMP with 1 functional type(s): Antibacterial.	0.21	0.394	0.688
AP00477|Pseudin3	Sequence no. 477 predicted as 1:AMP - with a probability of 0.602	AMP 0.968	AMP 0.951	AMP	AMP 0.987	AMP 1.0	may belong to AMP with 1 functional type(s): Antibacterial.	0.998	0.944	0.986
AP00478|Pseudin4	Sequence no. 478 predicted as 1:AMP - with a probability of 0.786	AMP 0.994	AMP 0.919	AMP	AMP 0.989	AMP 0.9998	may belong to AMP with 2 functional type(s): Antibacterial, Antifungal.	0.995	0.834	0.989
AP00479|Antifungal	Sequence no. 479 predicted as 1:AMP - with a probability of 0.932	AMP 1	AMP 0.9825	AMP	AMP 1	AMP 0.6347	may belong to AMP with 1 functional type(s): Antibacterial.	0.516	0.162	0.226
AP00480|Microcin	Sequence no. 480 predicted as 1:AMP - with a probability of 0.655	AMP 1	AMP 0.9855	AMP	AMP 1	AMP 0.5708	may belong to AMP with 1 functional type(s): Antibacterial.	0.476	0.364	0.299
AP00481|Kaliocin1	Sequence no. 481 predicted as 2:NonAMP - with a probability of 0.567	NAMP 0.449	AMP 0.735	AMP	NAMP 0.351	AMP 1.0	may belong to AMP with 2 functional type(s): Antibacterial, Antifungal.	0.994	0.922	0.997
AP00482|Im1	Sequence no. 482 predicted as 1:AMP - with a probability of 0.601	AMP 0.824	AMP 0.6535	AMP	AMP 0.958	AMP 0.9999	may belong to non-AMP.	0.506	0.412	0.171
AP00483|PsD1	Sequence no. 483 predicted as 1:AMP - with a probability of 0.884	AMP 0.508	AMP 0.7355	AMP	AMP 0.773	AMP 0.7048	may belong to non-AMP.	0.711	0.263	0.759
AP00484|Stomoxyn	Sequence no. 484 predicted as 1:AMP - with a probability of 0.801	AMP 0.862	NAMP 0.421	AMP	AMP 0.798	Non-AMP 0.2791	may belong to AMP with 1 functional type(s): Antibacterial.	0.813	0.333	0.716
AP00485|Cupiennin	Sequence no. 485 predicted as 1:AMP - with a probability of 0.801	AMP 0.998	AMP 0.9255	AMP	AMP 0.992	AMP 0.9983	may belong to AMP with 1 functional type(s): Antibacterial.	0.939	0.759	0.796
AP00486|Cupiennin	Sequence no. 486 predicted as 1:AMP - with a probability of 0.801	AMP 1	AMP 0.697	NAMP	AMP 1	AMP 0.931	may belong to non-AMP.	0.407	0.355	0.429
AP00487|Cupiennin	Sequence no. 487 predicted as 1:AMP - with a probability of 0.8	AMP 0.989	AMP 0.982	AMP	AMP 0.97	AMP 0.9999	may belong to AMP with 1 functional type(s): Antibacterial.	0.998	0.883	0.99
AP00488|Cupiennin	Sequence no. 488 predicted as 1:AMP - with a probability of 0.8	AMP 0.992	AMP 0.9665	AMP	AMP 0.979	AMP 0.9963	may belong to AMP with 1 functional type(s): Antibacterial.	0.939	0.151	0.449
AP00489|Hipposin	Sequence no. 489 predicted as 1:AMP - with a probability of 0.575	AMP 0.969	AMP 0.806	AMP	AMP 0.999	AMP 0.9999	may belong to AMP with 1 functional type(s): Antifungal.	0.996	0.952	0.982
AP00490|P18	Sequence no. 490 predicted as 1:AMP - with a probability of 0.801	AMP 0.924	AMP 0.9995	AMP	AMP 0.999	AMP 0.9984	may belong to non-AMP.	0.871	0.693	0.92
AP00491|Misgurin	Sequence no. 491 predicted as 1:AMP - with a probability of 0.785	AMP 0.907	AMP 0.878	AMP	AMP 0.931	AMP 0.9999	may belong to AMP with 2 functional type(s): Antibacterial, Antifungal.	0.985	0.67	0.958
AP00492|Distinctin	Sequence no. 492 predicted as 1:AMP - with a probability of 0.647	AMP 0.664	AMP 0.7185	NAMP	AMP 0.834	AMP 1.0	may belong to AMP with 3 functional type(s): Antibacterial, Antifungal, Antiviral.	0.952	0.904	0.925
AP00493|Pseudohevein	Sequence no. 493 predicted as 1:AMP - with a probability of 0.83	AMP 0.917	AMP 0.9345	AMP	AMP 1	AMP 0.9993	may belong to AMP with 1 functional type(s): Antibacterial.	0.939	0.381	0.701
AP00494|HP	Sequence no. 494 predicted as 1:AMP - with a probability of 0.849	AMP 0.831	AMP 0.762	AMP	AMP 0.96	AMP 0.9999	may belong to non-AMP.	0.997	0.985	0.994
AP00495|Maximin	Sequence no. 495 predicted as 1:AMP - with a probability of 0.713	NAMP 0.008	NAMP 0.054	NAMP	NAMP 0	AMP 0.9972	may belong to AMP with 2 functional type(s): Antibacterial, Antifungal.	0.022	0.095	0.112
AP00496|rCRAMP	Sequence no. 496 predicted as 1:AMP - with a probability of 0.846	AMP 0.96	AMP 0.7185	AMP	AMP 0.974	AMP 1.0	may belong to AMP with 2 functional type(s): Antibacterial, Antifungal.	0.951	0.65	0.912
AP00497|Gramicidin	Sequence no. 497 predicted as 1:AMP - with a probability of 0.733	NAMP 0.008	NAMP 0.3715	AMP	AMP 0.877	AMP 1.0	may belong to AMP with 1 functional type(s): Anti-HIV.	0.977	0.927	0.961
AP00498|CPFAM1	Sequence no. 498 predicted as 1:AMP - with a probability of 0.872	AMP 0.936	AMP 1	AMP	AMP 0.993	AMP 1.0	may belong to AMP with 1 functional type(s): Antibacterial.	0.997	0.971	0.994
AP00499|Adepantin1	Sequence no. 499 predicted as 1:AMP - with a probability of 0.872	NAMP 0.452	AMP 0.692	NAMP	NAMP 0.039	Non-AMP 0.0504	may belong to non-AMP.	0.036	0.518	0.081
AP00500|Clavaspirin	Sequence no. 500 predicted as 1:AMP - with a probability of 0.908	AMP 0.924	AMP 0.9845	AMP	AMP 0.997	AMP 1.0	may belong to AMP with 2 functional type(s): Antibacterial, Antifungal.	0.993	0.931	0.992
AP00501|D28	Sequence no. 501 predicted as 1:AMP - with a probability of 0.908	AMP 0.937	AMP 0.939	AMP	AMP 0.994	AMP 1.0	may belong to AMP with 2 functional type(s): Antibacterial, Antifungal.	0.993	0.899	0.968
AP00502|human	Sequence no. 502 predicted as 1:AMP - with a probability of 0.785	AMP 0.989	AMP 0.9835	AMP	AMP 0.994	AMP 1.0	may belong to AMP with 2 functional type(s): Antibacterial, Antifungal.	0.997	0.896	0.979
AP00503|human	Sequence no. 503 predicted as 1:AMP - with a probability of 0.641	AMP 0.842	AMP 0.9505	AMP	AMP 0.986	AMP 0.9973	may belong to AMP with 1 functional type(s): Antibacterial.	0.986	0.746	0.984
AP00504|DP1	Sequence no. 504 predicted as 1:AMP - with a probability of 0.849	AMP 0.98	AMP 0.977	AMP	AMP 0.999	AMP 0.9976	may belong to AMP with 1 functional type(s): Antibacterial.	0.917	0.939	0.794
AP00505|Nigrocin2	Sequence no. 505 predicted as 1:AMP - with a probability of 0.872	AMP 1	AMP 0.9445	AMP	AMP 1	AMP 0.9973	may belong to AMP with 1 functional type(s): Antibacterial.	0.939	0.165	0.671
AP00506|Nigrocin1	Sequence no. 506 predicted as 1:AMP - with a probability of 0.872	AMP 0.973	AMP 0.967	AMP	AMP 0.995	AMP 0.9999	may belong to AMP with 1 functional type(s): Antibacterial.	0.979	0.343	0.773
AP00507|Human	Sequence no. 507 predicted as 1:AMP - with a probability of 0.801	AMP 0.938	AMP 0.9975	AMP	AMP 0.983	AMP 1.0	may belong to AMP with 1 functional type(s): Antibacterial.	0.978	0.513	0.942
AP00508|Dicynthaurin	Sequence no. 508 predicted as 1:AMP - with a probability of 0.801	AMP 0.769	AMP 0.7715	AMP	AMP 0.96	AMP 0.9999	may belong to AMP with 1 functional type(s): Antibacterial.	0.998	0.84	0.986
AP00509|Shepherin	Sequence no. 509 predicted as 1:AMP - with a probability of 0.769	AMP 0.89	AMP 0.898	AMP	AMP 0.943	AMP 0.9996	may belong to AMP with 1 functional type(s): Antibacterial.	0.993	0.981	0.994
AP00510|Shepherin	Sequence no. 510 predicted as 1:AMP - with a probability of 0.785	AMP 0.717	AMP 0.8515	AMP	AMP 0.988	AMP 1.0	may belong to AMP with 1 functional type(s): Antibacterial.	0.957	0.909	0.983
AP00511|Ranalexin	Sequence no. 511 predicted as 1:AMP - with a probability of 0.908	NAMP 0.198	AMP 0.6545	NAMP	NAMP 0.032	AMP 1.0	may belong to AMP with 2 functional type(s): Antibacterial, Antifungal.	0.949	0.899	0.982
AP00512|Ranalexin1Ca	Sequence no. 512 predicted as 1:AMP - with a probability of 0.908	AMP 0.975	AMP 0.9525	AMP	AMP 0.991	AMP 1.0	may belong to AMP with 2 functional type(s): Antibacterial, Antifungal.	0.994	0.872	0.991
AP00513|Ranalexin1Cb	Sequence no. 513 predicted as 1:AMP - with a probability of 0.908	NAMP 0.02	NAMP 0.2885	NAMP	NAMP 0.084	AMP 0.98	may belong to non-AMP.	0.72	0.375	0.482
AP00514|Lycotoxin	Sequence no. 514 predicted as 1:AMP - with a probability of 0.801	AMP 0.857	AMP 0.9795	AMP	AMP 0.981	AMP 0.9991	may belong to AMP with 1 functional type(s): Antibacterial.	0.843	0.919	0.425
AP00515|Lycotoxin	Sequence no. 515 predicted as 1:AMP - with a probability of 0.733	AMP 0.912	AMP 0.773	AMP	AMP 0.979	AMP 0.9994	may belong to AMP with 2 functional type(s): Antibacterial, Antifungal.	0.988	0.882	0.953
AP00516|IbAMP3	Sequence no. 516 predicted as 1:AMP - with a probability of 0.801	AMP 0.951	AMP 0.9955	AMP	AMP 0.995	AMP 0.9987	may belong to AMP with 1 functional type(s): Antibacterial.	0.794	0.41	0.366
AP00517|IbAMP4	Sequence no. 517 predicted as 1:AMP - with a probability of 0.872	AMP 0.972	AMP 0.9995	AMP	AMP 0.999	AMP 0.8248	may belong to AMP with 2 functional type(s): Antibacterial, Antifungal.	0.988	0.754	0.96
AP00518|human	Sequence no. 518 predicted as 1:AMP - with a probability of 0.686	AMP 0.954	AMP 0.619	AMP	AMP 0.866	AMP 0.9997	may belong to AMP with 2 functional type(s): Antibacterial, Antifungal.	0.829	0.493	0.768
AP00519|Protonectin	Sequence no. 519 predicted as 1:AMP - with a probability of 0.908	AMP 1	AMP 0.9905	AMP	AMP 1	AMP 0.9989	may belong to AMP with 1 functional type(s): Antibacterial.	0.5	0.258	0.395
AP00520|AgelaiAMP	Sequence no. 520 predicted as 1:AMP - with a probability of 0.801	AMP 0.992	AMP 0.994	AMP	AMP 0.998	AMP 1.0	may belong to AMP with 1 functional type(s): Antibacterial.	0.997	0.974	0.998
AP00521|human	Sequence no. 521 predicted as 1:AMP - with a probability of 0.788	AMP 0.992	AMP 0.9815	AMP	AMP 0.999	AMP 1.0	may belong to AMP with 2 functional type(s): Antibacterial, Antifungal.	0.998	0.938	0.997
AP00522|Human	Sequence no. 522 predicted as 1:AMP - with a probability of 0.932	AMP 0.823	AMP 0.893	NAMP	AMP 0.987	AMP 0.9996	may belong to AMP with 2 functional type(s): Antibacterial, Anticancer/tumor.	0.963	0.878	0.925
AP00523|Maximin	Sequence no. 523 predicted as 1:AMP - with a probability of 0.908	NAMP 0.286	AMP 0.5545	AMP	AMP 0.743	AMP 0.999	may belong to non-AMP.	0.401	0.021	0.152
AP00524|Maximin	Sequence no. 524 predicted as 1:AMP - with a probability of 0.908	NAMP 0.183	AMP 0.8015	NAMP	NAMP 0.097	AMP 1.0	may belong to AMP with 1 functional type(s): Antibacterial.	0.949	0.849	0.92
AP00525|Maximin	Sequence no. 525 predicted as 1:AMP - with a probability of 0.908	AMP 0.996	AMP 0.995	AMP	AMP 0.988	AMP 1.0	may belong to AMP with 1 functional type(s): Antibacterial.	0.999	0.957	0.999
AP00526|SAAP	Sequence no. 526 predicted as 1:AMP - with a probability of 0.577	AMP 0.78	AMP 0.9955	AMP	AMP 0.993	AMP 1.0	may belong to AMP with 2 functional type(s): Anticancer/tumor, Anti-HIV.	0.987	0.939	0.954
AP00527|Ericin	Sequence no. 527 predicted as 1:AMP - with a probability of 0.908	AMP 0.842	AMP 0.9925	AMP	AMP 0.991	AMP 1.0	may belong to AMP with 1 functional type(s): Antibacterial.	0.909	0.551	0.97
AP00528|Kenojeinin	Sequence no. 528 predicted as 1:AMP - with a probability of 0.687	AMP 0.966	AMP 0.543	AMP	AMP 0.998	AMP 0.9976	may belong to AMP with 2 functional type(s): Antibacterial, Antifungal.	0.355	0.775	0.269
AP00529|Lunatusin	Sequence no. 529 predicted as 1:AMP - with a probability of 0.617	AMP 0.998	AMP 1	AMP	AMP 1	AMP 0.9908	may belong to AMP with 1 functional type(s): Antibacterial.	0.939	0.56	0.451
AP00530|OcellatinF1	Sequence no. 530 predicted as 1:AMP - with a probability of 0.713	AMP 0.842	AMP 0.884	AMP	AMP 0.913	AMP 1.0	may belong to AMP with 2 functional type(s): Antibacterial, Antifungal.	0.952	0.897	0.966
AP00531|TuAMP	Sequence no. 531 predicted as 1:AMP - with a probability of 0.799	AMP 0.945	AMP 0.8245	AMP	AMP 0.995	AMP 0.9998	may belong to AMP with 1 functional type(s): Antibacterial.	0.857	0.568	0.596
AP00532|Palustrin1a	Sequence no. 532 predicted as 1:AMP - with a probability of 0.849	AMP 0.848	AMP 0.9895	AMP	AMP 0.918	AMP 0.998	may belong to AMP with 1 functional type(s): Antibacterial.	0.908	0.546	0.92
AP00533|Pilosulin	Sequence no. 533 predicted as 1:AMP - with a probability of 0.801	AMP 0.98	AMP 0.9915	AMP	AMP 0.994	AMP 0.9999	may belong to AMP with 1 functional type(s): Antibacterial.	0.939	0.715	0.899
AP00534|Luxuriosin	Sequence no. 534 predicted as 1:AMP - with a probability of 0.687	AMP 0.958	AMP 0.995	AMP	AMP 0.981	AMP 0.8544	may belong to non-AMP.	0.904	0.916	0.797
AP00535|SAMP	Sequence no. 535 predicted as 1:AMP - with a probability of 0.601	AMP 0.945	AMP 0.9305	AMP	AMP 0.984	Non-AMP 0.0734	may belong to non-AMP.	0.659	0.446	0.262
AP00536|Halocidin	Sequence no. 536 predicted as 1:AMP - with a probability of 0.785	AMP 0.996	AMP 0.9775	AMP	AMP 1	AMP 0.9993	may belong to non-AMP.	0.939	0.55	0.871
AP00537|AOD	Sequence no. 537 predicted as 1:AMP - with a probability of 0.932	AMP 0.989	AMP 0.814	AMP	AMP 0.999	AMP 0.9995	may belong to AMP with 1 functional type(s): Antibacterial.	0.939	0.785	0.777
AP00538|OcellatinP1	Sequence no. 538 predicted as 1:AMP - with a probability of 0.713	AMP 0.756	AMP 0.9765	AMP	AMP 0.955	AMP 1.0	may belong to AMP with 1 functional type(s): Antibacterial.	0.991	0.876	0.954
AP00539|PolybiaMPI	Sequence no. 539 predicted as 1:AMP - with a probability of 0.801	AMP 0.988	AMP 0.988	AMP	AMP 1	AMP 0.9999	may belong to AMP with 1 functional type(s): Antibacterial.	0.9	0.797	0.927
AP00540|PolybiaCP	Sequence no. 540 predicted as 1:AMP - with a probability of 0.908	AMP 0.996	AMP 0.99	AMP	AMP 0.996	AMP 1.0	may belong to AMP with 2 functional type(s): Antibacterial, Antifungal.	0.999	0.991	0.999
AP00541|Ocellatin1	Sequence no. 541 predicted as 1:AMP - with a probability of 0.713	AMP 0.889	AMP 0.9835	AMP	AMP 0.999	AMP 1.0	may belong to AMP with 1 functional type(s): Antibacterial.	0.938	0.303	0.885
AP00542|Ocellatin2	Sequence no. 542 predicted as 1:AMP - with a probability of 0.601	AMP 0.955	AMP 0.974	AMP	AMP 0.995	AMP 1.0	may belong to AMP with 2 functional type(s): Antibacterial, Antifungal.	0.948	0.722	0.978
AP00543|Ocellatin3	Sequence no. 543 predicted as 1:AMP - with a probability of 0.601	AMP 0.821	AMP 0.915	NAMP	AMP 0.887	Non-AMP 0.0153	may belong to AMP with 1 functional type(s): Antibacterial.	0.838	0.904	0.816
AP00544|PhylloseptinH1	Sequence no. 544 predicted as 1:AMP - with a probability of 0.849	AMP 0.989	AMP 0.9295	AMP	AMP 0.999	AMP 1.0	may belong to AMP with 2 functional type(s): Antibacterial, Antifungal.	1	0.986	0.999
AP00545|Sesquin	Sequence no. 545 predicted as 2:NonAMP - with a probability of 0.605	AMP 0.687	AMP 0.5935	AMP	AMP 0.923	Non-AMP 0.324	may belong to non-AMP.	0.072	0.035	0.032
AP00546|	Sequence no. 546 predicted as 1:AMP - with a probability of 0.647	AMP 0.978	AMP 1	AMP	AMP 1	AMP 0.9999	may belong to AMP with 1 functional type(s): Antibacterial.	0.888	0.52	0.835
AP00547|Chicken	Sequence no. 547 predicted as 1:AMP - with a probability of 0.801	AMP 0.926	AMP 0.9975	AMP	AMP 0.983	AMP 0.9994	may belong to AMP with 3 functional type(s): Antibacterial, Antifungal, Anti-HIV.	0.994	0.91	0.991
AP00548|Plectasin	Sequence no. 548 predicted as 1:AMP - with a probability of 0.932	AMP 0.766	AMP 0.9805	AMP	AMP 0.969	AMP 0.9908	may belong to non-AMP.	0.957	0.328	0.739
AP00549|TuAMP	Sequence no. 549 predicted as 1:AMP - with a probability of 0.855	AMP 0.989	AMP 0.8915	AMP	AMP 0.953	AMP 1.0	may belong to AMP with 2 functional type(s): Antibacterial, Antifungal.	0.905	0.747	0.981
AP00550|Combi2	Sequence no. 550 predicted as 1:AMP - with a probability of 0.782	AMP 0.969	AMP 0.908	AMP	AMP 0.998	AMP 0.9649	may belong to AMP with 1 functional type(s): Antibacterial.	0.914	0.304	0.467
AP00551|Maximin	Sequence no. 551 predicted as 1:AMP - with a probability of 0.872	AMP 0.949	AMP 0.8805	AMP	AMP 0.999	AMP 0.9999	may belong to AMP with 2 functional type(s): Antibacterial, Anticancer/tumor.	0.921	0.865	0.871
AP00552|Sl	Sequence no. 552 predicted as 1:AMP - with a probability of 0.687	AMP 0.969	AMP 0.562	AMP	AMP 0.935	AMP 1.0	may belong to AMP with 2 functional type(s): Anti-HIV, Antiviral.	0.939	0.904	0.835
AP00553|Parasin	Sequence no. 553 predicted as 1:AMP - with a probability of 0.846	AMP 0.989	AMP 1	AMP	AMP 1	AMP 1.0	may belong to AMP with 2 functional type(s): Antibacterial, Antifungal.	0.939	0.58	0.921
AP00554|Kassinatuerin1	Sequence no. 554 predicted as 1:AMP - with a probability of 0.908	AMP 0.923	AMP 0.838	AMP	AMP 0.983	AMP 0.9992	may belong to AMP with 2 functional type(s): Antibacterial, Antifungal.	0.962	0.898	0.913
AP00555|Chicken	Sequence no. 555 predicted as 1:AMP - with a probability of 0.849	AMP 1	AMP 0.8305	AMP	AMP 1	AMP 1.0	may belong to AMP with 1 functional type(s): Antibacterial.	0.997	0.747	0.991
AP00556|CgDef	Sequence no. 556 predicted as 1:AMP - with a probability of 0.917	AMP 0.792	AMP 0.946	AMP	AMP 0.962	AMP 1.0	may belong to AMP with 1 functional type(s): Antibacterial.	0.957	0.5	0.955
AP00557|Eryngin	Sequence no. 557 predicted as 1:AMP - with a probability of 0.611	NAMP 0.059	NAMP 0.313	NAMP	NAMP 0.004	AMP 1.0	may belong to AMP with 1 functional type(s): Antibacterial.	0.956	0.726	0.917
AP00558|Dendrocin	Sequence no. 558 predicted as 1:AMP - with a probability of 0.578	AMP 0.966	AMP 0.916	AMP	AMP 1	AMP 0.9999	may belong to AMP with 1 functional type(s): Anticancer/tumor.	0.992	0.864	0.977
AP00559|Hinnavin	Sequence no. 559 predicted as 1:AMP - with a probability of 0.664	AMP 0.878	AMP 0.8235	AMP	AMP 0.934	AMP 1.0	may belong to AMP with 2 functional type(s): Anticancer/tumor, Anti-HIV.	0.953	0.882	0.889
AP00560|Pandinin	Sequence no. 560 predicted as 1:AMP - with a probability of 0.849	AMP 0.972	AMP 0.9935	AMP	AMP 0.997	AMP 0.9934	may belong to AMP with 1 functional type(s): Antibacterial.	0.998	0.882	0.995
AP00561|White	Sequence no. 561 predicted as 1:AMP - with a probability of 0.729	AMP 1	AMP 0.7075	AMP	AMP 1	AMP 0.9978	may belong to AMP with 1 functional type(s): Antibacterial.	0.985	0.952	0.949
AP00562|Dybowskin1	Sequence no. 562 predicted as 1:AMP - with a probability of 0.872	AMP 0.969	AMP 0.9795	AMP	AMP 0.997	AMP 1.0	may belong to AMP with 2 functional type(s): Antibacterial, Antifungal.	0.991	0.829	0.997
AP00563|Dybowskin2	Sequence no. 563 predicted as 1:AMP - with a probability of 0.872	AMP 0.984	AMP 0.9965	AMP	AMP 0.998	AMP 1.0	may belong to AMP with 1 functional type(s): Antibacterial.	0.625	0.5	0.365
AP00564|Dybowskin3	Sequence no. 564 predicted as 1:AMP - with a probability of 0.908	AMP 0.913	AMP 0.9535	AMP	AMP 0.999	AMP 0.7956	may belong to AMP with 1 functional type(s): Antibacterial.	0.58	0.408	0.261
AP00565|Dybowskin4	Sequence no. 565 predicted as 1:AMP - with a probability of 0.801	AMP 0.975	AMP 0.9945	AMP	AMP 1	AMP 0.9998	may belong to AMP with 2 functional type(s): Antibacterial, Antifungal.	0.999	0.925	0.998
AP00566|Dybowskin5	Sequence no. 566 predicted as 1:AMP - with a probability of 0.908	NAMP 0.198	NAMP 0.311	NAMP	NAMP 0.11	AMP 0.9991	may belong to AMP with 2 functional type(s): Antibacterial, Antifungal.	0.799	0.891	0.566
AP00567|Dybowskin6	Sequence no. 567 predicted as 1:AMP - with a probability of 0.801	AMP 0.733	AMP 0.8755	AMP	AMP 0.918	AMP 1.0	may belong to AMP with 2 functional type(s): Antibacterial, Antifungal.	0.916	0.919	0.964
AP00568|PleurainA1	Sequence no. 568 predicted as 1:AMP - with a probability of 0.801	AMP 0.921	AMP 0.9745	AMP	AMP 1	AMP 0.9691	may belong to AMP with 1 functional type(s): Antibacterial.	0.813	0.558	0.833
AP00569|PleurainA2	Sequence no. 569 predicted as 1:AMP - with a probability of 0.8	AMP 0.74	AMP 0.704	NAMP	AMP 0.648	AMP 0.9999	may belong to AMP with 1 functional type(s): Antibacterial.	0.94	0.871	0.733
AP00570|Ranatuerin2SEc	Sequence no. 570 predicted as 1:AMP - with a probability of 0.801	NAMP 0.286	AMP 0.5745	AMP	AMP 0.986	AMP 1.0	may belong to AMP with 2 functional type(s): Antibacterial, Antifungal.	0.987	0.695	0.958
AP00571|Esculentin1SEa	Sequence no. 571 predicted as 1:AMP - with a probability of 0.872	AMP 0.949	AMP 0.9815	AMP	AMP 1	AMP 1.0	may belong to AMP with 1 functional type(s): Antibacterial.	0.922	0.86	0.98
AP00572|EsculentinIGRa	Sequence no. 572 predicted as 1:AMP - with a probability of 0.872	NAMP 0	NAMP 0.448	AMP	NAMP 0.006	AMP 0.7919	may belong to AMP with 1 functional type(s): Antibacterial.	0.354	0.475	0.204
AP00573|Brevinin2GRa	Sequence no. 573 predicted as 1:AMP - with a probability of 0.801	NAMP 0.024	NAMP 0.491	NAMP	NAMP 0.016	Non-AMP 0.2499	may belong to non-AMP.	0.011	0.127	0.03
AP00574|Brevinin2related	Sequence no. 574 predicted as 1:AMP - with a probability of 0.908	AMP 0.969	AMP 0.9975	AMP	AMP 0.992	AMP 1.0	may belong to AMP with 1 functional type(s): Antibacterial.	0.995	0.972	0.994
AP00575|Temporin1SPb	Sequence no. 575 predicted as 1:AMP - with a probability of 0.908	AMP 0.782	AMP 0.849	AMP	AMP 0.958	AMP 1.0	may belong to AMP with 2 functional type(s): Antibacterial, Antifungal.	0.966	0.931	0.972
AP00576|Brevinin2GRb	Sequence no. 576 predicted as 1:AMP - with a probability of 0.872	AMP 0.842	AMP 0.7325	NAMP	NAMP 0.031	AMP 0.9992	may belong to AMP with 1 functional type(s): Antibacterial.	0.958	0.689	0.924
AP00577|Brevinin2GRc	Sequence no. 577 predicted as 1:AMP - with a probability of 0.872	AMP 1	AMP 0.9155	NAMP	AMP 0.999	AMP 0.9998	may belong to AMP with 1 functional type(s): Antibacterial.	0.244	0.073	0.341
AP00578|Brevinin1GRa	Sequence no. 578 predicted as 1:AMP - with a probability of 0.801	NAMP 0.455	AMP 0.7565	AMP	AMP 0.994	AMP 1.0	may belong to AMP with 1 functional type(s): Anti-HIV.	0.987	0.939	0.968
AP00579|Nigrocin2GRa	Sequence no. 579 predicted as 1:AMP - with a probability of 0.908	AMP 0.955	AMP 0.996	AMP	AMP 0.999	AMP 0.9951	may belong to non-AMP.	0.939	0.81	0.88
AP00580|Nigrocin2GRb	Sequence no. 580 predicted as 1:AMP - with a probability of 0.908	AMP 0.64	AMP 0.98	AMP	AMP 0.629	AMP 1.0	may belong to AMP with 1 functional type(s): Anti-HIV.	0.997	0.971	0.993
AP00581|Nigrocin2GRc	Sequence no. 581 predicted as 1:AMP - with a probability of 0.908	AMP 0.941	AMP 0.999	AMP	AMP 0.99	AMP 1.0	may belong to AMP with 2 functional type(s): Antibacterial, Antifungal.	0.999	0.932	0.998
AP00582|Brevinin2GHa	Sequence no. 582 predicted as 1:AMP - with a probability of 0.872	AMP 0.949	AMP 0.91	AMP	AMP 0.988	AMP 0.9999	may belong to AMP with 1 functional type(s): Antibacterial.	0.993	0.882	0.994
AP00583|Brevinin2GHb	Sequence no. 583 predicted as 1:AMP - with a probability of 0.849	AMP 0.938	AMP 0.992	AMP	AMP 0.961	AMP 0.9999	may belong to AMP with 1 functional type(s): Anti-HIV.	0.982	0.845	0.897
AP00584|Guentherin	Sequence no. 584 predicted as 1:AMP - with a probability of 0.849	NAMP 0.381	AMP 0.6785	NAMP	AMP 0.54	AMP 0.9999	may belong to AMP with 1 functional type(s): Antibacterial.	0.966	0.617	0.971
AP00585|Brevinin2GHc	Sequence no. 585 predicted as 1:AMP - with a probability of 0.872	AMP 0.994	AMP 1	AMP	AMP 1	AMP 0.9999	may belong to AMP with 1 functional type(s): Antibacterial.	0.997	0.939	0.99
AP00586|TemporinGH	Sequence no. 586 predicted as 1:AMP - with a probability of 0.713	NAMP 0.434	AMP 0.8045	NAMP	NAMP 0.114	AMP 1.0	may belong to AMP with 2 functional type(s): Antibacterial, Antifungal.	0.731	0.382	0.855
AP00587|Brevinin2TSa	Sequence no. 587 predicted as 1:AMP - with a probability of 0.908	AMP 0.842	AMP 0.8995	AMP	AMP 0.689	AMP 0.9976	may belong to non-AMP.	0.209	0.795	0.268
AP00588|Brevinin1TSa	Sequence no. 588 predicted as 1:AMP - with a probability of 0.713	AMP 0.958	AMP 0.9905	AMP	AMP 0.992	Non-AMP 0.3553	may belong to non-AMP.	0.649	0.644	0.864
AP00589|Temporin1TSa	Sequence no. 589 predicted as 1:AMP - with a probability of 0.908	AMP 0.984	AMP 0.9545	AMP	AMP 0.99	AMP 0.9992	may belong to AMP with 1 functional type(s): Antibacterial.	0.821	0.392	0.776
AP00590|Siamycin	Sequence no. 590 predicted as 1:AMP - with a probability of 0.846	AMP 0.949	AMP 0.9445	NAMP	NAMP 0.448	AMP 1.0	may belong to AMP with 1 functional type(s): Antibacterial.	0.991	0.766	0.965
AP00591|Temporin1TSc	Sequence no. 591 predicted as 1:AMP - with a probability of 0.908	AMP 0.991	AMP 0.9995	AMP	AMP 0.998	AMP 1.0	may belong to AMP with 1 functional type(s): Antibacterial.	0.996	0.979	0.994
AP00592|Ranatuerin2CSa	Sequence no. 592 predicted as 1:AMP - with a probability of 0.908	NAMP 0.48	AMP 0.9115	AMP	AMP 0.979	AMP 0.7641	may belong to AMP with 1 functional type(s): Antibacterial.	0.766	0.358	0.544
AP00593|Brevinin1CSa	Sequence no. 593 predicted as 1:AMP - with a probability of 0.801	NAMP 0.046	NAMP 0.25	AMP	NAMP 0.068	AMP 1.0	may belong to AMP with 2 functional type(s): Antibacterial, Antifungal.	0.97	0.939	0.971
AP00594|Lactococcin	Sequence no. 594 predicted as 1:AMP - with a probability of 0.714	AMP 0.946	AMP 0.994	AMP	AMP 0.993	AMP 0.9762	may belong to AMP with 1 functional type(s): Antibacterial.	0.747	0.645	0.264
AP00595|Temporin1CSb	Sequence no. 595 predicted as 1:AMP - with a probability of 0.908	AMP 0.575	AMP 0.6305	AMP	NAMP 0.261	AMP 0.9987	may belong to AMP with 1 functional type(s): Antibacterial.	0.981	0.855	0.939
AP00596|Temporin1CSc	Sequence no. 596 predicted as 1:AMP - with a probability of 0.713	AMP 0.824	AMP 0.6465	NAMP	AMP 0.716	AMP 0.9999	may belong to AMP with 1 functional type(s): Antibacterial.	0.941	0.771	0.91
AP00597|Temporin1CSd	Sequence no. 597 predicted as 1:AMP - with a probability of 0.849	AMP 0.754	AMP 0.6865	AMP	AMP 0.958	AMP 0.9986	may belong to AMP with 1 functional type(s): Antibacterial.	0.981	0.53	0.92
AP00598|OdorranainHP	Sequence no. 598 predicted as 1:AMP - with a probability of 0.785	AMP 0.992	AMP 0.9985	AMP	AMP 0.997	AMP 1.0	may belong to AMP with 1 functional type(s): Antibacterial.	0.672	0.907	0.848
AP00599|Brevinin1DYa	Sequence no. 599 predicted as 1:AMP - with a probability of 0.801	AMP 0.814	AMP 0.8565	AMP	AMP 0.859	Non-AMP 0.0707	may belong to non-AMP.	0.636	0.54	0.43
AP00600|Brevinin1DYb	Sequence no. 600 predicted as 1:AMP - with a probability of 0.801	NAMP 0.467	AMP 0.833	AMP	NAMP 0.176	AMP 0.9998	may belong to AMP with 1 functional type(s): Antibacterial.	0.978	0.747	0.898
AP00601|Brevinin1DYc	Sequence no. 601 predicted as 1:AMP - with a probability of 0.801	AMP 0.977	AMP 0.984	AMP	AMP 0.989	AMP 1.0	may belong to AMP with 1 functional type(s): Antibacterial.	0.993	0.891	0.988
AP00602|Esculentin1SEb	Sequence no. 602 predicted as 1:AMP - with a probability of 0.872	AMP 0.965	AMP 0.998	AMP	AMP 0.988	AMP 0.9998	may belong to non-AMP.	0.963	0.752	0.971
AP00603|Temporin1CEb	Sequence no. 603 predicted as 1:AMP - with a probability of 0.908	AMP 0.647	AMP 0.6095	AMP	AMP 0.754	AMP 0.9999	may belong to AMP with 1 functional type(s): Antibacterial.	0.949	0.838	0.907
AP00604|Brevinin2DYa	Sequence no. 604 predicted as 1:AMP - with a probability of 0.908	AMP 0.818	AMP 0.795	AMP	AMP 0.86	AMP 0.9949	may belong to AMP with 1 functional type(s): Antibacterial.	0.757	0.336	0.601
AP00605|Brevinin2DYb	Sequence no. 605 predicted as 1:AMP - with a probability of 0.908	AMP 0.981	AMP 0.8325	AMP	AMP 0.755	AMP 0.9983	may belong to non-AMP.	0.845	0.822	0.36
AP00606|KR12	Sequence no. 606 predicted as 1:AMP - with a probability of 0.849	AMP 0.893	AMP 0.742	AMP	AMP 0.994	AMP 1.0	may belong to AMP with 2 functional type(s): Antibacterial, Antifungal.	0.981	0.77	0.985
AP00607|Brevinin2DYd	Sequence no. 607 predicted as 1:AMP - with a probability of 0.908	NAMP 0.341	AMP 0.573	NAMP	AMP 0.828	AMP 1.0	may belong to AMP with 1 functional type(s): Antibacterial.	0.986	0.907	0.977
AP00608|Brevinin2DYe	Sequence no. 608 predicted as 1:AMP - with a probability of 0.908	AMP 0.995	AMP 0.939	AMP	AMP 0.986	AMP 0.9999	may belong to AMP with 2 functional type(s): Antibacterial, Antifungal.	0.971	0.695	0.982
AP00609|Temporin1DYa	Sequence no. 609 predicted as 1:AMP - with a probability of 0.713	NAMP 0.476	AMP 0.6845	AMP	AMP 0.501	AMP 0.999	may belong to AMP with 1 functional type(s): Antibacterial.	0.963	0.333	0.595
AP00610|Chrombacin	Sequence no. 610 predicted as 1:AMP - with a probability of 0.53	AMP 0.907	AMP 0.769	NAMP	AMP 0.948	AMP 0.9999	may belong to AMP with 1 functional type(s): Antibacterial.	0.99	0.897	0.992
AP00611|Chicken	Sequence no. 611 predicted as 1:AMP - with a probability of 0.75	AMP 0.999	AMP 0.8095	AMP	AMP 0.999	AMP 0.9997	may belong to AMP with 1 functional type(s): Antibacterial.	0.475	0.554	0.91
AP00612|Palustrin1b	Sequence no. 612 predicted as 1:AMP - with a probability of 0.849	NAMP 0.196	NAMP 0.249	NAMP	NAMP 0.288	AMP 0.9199	may belong to non-AMP.	0.013	0.313	0.038
AP00613|Palustrin1c	Sequence no. 613 predicted as 1:AMP - with a probability of 0.801	AMP 0.999	AMP 0.922	AMP	AMP 0.981	AMP 0.9996	may belong to AMP with 1 functional type(s): Antibacterial.	0.984	0.875	0.948
AP00614|Palustrin1d	Sequence no. 614 predicted as 1:AMP - with a probability of 0.801	AMP 0.856	NAMP 0.392	NAMP	AMP 0.847	AMP 1.0	may belong to AMP with 1 functional type(s): Antibacterial.	0.971	0.754	0.932
AP00615|Palustrin2a	Sequence no. 615 predicted as 1:AMP - with a probability of 0.87	AMP 0.961	AMP 0.9975	AMP	AMP 0.994	AMP 0.7592	may belong to AMP with 1 functional type(s): Anticancer/tumor.	0.597	0.276	0.338
AP00616|Palustrin2b	Sequence no. 616 predicted as 1:AMP - with a probability of 0.901	AMP 0.842	AMP 0.7745	AMP	AMP 0.771	AMP 0.5988	may belong to AMP with 1 functional type(s): Antibacterial.	0.223	0.278	0.101
AP00617|Palustrin2c	Sequence no. 617 predicted as 1:AMP - with a probability of 0.908	AMP 0.943	AMP 0.974	AMP	AMP 0.999	AMP 0.9998	may belong to AMP with 1 functional type(s): Antibacterial.	0.994	0.838	0.981
AP00618|Palustrin3a	Sequence no. 618 predicted as 1:AMP - with a probability of 0.872	AMP 0.983	AMP 0.9995	AMP	AMP 0.999	AMP 0.9998	may belong to AMP with 1 functional type(s): Antibacterial.	0.7	0.785	0.715
AP00619|Palustrin3b	Sequence no. 619 predicted as 1:AMP - with a probability of 0.872	AMP 0.914	AMP 0.9875	AMP	AMP 0.987	AMP 0.9999	may belong to AMP with 1 functional type(s): Antibacterial.	0.821	0.477	0.532
AP00620|Cecropin	Sequence no. 620 predicted as 1:AMP - with a probability of 0.872	AMP 0.842	AMP 0.9765	AMP	AMP 0.939	AMP 0.9988	may belong to AMP with 1 functional type(s): Antibacterial.	0.965	0.749	0.955
AP00621|ALL38	Sequence no. 621 predicted as 1:AMP - with a probability of 0.786	AMP 0.944	AMP 0.9975	AMP	AMP 0.999	AMP 1.0	may belong to AMP with 1 functional type(s): Antibacterial.	0.907	0.617	0.806
AP00622|human	Sequence no. 622 predicted as 1:AMP - with a probability of 0.761	AMP 0.952	AMP 0.9935	AMP	AMP 0.974	AMP 0.9918	may belong to AMP with 2 functional type(s): Antibacterial, Antifungal.	0.958	0.705	0.939
AP00623|human	Sequence no. 623 predicted as 1:AMP - with a probability of 0.786	AMP 0.895	AMP 0.908	AMP	AMP 0.997	AMP 0.9382	may belong to AMP with 2 functional type(s): Antibacterial, Antifungal.	0.939	0.418	0.92
AP00624|human	Sequence no. 624 predicted as 1:AMP - with a probability of 0.834	AMP 0.98	AMP 0.9995	AMP	AMP 0.999	AMP 0.9997	may belong to AMP with 2 functional type(s): Antibacterial, Antifungal.	0.998	0.79	0.991
AP00625|LL23	Sequence no. 625 predicted as 1:AMP - with a probability of 0.785	AMP 0.939	AMP 0.993	AMP	AMP 0.997	AMP 1.0	may belong to AMP with 2 functional type(s): Antibacterial, Antifungal.	0.996	0.934	0.987
AP00626|human	Sequence no. 626 predicted as 1:AMP - with a probability of 0.849	AMP 0.955	AMP 0.8365	AMP	AMP 0.939	AMP 0.9345	may belong to AMP with 1 functional type(s): Antibacterial.	0.97	0.868	0.989
AP00627|Amoebapore	Sequence no. 627 predicted as 1:AMP - with a probability of 0.589	AMP 0.94	AMP 0.999	AMP	AMP 0.983	AMP 0.9999	may belong to AMP with 1 functional type(s): Antibacterial.	0.994	0.678	0.93
AP00628|Mundticin	Sequence no. 628 predicted as 1:AMP - with a probability of 0.872	NAMP 0.146	NAMP 0.194	NAMP	NAMP 0.012	AMP 1.0	may belong to AMP with 1 functional type(s): Antibacterial.	0.973	0.355	0.895
AP00629|Piscicolin	Sequence no. 629 predicted as 1:AMP - with a probability of 0.847	AMP 0.892	AMP 0.908	AMP	AMP 0.984	AMP 1.0	may belong to AMP with 1 functional type(s): Antibacterial.	0.991	0.835	0.973
AP00630|Sakacin	Sequence no. 630 predicted as 1:AMP - with a probability of 0.851	AMP 0.88	AMP 0.834	AMP	AMP 0.924	AMP 1.0	may belong to AMP with 1 functional type(s): Anti-HIV.	0.991	0.929	0.924
AP00631|Pediocin	Sequence no. 631 predicted as 1:AMP - with a probability of 0.872	NAMP 0.331	NAMP 0.387	NAMP	AMP 0.671	AMP 0.9999	may belong to AMP with 2 functional type(s): Antibacterial, Antifungal.	0.971	0.699	0.977
AP00632|Mesentericin	Sequence no. 632 predicted as 1:AMP - with a probability of 0.87	AMP 0.746	AMP 0.96	AMP	AMP 0.894	AMP 1.0	may belong to AMP with 1 functional type(s): Antibacterial.	0.962	0.56	0.943
AP00633|Carnobacteriocin	Sequence no. 633 predicted as 1:AMP - with a probability of 0.844	AMP 0.931	AMP 0.5255	AMP	AMP 0.899	AMP 0.9887	may belong to AMP with 1 functional type(s): Antibacterial.	0.852	0.404	0.583
AP00634|Curvacin	Sequence no. 634 predicted as 1:AMP - with a probability of 0.908	AMP 0.914	AMP 1	AMP	AMP 0.982	AMP 0.9696	may belong to AMP with 1 functional type(s): Antibacterial.	0.994	0.679	0.992
AP00635|Tachycitin	Sequence no. 635 predicted as 1:AMP - with a probability of 0.73	AMP 0.914	AMP 0.9985	AMP	AMP 0.996	AMP 0.9999	may belong to AMP with 1 functional type(s): Antibacterial.	0.994	0.892	0.952
AP00636|Citropin	Sequence no. 636 predicted as 1:AMP - with a probability of 0.908	AMP 0.729	AMP 0.9405	AMP	AMP 0.984	AMP 1.0	may belong to AMP with 2 functional type(s): Antibacterial, Antifungal.	0.955	0.902	0.936
AP00637|Citropin	Sequence no. 637 predicted as 1:AMP - with a probability of 0.713	AMP 0.915	AMP 0.978	AMP	AMP 0.998	AMP 0.9998	may belong to AMP with 1 functional type(s): Antibacterial.	0.997	0.939	0.99
AP00638|Maculatin	Sequence no. 638 predicted as 1:AMP - with a probability of 0.908	AMP 0.5	AMP 0.581	NAMP	NAMP 0.047	AMP 0.9963	may belong to AMP with 2 functional type(s): Antibacterial, Antifungal.	0.968	0.949	0.92
AP00639|Pardaxin	Sequence no. 639 predicted as 1:AMP - with a probability of 0.663	AMP 0.986	AMP 1	AMP	AMP 1	AMP 0.9993	may belong to AMP with 2 functional type(s): Antibacterial, Antifungal.	0.904	0.729	0.924
AP00640|Pardaxin	Sequence no. 640 predicted as 1:AMP - with a probability of 0.664	AMP 0.926	AMP 0.9785	AMP	AMP 1	AMP 0.9994	may belong to AMP with 2 functional type(s): Antibacterial, Antifungal.	0.601	0.161	0.657
AP00641|Pardaxin	Sequence no. 641 predicted as 1:AMP - with a probability of 0.663	AMP 0.972	AMP 0.9835	AMP	AMP 0.999	AMP 0.9998	may belong to AMP with 1 functional type(s): Antibacterial.	0.992	0.74	0.959
AP00642|Pardaxin	Sequence no. 642 predicted as 1:AMP - with a probability of 0.664	AMP 0.982	AMP 0.991	AMP	AMP 0.998	AMP 1.0	may belong to AMP with 1 functional type(s): Antibacterial.	0.998	0.954	0.998
AP00643|Pardaxin	Sequence no. 643 predicted as 1:AMP - with a probability of 0.663	AMP 0.913	AMP 0.882	AMP	AMP 0.991	AMP 0.991	may belong to AMP with 1 functional type(s): Antibacterial.	0.83	0.096	0.075
AP00644|Brevinin1PLa	Sequence no. 644 predicted as 1:AMP - with a probability of 0.801	AMP 0.921	AMP 0.8195	AMP	AMP 0.968	AMP 0.9999	may belong to AMP with 2 functional type(s): Anticancer/tumor, Anti-HIV.	0.983	0.904	0.898
AP00645|Brevinin1PLb	Sequence no. 645 predicted as 1:AMP - with a probability of 0.801	NAMP 0.053	NAMP 0.3545	NAMP	NAMP 0.308	AMP 0.7873	may belong to AMP with 2 functional type(s): Antibacterial, Antifungal.	0.273	0.391	0.201
AP00646|Brevinin1PLc	Sequence no. 646 predicted as 1:AMP - with a probability of 0.849	AMP 0.958	AMP 0.9475	AMP	AMP 0.998	AMP 0.9985	may belong to AMP with 1 functional type(s): Antibacterial.	0.999	0.874	0.974
AP00647|Esculentin1PLa	Sequence no. 647 predicted as 1:AMP - with a probability of 0.869	AMP 0.952	AMP 0.8975	AMP	AMP 0.988	AMP 0.9999	may belong to AMP with 1 functional type(s): Antibacterial.	0.981	0.943	0.981
AP00648|Esculentin1PLb	Sequence no. 648 predicted as 1:AMP - with a probability of 0.825	AMP 0.742	AMP 0.775	NAMP	AMP 0.852	AMP 1.0	may belong to AMP with 1 functional type(s): Antibacterial.	0.975	0.842	0.922
AP00649|Esculentin2PLa	Sequence no. 649 predicted as 1:AMP - with a probability of 0.872	NAMP 0.143	NAMP 0.4955	NAMP	NAMP 0.02	Non-AMP 0.2325	may belong to AMP with 2 functional type(s): Antibacterial, Antifungal.	0.951	0.842	0.961
AP00650|Ranatuerin2PLa	Sequence no. 650 predicted as 1:AMP - with a probability of 0.849	AMP 0.995	AMP 0.9355	NAMP	AMP 0.958	AMP 0.8238	may belong to non-AMP.	0.365	0.5	0.601
AP00651|Ranatuerin2PLb	Sequence no. 651 predicted as 1:AMP - with a probability of 0.849	AMP 0.998	AMP 0.977	AMP	AMP 0.999	Non-AMP 0.0111	may belong to AMP with 2 functional type(s): Antibacterial, Antifungal.	0.917	0.583	0.733
AP00652|Ranatuerin2PLc	Sequence no. 652 predicted as 1:AMP - with a probability of 0.801	AMP 0.995	AMP 1	AMP	AMP 0.999	AMP 1.0	may belong to AMP with 2 functional type(s): Antibacterial, Antifungal.	0.927	0.457	0.85
AP00653|Ranatuerin2PLd	Sequence no. 653 predicted as 1:AMP - with a probability of 0.849	AMP 0.967	AMP 0.9915	AMP	AMP 0.995	AMP 1.0	may belong to AMP with 1 functional type(s): Antibacterial.	0.984	0.765	0.968
AP00654|Ranatuerin2PLe	Sequence no. 654 predicted as 1:AMP - with a probability of 0.849	NAMP 0.478	AMP 0.712	AMP	NAMP 0.151	AMP 1.0	may belong to AMP with 2 functional type(s): Antibacterial, Antifungal.	0.985	0.832	0.988
AP00655|Ranatuerin2PLf	Sequence no. 655 predicted as 1:AMP - with a probability of 0.801	AMP 0.95	AMP 1	AMP	AMP 0.998	AMP 0.995	may belong to non-AMP.	0.827	0.886	0.748
AP00656|Temporin1PLa	Sequence no. 656 predicted as 1:AMP - with a probability of 0.908	AMP 0.817	AMP 0.7565	AMP	AMP 0.912	AMP 1.0	may belong to AMP with 2 functional type(s): Antibacterial, Antifungal.	0.987	0.852	0.986
AP00657|Ranatuerin	Sequence no. 657 predicted as 1:AMP - with a probability of 0.908	AMP 0.972	AMP 0.976	AMP	AMP 0.99	AMP 1.0	may belong to AMP with 1 functional type(s): Antibacterial.	0.982	0.772	0.948
AP00658|Pandinin	Sequence no. 658 predicted as 1:AMP - with a probability of 0.849	AMP 0.947	AMP 0.996	AMP	AMP 0.996	AMP 1.0	may belong to AMP with 1 functional type(s): Antibacterial.	0.838	0.96	0.587
AP00659|Esculentin2L	Sequence no. 659 predicted as 1:AMP - with a probability of 0.872	AMP 0.745	AMP 0.638	AMP	AMP 0.985	AMP 0.9999	may belong to AMP with 1 functional type(s): Antibacterial.	0.983	0.814	0.856
AP00660|Esculentin2B	Sequence no. 660 predicted as 1:AMP - with a probability of 0.872	AMP 0.989	AMP 0.946	AMP	AMP 0.978	Non-AMP 0.0599	may belong to AMP with 1 functional type(s): Antibacterial.	0.644	0.543	0.434
AP00661|Esculentin2P	Sequence no. 661 predicted as 1:AMP - with a probability of 0.872	NAMP 0.237	AMP 0.756	NAMP	AMP 0.655	Non-AMP 0.4509	may belong to AMP with 1 functional type(s): Antibacterial.	0.276	0.414	0.646
AP00662|Peptide	Sequence no. 662 predicted as 1:AMP - with a probability of 0.713	AMP 0.677	AMP 0.557	AMP	AMP 0.612	AMP 0.9999	may belong to AMP with 2 functional type(s): Antibacterial, Antifungal.	0.999	0.915	0.994
AP00663|Peptide	Sequence no. 663 predicted as 1:AMP - with a probability of 0.908	AMP 0.977	AMP 1	AMP	AMP 0.996	AMP 0.9995	may belong to AMP with 1 functional type(s): Antibacterial.	0.582	0.554	0.86
AP00664|PGL	Sequence no. 664 predicted as 1:AMP - with a probability of 0.59	AMP 0.842	AMP 0.9945	AMP	AMP 0.963	AMP 0.9998	may belong to AMP with 2 functional type(s): Antibacterial, Antifungal.	0.774	0.466	0.921
AP00665|PGKI	Sequence no. 665 predicted as 1:AMP - with a probability of 0.639	AMP 0.842	AMP 0.713	NAMP	NAMP 0.244	AMP 0.5268	may belong to non-AMP.	0.262	0.555	0.35
AP00666|PGKII	Sequence no. 666 predicted as 1:AMP - with a probability of 0.662	NAMP 0.071	AMP 0.985	NAMP	NAMP 0.139	AMP 0.6437	may belong to AMP with 2 functional type(s): Antibacterial, Antifungal.	0.324	0.125	0.231
AP00667|PGKIII	Sequence no. 667 predicted as 1:AMP - with a probability of 0.601	NAMP 0.01	NAMP 0.2495	NAMP	NAMP 0.003	AMP 0.9992	may belong to AMP with 2 functional type(s): Antibacterial, Antifungal.	0.322	0.123	0.671
AP00668|PGSPI	Sequence no. 668 predicted as 1:AMP - with a probability of 0.601	NAMP 0.458	AMP 0.889	NAMP	NAMP 0.056	AMP 1.0	may belong to AMP with 2 functional type(s): Antibacterial, Antifungal.	0.743	0.373	0.916
AP00669|PGSPII	Sequence no. 669 predicted as 1:AMP - with a probability of 0.662	AMP 0.888	AMP 0.987	AMP	AMP 0.966	AMP 1.0	may belong to AMP with 1 functional type(s): Antibacterial.	0.987	0.728	0.99
AP00670|Drosomycin	Sequence no. 670 predicted as 1:AMP - with a probability of 0.869	AMP 0.997	AMP 0.9985	AMP	AMP 0.999	AMP 1.0	may belong to AMP with 1 functional type(s): Antibacterial.	0.995	0.641	0.989
AP00671|Streptin	Sequence no. 671 predicted as 1:AMP - with a probability of 0.558	AMP 0.916	AMP 1	AMP	AMP 0.999	AMP 0.9999	may belong to AMP with 2 functional type(s): Antibacterial, Anti-HIV.	0.813	0.657	0.45
AP00672|Planosporicin	Sequence no. 672 predicted as 1:AMP - with a probability of 0.663	AMP 0.597	AMP 0.8255	AMP	AMP 0.742	AMP 1.0	may belong to AMP with 1 functional type(s): Antibacterial.	0.989	0.68	0.971
AP00673|RL37	Sequence no. 673 predicted as 1:AMP - with a probability of 0.908	AMP 0.537	NAMP 0.48	NAMP	AMP 0.846	AMP 1.0	may belong to AMP with 2 functional type(s): Antibacterial, Antifungal.	0.953	0.8	0.958
AP00674|CAP11	Sequence no. 674 predicted as 1:AMP - with a probability of 0.687	AMP 0.957	AMP 0.978	AMP	AMP 0.996	AMP 1.0	may belong to AMP with 2 functional type(s): Antibacterial, Antifungal.	0.997	0.89	0.971
AP00675|K9CATH	Sequence no. 675 predicted as 1:AMP - with a probability of 0.687	AMP 0.664	AMP 0.948	NAMP	AMP 0.594	AMP 1.0	may belong to AMP with 1 functional type(s): Antibacterial.	0.985	0.939	0.983
AP00676|Esculentin	Sequence no. 676 predicted as 1:AMP - with a probability of 0.872	AMP 0.613	NAMP 0.241	AMP	NAMP 0.162	AMP 0.996	may belong to AMP with 1 functional type(s): Antibacterial.	0.959	0.899	0.527
AP00677|SMAP34	Sequence no. 677 predicted as 1:AMP - with a probability of 0.849	AMP 1	AMP 0.9445	AMP	AMP 0.998	AMP 0.9995	may belong to AMP with 2 functional type(s): Antibacterial, Antifungal.	0.981	0.974	0.969
AP00678|OaBac5	Sequence no. 678 predicted as 1:AMP - with a probability of 0.801	AMP 0.983	AMP 0.999	AMP	AMP 0.999	AMP 0.9999	may belong to AMP with 1 functional type(s): Antibacterial.	0.995	0.946	0.996
AP00679|OaBac6	Sequence no. 679 predicted as 1:AMP - with a probability of 0.599	AMP 0.932	AMP 0.8485	AMP	AMP 0.995	AMP 0.9999	may belong to AMP with 1 functional type(s): Antibacterial.	0.997	0.903	0.992
AP00680|OaBac7.5	Sequence no. 680 predicted as 1:AMP - with a probability of 0.767	NAMP 0.307	NAMP 0.462	AMP	AMP 0.828	AMP 0.9795	may belong to AMP with 1 functional type(s): Antibacterial.	0.927	0.365	0.568
AP00681|OaBac11	Sequence no. 681 predicted as 1:AMP - with a probability of 0.641	AMP 0.914	AMP 0.994	AMP	AMP 0.999	AMP 0.9995	may belong to AMP with 1 functional type(s): Antibacterial.	0.879	0.614	0.92
AP00682|Ranatuerin	Sequence no. 682 predicted as 1:AMP - with a probability of 0.908	AMP 0.967	AMP 0.993	AMP	AMP 0.999	AMP 0.9947	may belong to AMP with 1 functional type(s): Antibacterial.	0.8	0.421	0.791
AP00683|eCATH1	Sequence no. 683 predicted as 1:AMP - with a probability of 0.801	AMP 0.928	AMP 0.9845	AMP	AMP 0.995	AMP 1.0	may belong to AMP with 2 functional type(s): Antibacterial, Antifungal.	0.997	0.968	0.981
AP00684|eCATH2	Sequence no. 684 predicted as 1:AMP - with a probability of 0.601	AMP 0.966	AMP 0.6875	AMP	AMP 0.909	AMP 0.9998	may belong to AMP with 1 functional type(s): Antibacterial.	0.979	0.758	0.986
AP00685|eCATH3	Sequence no. 685 predicted as 1:AMP - with a probability of 0.578	AMP 0.488	AMP 0.9085	AMP	AMP 0.75	AMP 1.0	may belong to AMP with 2 functional type(s): Antibacterial, Antifungal.	0.954	0.833	0.976
AP00686|Prophenin1	Sequence no. 686 predicted as 1:AMP - with a probability of 0.664	AMP 0.938	AMP 0.708	AMP	AMP 0.996	AMP 1.0	may belong to AMP with 3 functional type(s): Antibacterial, Antifungal, Anti-HIV.	0.997	0.981	0.998
AP00687|Prophenin2	Sequence no. 687 predicted as 1:AMP - with a probability of 0.664	AMP 0.712	AMP 0.6585	NAMP	AMP 0.574	AMP 1.0	may belong to AMP with 2 functional type(s): Anticancer/tumor, Anti-HIV.	0.99	0.959	0.907
AP00688|HFIAP1	Sequence no. 688 predicted as 1:AMP - with a probability of 0.733	AMP 0.958	AMP 0.9685	AMP	AMP 0.998	AMP 0.9997	may belong to AMP with 4 functional type(s): Antibacterial, Antifungal, Anti-HIV, Antiviral.	0.906	0.819	0.894
AP00689|HFIAP3	Sequence no. 689 predicted as 1:AMP - with a probability of 0.872	AMP 1	AMP 0.9	NAMP	AMP 0.952	AMP 1.0	may belong to AMP with 1 functional type(s): Antibacterial.	0.946	0.413	0.904
AP00690|rtCATH_1	Sequence no. 690 predicted as 1:AMP - with a probability of 0.556	AMP 0.594	AMP 0.7925	AMP	AMP 0.79	AMP 0.9706	may belong to AMP with 1 functional type(s): Antibacterial.	0.815	0.634	0.198
AP00691|AR23	Sequence no. 691 predicted as 1:AMP - with a probability of 0.908	AMP 0.879	AMP 0.981	AMP	AMP 0.999	AMP 1.0	may belong to AMP with 2 functional type(s): Antibacterial, Antifungal.	0.999	0.79	0.997
AP00692|Temporin1TGa	Sequence no. 692 predicted as 1:AMP - with a probability of 0.908	NAMP 0.408	NAMP 0.237	NAMP	AMP 0.722	AMP 1.0	may belong to AMP with 1 functional type(s): Antibacterial.	0.962	0.533	0.89
AP00693|Dahlein	Sequence no. 693 predicted as 1:AMP - with a probability of 0.849	AMP 0.989	AMP 0.8465	AMP	AMP 0.99	AMP 1.0	may belong to AMP with 2 functional type(s): Antibacterial, Antifungal.	0.996	0.831	0.982
AP00694|Dahlein	Sequence no. 694 predicted as 1:AMP - with a probability of 0.908	AMP 0.971	AMP 0.8955	AMP	AMP 0.997	AMP 1.0	may belong to AMP with 2 functional type(s): Antibacterial, Antifungal.	0.939	0.851	0.984
AP00695|Dahlein	Sequence no. 695 predicted as 1:AMP - with a probability of 0.713	AMP 0.999	AMP 0.933	AMP	AMP 1	AMP 0.9993	may belong to AMP with 2 functional type(s): Antibacterial, Antifungal.	0.927	0.791	0.92
AP00696|Dahlein	Sequence no. 696 predicted as 1:AMP - with a probability of 0.713	NAMP 0.326	NAMP 0.406	AMP	AMP 0.61	AMP 0.9977	may belong to AMP with 1 functional type(s): Antibacterial.	0.975	0.77	0.82
AP00697|Dahlein	Sequence no. 697 predicted as 1:AMP - with a probability of 0.713	AMP 0.75	AMP 0.679	NAMP	NAMP 0.028	Non-AMP 0.3789	may belong to non-AMP.	0.008	0.052	0.007
AP00698|Dahlein	Sequence no. 698 predicted as 1:AMP - with a probability of 0.908	NAMP 0.015	AMP 0.5865	AMP	AMP 0.964	AMP 0.9997	may belong to AMP with 2 functional type(s): Antibacterial, Antifungal.	0.938	0.774	0.972
AP00699|Dahlein	Sequence no. 699 predicted as 1:AMP - with a probability of 0.908	NAMP 0.294	AMP 0.79	NAMP	NAMP 0.046	AMP 0.9953	may belong to AMP with 1 functional type(s): Antibacterial.	0.982	0.831	0.906
AP00700|Dahlein	Sequence no. 700 predicted as 1:AMP - with a probability of 0.908	AMP 0.952	AMP 0.9935	AMP	AMP 0.974	AMP 0.9947	may belong to AMP with 2 functional type(s): Antibacterial, Antifungal.	0.958	0.614	0.845
AP00701|Dahlein	Sequence no. 701 predicted as 1:AMP - with a probability of 0.908	AMP 0.976	AMP 0.9995	AMP	AMP 0.999	Non-AMP 0.4106	may belong to AMP with 1 functional type(s): Antibacterial.	0.612	0.331	0.294
AP00702|Dahlein	Sequence no. 702 predicted as 1:AMP - with a probability of 0.908	AMP 0.999	AMP 0.9625	AMP	AMP 1	AMP 0.998	may belong to AMP with 2 functional type(s): Antibacterial, Antifungal.	0.939	0.179	0.587
AP00703|Dahlein	Sequence no. 703 predicted as 1:AMP - with a probability of 0.908	AMP 0.846	AMP 0.9695	AMP	AMP 0.897	AMP 0.9995	may belong to AMP with 1 functional type(s): Antibacterial.	0.986	0.833	0.959
AP00704|A3APO	Sequence no. 704 predicted as 1:AMP - with a probability of 0.801	AMP 0.872	AMP 0.786	AMP	AMP 0.946	AMP 1.0	may belong to AMP with 2 functional type(s): Anticancer/tumor, Anti-HIV.	0.938	0.93	0.865
AP00705|HgCATH	Sequence no. 705 predicted as 1:AMP - with a probability of 0.733	NAMP 0.293	AMP 0.5265	NAMP	NAMP 0.407	AMP 0.9996	may belong to non-AMP.	0.726	0.189	0.42
AP00706|GF17	Sequence no. 706 predicted as 1:AMP - with a probability of 0.847	AMP 0.985	AMP 0.999	AMP	AMP 0.998	AMP 1.0	may belong to AMP with 2 functional type(s): Anticancer/tumor, Anti-HIV.	0.995	0.98	0.977
AP00707|VaD1	Sequence no. 707 predicted as 1:AMP - with a probability of 0.932	AMP 0.975	AMP 0.9765	AMP	AMP 0.998	AMP 0.9998	may belong to AMP with 1 functional type(s): Antibacterial.	0.924	0.817	0.923
AP00708|Mytilus	Sequence no. 708 predicted as 1:AMP - with a probability of 0.932	AMP 0.996	AMP 0.944	AMP	AMP 1	AMP 0.9993	may belong to AMP with 1 functional type(s): Antibacterial.	0.993	0.917	0.969
AP00709|Mytilusl	Sequence no. 709 predicted as 1:AMP - with a probability of 0.921	AMP 0.961	AMP 0.76	AMP	AMP 0.986	AMP 1.0	may belong to AMP with 2 functional type(s): Antibacterial, Antifungal.	0.979	0.894	0.947
AP00710|Mussel	Sequence no. 710 predicted as 1:AMP - with a probability of 0.932	AMP 0.994	AMP 0.9735	AMP	AMP 0.998	AMP 0.5788	may belong to non-AMP.	0.438	0.279	0.123
AP00711|scorpion	Sequence no. 711 predicted as 1:AMP - with a probability of 0.932	AMP 0.976	AMP 0.998	AMP	AMP 0.997	AMP 0.9999	may belong to AMP with 1 functional type(s): Antibacterial.	0.997	0.875	0.955
AP00712|Androctonus	Sequence no. 712 predicted as 1:AMP - with a probability of 0.932	AMP 0.998	AMP 0.8685	AMP	AMP 0.967	AMP 1.0	may belong to AMP with 2 functional type(s): Antibacterial, Anti-HIV.	0.981	0.979	0.958
AP00713|Orinthodoros	Sequence no. 713 predicted as 1:AMP - with a probability of 0.932	AMP 0.94	AMP 0.9935	AMP	AMP 0.997	AMP 0.9999	may belong to AMP with 2 functional type(s): Anticancer/tumor, Anti-HIV.	0.989	0.94	0.924
AP00714|VrD1	Sequence no. 714 predicted as 1:AMP - with a probability of 0.932	NAMP 0.236	AMP 0.5275	AMP	AMP 0.504	Non-AMP 0.0244	may belong to AMP with 1 functional type(s): Antibacterial.	0.145	0.189	0.018
AP00715|PPT	Sequence no. 715 predicted as 1:AMP - with a probability of 0.87	AMP 0.979	AMP 0.992	AMP	AMP 0.997	AMP 1.0	may belong to AMP with 1 functional type(s): Antibacterial.	0.994	0.96	0.971
AP00716|gamma1purothionin	Sequence no. 716 predicted as 1:AMP - with a probability of 0.881	AMP 0.916	AMP 0.999	AMP	AMP 0.974	AMP 1.0	may belong to AMP with 2 functional type(s): Antibacterial, Antifungal.	0.998	0.749	0.997
AP00717|gamma2purothionin	Sequence no. 717 predicted as 1:AMP - with a probability of 0.835	NAMP 0.044	NAMP 0.063	NAMP	NAMP 0.012	AMP 0.9989	may belong to AMP with 2 functional type(s): Antibacterial, Antifungal.	0.953	0.78	0.949
AP00718|P322	Sequence no. 718 predicted as 1:AMP - with a probability of 0.862	AMP 0.992	AMP 0.8895	AMP	AMP 0.984	AMP 1.0	may belong to AMP with 2 functional type(s): Antibacterial, Antifungal.	0.999	0.969	0.989
AP00719|gamma1hordothionin	Sequence no. 719 predicted as 1:AMP - with a probability of 0.932	AMP 0.787	AMP 0.8965	AMP	AMP 0.822	AMP 0.999	may belong to AMP with 2 functional type(s): Antibacterial, Antifungal.	0.966	0.82	0.953
AP00720|Cryptonin	Sequence no. 720 predicted as 1:AMP - with a probability of 0.849	AMP 0.968	AMP 0.9215	AMP	AMP 0.966	AMP 0.9984	may belong to AMP with 2 functional type(s): Antibacterial, Antifungal.	0.973	0.875	0.965
AP00721|Decoralin	Sequence no. 721 predicted as 1:AMP - with a probability of 0.849	AMP 0.932	AMP 0.9735	AMP	AMP 0.991	AMP 0.9999	may belong to AMP with 2 functional type(s): Antibacterial, Antifungal.	0.932	0.293	0.92
AP00722|RTD2	Sequence no. 722 predicted as 1:AMP - with a probability of 0.849	AMP 0.942	AMP 0.9955	AMP	AMP 0.998	AMP 1.0	may belong to AMP with 2 functional type(s): Antibacterial, Antifungal.	0.874	0.938	0.894
AP00723|RTD3	Sequence no. 723 predicted as 1:AMP - with a probability of 0.946	NAMP 0.485	AMP 0.85	AMP	AMP 0.566	AMP 0.9983	may belong to non-AMP.	0.075	0.344	0.071
AP00724|Acidocin	Sequence no. 724 predicted as 1:AMP - with a probability of 0.663	AMP 0.999	AMP 0.9465	AMP	AMP 0.751	AMP 0.9986	may belong to AMP with 1 functional type(s): Antibacterial.	0.789	0.088	0.404
AP00725|Arenicin1	Sequence no. 725 predicted as 1:AMP - with a probability of 0.801	AMP 0.918	AMP 0.983	AMP	AMP 0.993	AMP 1.0	may belong to AMP with 2 functional type(s): Antibacterial, Antifungal.	0.983	0.86	0.993
AP00726|Arenicin2	Sequence no. 726 predicted as 1:AMP - with a probability of 0.801	AMP 0.712	AMP 0.734	AMP	AMP 0.988	AMP 0.9994	may belong to AMP with 1 functional type(s): Antibacterial.	0.992	0.952	0.996
AP00727|Kalata	Sequence no. 727 predicted as 1:AMP - with a probability of 0.749	NAMP 0.447	AMP 0.592	NAMP	NAMP 0.277	AMP 0.9915	may belong to AMP with 1 functional type(s): Antibacterial.	0.97	0.878	0.962
AP00728|Kalata	Sequence no. 728 predicted as 1:AMP - with a probability of 0.917	AMP 0.858	NAMP 0.439	AMP	NAMP 0.405	AMP 0.9999	may belong to AMP with 2 functional type(s): Antibacterial, Antifungal.	0.45	0.188	0.812
AP00729|Penguin	Sequence no. 729 predicted as 1:AMP - with a probability of 0.884	AMP 0.925	AMP 0.695	AMP	AMP 0.99	AMP 1.0	may belong to AMP with 5 functional type(s): Antibacterial, Anticancer/tumor, Antifungal, Anti-HIV, Antiviral.	0.942	0.938	0.955
AP00730|Penguin	Sequence no. 730 predicted as 1:AMP - with a probability of 0.884	AMP 0.988	AMP 0.815	AMP	AMP 0.97	AMP 0.9926	may belong to AMP with 2 functional type(s): Antibacterial, Antifungal.	0.827	0.636	0.94
AP00731|Gm	Sequence no. 731 predicted as 1:AMP - with a probability of 0.716	AMP 0.962	AMP 0.936	AMP	AMP 0.982	AMP 1.0	may belong to AMP with 1 functional type(s): Antibacterial.	0.993	0.665	0.991
AP00732|Gm	Sequence no. 732 predicted as 2:NonAMP - with a probability of 0.748	NAMP 0.004	NAMP 0.376	AMP	NAMP 0.063	AMP 1.0	may belong to AMP with 1 functional type(s): Antifungal.	0.968	0.799	0.92
AP00733|Gm	Sequence no. 733 predicted as 1:AMP - with a probability of 0.574	NAMP 0.293	NAMP 0.087	NAMP	NAMP 0.047	AMP 0.9995	may belong to AMP with 2 functional type(s): Antibacterial, Antifungal.	0.95	0.838	0.919
AP00734|Galleria	Sequence no. 734 predicted as 1:AMP - with a probability of 0.879	AMP 0.986	AMP 0.9565	AMP	AMP 0.886	AMP 1.0	may belong to AMP with 1 functional type(s): Antibacterial.	0.987	0.928	0.989
AP00735|Gm	Sequence no. 735 predicted as 1:AMP - with a probability of 0.86	AMP 0.892	AMP 0.9065	AMP	AMP 0.978	AMP 1.0	may belong to AMP with 2 functional type(s): Antibacterial, Antifungal.	0.859	0.455	0.155
AP00736|Gm	Sequence no. 736 predicted as 1:AMP - with a probability of 0.601	AMP 0.995	NAMP 0.414	NAMP	NAMP 0.009	AMP 0.9999	may belong to AMP with 1 functional type(s): Antibacterial.	0.742	0.45	0.806
AP00737|Gm	Sequence no. 737 predicted as 1:AMP - with a probability of 0.55	NAMP 0.226	NAMP 0.1015	NAMP	NAMP 0.171	AMP 0.9998	may belong to AMP with 1 functional type(s): Antibacterial.	0.265	0.108	0.528
AP00738|Gm	Sequence no. 738 predicted as 1:AMP - with a probability of 0.639	AMP 0.998	AMP 0.9865	AMP	AMP 0.999	AMP 1.0	may belong to AMP with 2 functional type(s): Antibacterial, Antifungal.	0.94	0.91	0.939
AP00739|DermaseptinB6	Sequence no. 739 predicted as 1:AMP - with a probability of 0.639	AMP 0.965	AMP 0.988	AMP	AMP 0.996	AMP 1.0	may belong to AMP with 1 functional type(s): Antibacterial.	0.947	0.953	0.332
AP00740|PhylloseptinH2	Sequence no. 740 predicted as 1:AMP - with a probability of 0.849	AMP 0.781	AMP 0.823	NAMP	AMP 0.833	AMP 1.0	may belong to AMP with 2 functional type(s): Antibacterial, Antifungal.	0.995	0.954	0.996
AP00741|PhylloseptinH3	Sequence no. 741 predicted as 1:AMP - with a probability of 0.601	AMP 0.859	AMP 0.556	NAMP	NAMP 0.483	AMP 1.0	may belong to AMP with 2 functional type(s): Antibacterial, Antifungal.	0.951	0.602	0.778
AP00742|PhylloseptinO1	Sequence no. 742 predicted as 1:AMP - with a probability of 0.846	AMP 0.992	AMP 0.8865	AMP	AMP 0.992	AMP 0.9996	may belong to AMP with 2 functional type(s): Antibacterial, Antifungal.	0.991	0.818	0.966
AP00743|PhylloseptinO2	Sequence no. 743 predicted as 1:AMP - with a probability of 0.639	AMP 0.829	AMP 0.759	AMP	AMP 0.984	AMP 0.6608	may belong to AMP with 2 functional type(s): Antibacterial, Antifungal.	0.189	0.668	0.528
AP00744|PhylloseptinH4	Sequence no. 744 predicted as 1:AMP - with a probability of 0.837	NAMP 0.051	NAMP 0.2935	NAMP	NAMP 0	AMP 1.0	may belong to AMP with 2 functional type(s): Antibacterial, Antifungal.	0.962	0.403	0.971
AP00745|PhylloseptinH5	Sequence no. 745 predicted as 1:AMP - with a probability of 0.849	AMP 0.966	AMP 0.9895	AMP	AMP 0.999	AMP 0.9995	may belong to AMP with 1 functional type(s): Antibacterial.	0.996	0.81	0.995
AP00746|Dermaseptin	Sequence no. 746 predicted as 1:AMP - with a probability of 0.713	AMP 0.953	AMP 0.972	AMP	AMP 0.989	AMP 1.0	may belong to AMP with 1 functional type(s): Antibacterial.	0.997	0.867	0.984
AP00747|DermaseptinS9	Sequence no. 747 predicted as 1:AMP - with a probability of 0.801	AMP 0.973	AMP 0.9765	AMP	AMP 0.992	AMP 1.0	may belong to AMP with 1 functional type(s): Antibacterial.	0.947	0.646	0.976
AP00748|Human	Sequence no. 748 predicted as 1:AMP - with a probability of 0.687	NAMP 0.001	NAMP 0.363	NAMP	NAMP 0.001	AMP 0.9999	may belong to AMP with 1 functional type(s): Antibacterial.	0.974	0.579	0.89
AP00749|Gassericin	Sequence no. 749 predicted as 1:AMP - with a probability of 0.664	AMP 0.879	AMP 0.997	AMP	AMP 0.948	AMP 0.7956	may belong to AMP with 1 functional type(s): Antibacterial.	0.642	0.576	0.627
AP00750|Circularin	Sequence no. 750 predicted as 1:AMP - with a probability of 0.846	AMP 0.881	AMP 0.6895	NAMP	AMP 0.912	AMP 0.9997	may belong to AMP with 2 functional type(s): Antibacterial, Antifungal.	0.985	0.947	0.99
AP00751|Closticin	Sequence no. 751 predicted as 1:AMP - with a probability of 0.54	AMP 0.945	AMP 0.9865	AMP	AMP 0.978	AMP 0.9999	may belong to AMP with 2 functional type(s): Antibacterial, Antifungal.	0.877	0.66	0.533
AP00752|Caerin	Sequence no. 752 predicted as 1:AMP - with a probability of 0.639	AMP 0.995	AMP 0.991	AMP	AMP 1	AMP 1.0	may belong to AMP with 2 functional type(s): Antibacterial, Antifungal.	0.999	0.942	0.999
AP00753|Maculatin	Sequence no. 753 predicted as 1:AMP - with a probability of 0.908	AMP 0.578	AMP 0.591	NAMP	NAMP 0.042	AMP 0.9975	may belong to AMP with 1 functional type(s): Antibacterial.	0.081	0.289	0.057
AP00754|Magainin	Sequence no. 754 predicted as 1:AMP - with a probability of 0.908	AMP 0.985	AMP 0.995	AMP	AMP 0.994	AMP 1.0	may belong to AMP with 3 functional type(s): Antibacterial, Anticancer/tumor, Antifungal.	0.995	0.879	0.997
AP00755|Oxyopinin	Sequence no. 755 predicted as 1:AMP - with a probability of 0.801	NAMP 0.318	NAMP 0.394	NAMP	NAMP 0.201	Non-AMP 0.3729	may belong to AMP with 1 functional type(s): Antibacterial.	0.177	0.672	0.142
AP00756|Oxyopinin	Sequence no. 756 predicted as 1:AMP - with a probability of 0.801	AMP 0.985	AMP 0.999	AMP	AMP 0.999	AMP 0.9999	may belong to AMP with 1 functional type(s): Antifungal.	0.969	0.765	0.94
AP00757|Oxyopinin	Sequence no. 757 predicted as 1:AMP - with a probability of 0.908	AMP 0.842	AMP 0.801	AMP	AMP 0.946	AMP 0.9953	may belong to non-AMP.	0.5	0.565	0.473
AP00758|Oxyopinin	Sequence no. 758 predicted as 1:AMP - with a probability of 0.785	AMP 0.899	AMP 0.9755	AMP	AMP 0.979	AMP 0.9999	may belong to non-AMP.	0.828	0.754	0.492
AP00759|Oxyopinin	Sequence no. 759 predicted as 1:AMP - with a probability of 0.846	AMP 0.842	AMP 0.868	AMP	AMP 0.972	AMP 1.0	may belong to AMP with 2 functional type(s): Anticancer/tumor, Anti-HIV.	0.96	0.88	0.9
AP00760|NRC01	Sequence no. 760 predicted as 1:AMP - with a probability of 0.908	AMP 0.815	AMP 0.7355	AMP	AMP 0.943	AMP 1.0	may belong to AMP with 2 functional type(s): Antibacterial, Antifungal.	0.962	0.943	0.974
AP00761|NRC02	Sequence no. 761 predicted as 1:AMP - with a probability of 0.872	AMP 0.841	AMP 0.851	AMP	AMP 1	AMP 1.0	may belong to AMP with 1 functional type(s): Antibacterial.	0.984	0.571	0.918
AP00762|NRC03	Sequence no. 762 predicted as 1:AMP - with a probability of 0.872	AMP 0.767	AMP 0.5895	AMP	AMP 0.815	AMP 0.9996	may belong to non-AMP.	0.744	0.538	0.453
AP00763|Human	Sequence no. 763 predicted as 1:AMP - with a probability of 0.733	AMP 0.816	AMP 0.97	AMP	AMP 0.96	AMP 0.9999	may belong to non-AMP.	0.99	0.975	0.964
AP00764|NRC05	Sequence no. 764 predicted as 1:AMP - with a probability of 0.908	NAMP 0.202	AMP 0.5835	AMP	AMP 0.637	AMP 1.0	may belong to AMP with 2 functional type(s): Antibacterial, Antifungal.	0.398	0.242	0.58
AP00765|NRC06	Sequence no. 765 predicted as 1:AMP - with a probability of 0.872	AMP 0.957	AMP 0.9355	AMP	AMP 0.999	AMP 1.0	may belong to AMP with 1 functional type(s): Anti-HIV.	0.981	0.903	0.928
AP00766|NRC07	Sequence no. 766 predicted as 1:AMP - with a probability of 0.908	AMP 0.993	AMP 0.996	AMP	AMP 0.997	AMP 1.0	may belong to AMP with 2 functional type(s): Antibacterial, Antifungal.	0.899	0.359	0.888
AP00767|NRC10	Sequence no. 767 predicted as 1:AMP - with a probability of 0.801	AMP 0.824	AMP 0.917	AMP	AMP 0.597	AMP 0.9998	may belong to AMP with 1 functional type(s): Antibacterial.	0.956	0.73	0.944
AP00768|NRC11	Sequence no. 768 predicted as 1:AMP - with a probability of 0.872	AMP 0.994	AMP 0.7895	AMP	AMP 0.904	AMP 1.0	may belong to AMP with 2 functional type(s): Anti-HIV, Antiviral.	0.976	0.904	0.973
AP00769|NRC12	Sequence no. 769 predicted as 1:AMP - with a probability of 0.872	AMP 0.916	AMP 0.815	NAMP	AMP 0.928	AMP 1.0	may belong to AMP with 1 functional type(s): Antibacterial.	0.942	0.804	0.977
AP00770|NRC13	Sequence no. 770 predicted as 1:AMP - with a probability of 0.801	AMP 0.992	AMP 0.974	AMP	AMP 1	AMP 0.9994	may belong to AMP with 1 functional type(s): Antibacterial.	0.909	0.479	0.909
AP00771|NRC14	Sequence no. 771 predicted as 1:AMP - with a probability of 0.908	AMP 0.959	AMP 0.956	AMP	AMP 0.994	AMP 0.9883	may belong to AMP with 1 functional type(s): Antibacterial.	0.805	0.506	0.798
AP00772|NRC15	Sequence no. 772 predicted as 1:AMP - with a probability of 0.872	AMP 1	AMP 0.81	AMP	AMP 0.998	AMP 1.0	may belong to AMP with 1 functional type(s): Anti-HIV.	0.993	0.959	0.927
AP00773|NRC16	Sequence no. 773 predicted as 1:AMP - with a probability of 0.872	AMP 0.894	AMP 0.9955	AMP	AMP 0.988	AMP 0.9998	may belong to AMP with 2 functional type(s): Antibacterial, Antifungal.	0.931	0.425	0.963
AP00774|NRC17	Sequence no. 774 predicted as 1:AMP - with a probability of 0.908	AMP 0.999	AMP 0.9585	AMP	AMP 1	AMP 0.9864	may belong to AMP with 2 functional type(s): Antibacterial, Antifungal.	0.353	0.191	0.295
AP00775|NRC19	Sequence no. 775 predicted as 1:AMP - with a probability of 0.908	NAMP 0.25	NAMP 0.1125	NAMP	NAMP 0.038	AMP 1.0	may belong to AMP with 1 functional type(s): Antibacterial.	0.982	0.952	0.989
AP00776|Bombinin	Sequence no. 776 predicted as 1:AMP - with a probability of 0.908	NAMP 0.17	AMP 0.6905	NAMP	NAMP 0.024	AMP 0.9966	may belong to AMP with 1 functional type(s): Antibacterial.	0.956	0.219	0.508
AP00777|Bombinin	Sequence no. 777 predicted as 1:AMP - with a probability of 0.908	AMP 0.709	AMP 0.8395	AMP	AMP 0.74	AMP 0.9998	may belong to AMP with 1 functional type(s): Antibacterial.	0.861	0.202	0.876
AP00778|Bombinin	Sequence no. 778 predicted as 1:AMP - with a probability of 0.712	AMP 0.983	AMP 0.985	AMP	AMP 0.999	AMP 1.0	may belong to AMP with 1 functional type(s): Antibacterial.	0.859	0.677	0.767
AP00779|Bombinin	Sequence no. 779 predicted as 1:AMP - with a probability of 0.713	AMP 0.95	AMP 0.8955	AMP	AMP 0.993	AMP 1.0	may belong to AMP with 1 functional type(s): Antibacterial.	0.863	0.488	0.598
AP00780|Bombinin	Sequence no. 780 predicted as 1:AMP - with a probability of 0.713	AMP 0.947	AMP 0.765	AMP	AMP 0.996	AMP 1.0	may belong to AMP with 1 functional type(s): Antibacterial.	0.995	0.861	0.997
AP00781|human	Sequence no. 781 predicted as 1:AMP - with a probability of 0.721	AMP 0.995	AMP 0.999	AMP	AMP 0.999	AMP 1.0	may belong to AMP with 1 functional type(s): Antibacterial.	0.999	0.865	0.999
AP00782|human	Sequence no. 782 predicted as 1:AMP - with a probability of 0.635	AMP 0.951	AMP 1	AMP	AMP 0.998	AMP 1.0	may belong to AMP with 2 functional type(s): Antibacterial, Antifungal.	0.999	0.932	0.997
AP00783|human	Sequence no. 783 predicted as 1:AMP - with a probability of 0.604	AMP 0.999	AMP 0.9615	AMP	AMP 0.997	AMP 1.0	may belong to AMP with 3 functional type(s): Antibacterial, Anticancer/tumor, Antifungal.	0.986	0.86	0.994
AP00784|human	Sequence no. 784 predicted as 1:AMP - with a probability of 0.681	AMP 0.995	AMP 0.9995	AMP	AMP 0.998	AMP 0.9999	may belong to AMP with 2 functional type(s): Antibacterial, Anti-HIV.	0.998	0.877	0.986
AP00785|human	Sequence no. 785 predicted as 1:AMP - with a probability of 0.837	AMP 0.992	AMP 0.9645	AMP	AMP 0.996	AMP 0.9999	may belong to non-AMP.	0.764	0.903	0.812
AP00786|Human	Sequence no. 786 predicted as 1:AMP - with a probability of 0.842	AMP 0.989	NAMP 0.481	AMP	NAMP 0.399	AMP 0.9999	may belong to AMP with 1 functional type(s): Antibacterial.	0.735	0.428	0.92
AP00787|BTD3	Sequence no. 787 predicted as 1:AMP - with a probability of 0.926	AMP 0.971	AMP 0.999	AMP	AMP 0.999	AMP 1.0	may belong to AMP with 1 functional type(s): Antibacterial.	0.998	0.798	0.988
AP00788|Caenopore5	Sequence no. 788 predicted as 1:AMP - with a probability of 0.562	AMP 0.84	AMP 0.579	NAMP	AMP 0.694	AMP 1.0	may belong to AMP with 1 functional type(s): Antibacterial.	0.973	0.626	0.793
AP00789|Microplusin	Sequence no. 789 predicted as 1:AMP - with a probability of 0.55	AMP 0.991	AMP 0.8245	AMP	AMP 0.991	AMP 1.0	may belong to AMP with 2 functional type(s): Anti-HIV, Antiviral.	0.942	0.909	0.495
AP00790|Enterocin	Sequence no. 790 predicted as 1:AMP - with a probability of 0.663	AMP 0.857	AMP 0.904	AMP	AMP 0.982	AMP 1.0	may belong to AMP with 1 functional type(s): Antibacterial.	0.98	0.706	0.982
AP00791|hepcidin	Sequence no. 791 predicted as 1:AMP - with a probability of 0.884	AMP 0.972	AMP 0.9985	AMP	AMP 0.999	AMP 1.0	may belong to AMP with 1 functional type(s): Anti-HIV.	0.996	0.976	0.974
AP00792|hepcidin	Sequence no. 792 predicted as 1:AMP - with a probability of 0.785	AMP 0.951	AMP 0.884	AMP	AMP 0.994	AMP 1.0	may belong to AMP with 2 functional type(s): Anticancer/tumor, Anti-HIV.	0.938	0.935	0.843
AP00793|hepcidin	Sequence no. 793 predicted as 1:AMP - with a probability of 0.793	AMP 0.852	AMP 0.9045	AMP	AMP 0.972	AMP 1.0	may belong to AMP with 2 functional type(s): Antibacterial, Antifungal.	0.997	0.899	0.998
AP00794|LEAP2	Sequence no. 794 predicted as 1:AMP - with a probability of 0.609	AMP 0.96	NAMP 0.4845	AMP	AMP 0.994	AMP 0.9999	may belong to non-AMP.	0.94	0.933	0.945
AP00795|Enkelytin	Sequence no. 795 predicted as 1:AMP - with a probability of 0.601	AMP 0.78	AMP 0.951	AMP	AMP 0.856	AMP 1.0	may belong to AMP with 1 functional type(s): Anti-HIV.	0.98	0.917	0.945
AP00796|Organgutan	Sequence no. 796 predicted as 1:AMP - with a probability of 0.79	NAMP 0.063	NAMP 0.2995	AMP	AMP 0.619	Non-AMP 0.0742	may belong to non-AMP.	0.819	0.297	0.347
AP00797|Gibbon	Sequence no. 797 predicted as 1:AMP - with a probability of 0.687	NAMP 0.46	NAMP 0.3855	AMP	NAMP 0.201	AMP 1.0	may belong to AMP with 1 functional type(s): Antibacterial.	0.996	0.742	0.972
AP00798|pobRL37	Sequence no. 798 predicted as 1:AMP - with a probability of 0.849	AMP 0.936	AMP 0.998	AMP	AMP 0.993	AMP 1.0	may belong to AMP with 2 functional type(s): Antibacterial, Antifungal.	0.939	0.718	0.936
AP00799|cjaRL37	Sequence no. 799 predicted as 1:AMP - with a probability of 0.849	AMP 0.997	AMP 0.982	AMP	AMP 0.992	AMP 0.9999	may belong to AMP with 1 functional type(s): Anti-HIV.	0.995	0.966	0.986
AP00800|PlasticinB1	Sequence no. 800 predicted as 1:AMP - with a probability of 0.908	AMP 0.995	AMP 0.9645	AMP	AMP 0.873	AMP 0.9996	may belong to AMP with 2 functional type(s): Antibacterial, Antifungal.	0.839	0.511	0.769
AP00801|	Sequence no. 801 predicted as 1:AMP - with a probability of 0.713	AMP 0.997	AMP 0.9995	AMP	AMP 0.996	AMP 0.9997	may belong to AMP with 1 functional type(s): Antibacterial.	0.588	0.546	0.372
AP00802|Plasticin	Sequence no. 802 predicted as 1:AMP - with a probability of 0.713	AMP 0.958	AMP 0.983	AMP	AMP 0.997	AMP 0.9996	may belong to non-AMP.	0.997	0.939	0.979
AP00803|Plasticin	Sequence no. 803 predicted as 1:AMP - with a probability of 0.713	AMP 0.978	AMP 0.999	AMP	AMP 1	AMP 0.9984	may belong to AMP with 1 functional type(s): Antibacterial.	0.621	0.386	0.89
AP00804|CathB1	Sequence no. 804 predicted as 2:NonAMP - with a probability of 0.553	AMP 0.634	AMP 0.7645	AMP	AMP 0.92	AMP 0.9998	may belong to non-AMP.	0.848	0.709	0.92
AP00805|Chicken	Sequence no. 805 predicted as 1:AMP - with a probability of 0.909	NAMP 0.219	NAMP 0.2235	NAMP	NAMP 0.403	AMP 0.9994	may belong to AMP with 1 functional type(s): Antibacterial.	0.953	0.808	0.933
AP00806|Chicken	Sequence no. 806 predicted as 1:AMP - with a probability of 0.917	NAMP 0.265	AMP 0.5705	NAMP	NAMP 0.162	AMP 1.0	may belong to AMP with 1 functional type(s): Antibacterial.	0.965	0.5	0.942
AP00807|Chicken	Sequence no. 807 predicted as 1:AMP - with a probability of 0.917	AMP 0.944	AMP 0.878	AMP	AMP 0.979	AMP 1.0	may belong to AMP with 1 functional type(s): Antibacterial.	0.965	0.941	0.923
AP00808|Chicken	Sequence no. 808 predicted as 1:AMP - with a probability of 0.733	AMP 0.945	AMP 0.8315	AMP	AMP 0.941	AMP 1.0	may belong to AMP with 1 functional type(s): Antibacterial.	0.997	0.573	0.993
AP00809|Alo1	Sequence no. 809 predicted as 1:AMP - with a probability of 0.885	AMP 0.948	AMP 1	AMP	AMP 0.993	AMP 1.0	may belong to AMP with 1 functional type(s): Antibacterial.	0.935	0.608	0.955
AP00810|Alo2	Sequence no. 810 predicted as 1:AMP - with a probability of 0.861	AMP 0.967	AMP 0.9805	AMP	AMP 0.992	AMP 1.0	may belong to AMP with 1 functional type(s): Antibacterial.	0.988	0.824	0.981
AP00811|Alo3	Sequence no. 811 predicted as 1:AMP - with a probability of 0.932	AMP 0.842	AMP 0.9195	AMP	AMP 0.965	AMP 1.0	may belong to AMP with 1 functional type(s): Antibacterial.	0.989	0.595	0.99
AP00812|Caerulein	Sequence no. 812 predicted as 1:AMP - with a probability of 0.908	AMP 0.696	AMP 0.74	NAMP	NAMP 0.008	AMP 0.9999	may belong to non-AMP.	0.967	0.869	0.882
AP00813|Caerulein	Sequence no. 813 predicted as 1:AMP - with a probability of 0.908	AMP 0.929	AMP 0.8835	AMP	AMP 0.981	AMP 0.9988	may belong to non-AMP.	0.982	0.95	0.981
AP00814|Caerulein	Sequence no. 814 predicted as 1:AMP - with a probability of 0.908	AMP 0.949	AMP 0.889	AMP	AMP 0.973	AMP 1.0	may belong to AMP with 1 functional type(s): Anti-HIV.	0.984	0.926	0.948
AP00815|Temporin1Oa	Sequence no. 815 predicted as 1:AMP - with a probability of 0.639	AMP 0.961	AMP 0.9805	AMP	AMP 0.999	AMP 0.9989	may belong to non-AMP.	0.992	0.972	0.989
AP00816|Temporin1Ob	Sequence no. 816 predicted as 1:AMP - with a probability of 0.908	NAMP 0.473	NAMP 0.416	AMP	AMP 0.707	AMP 1.0	may belong to AMP with 1 functional type(s): Antibacterial.	0.987	0.918	0.996
AP00817|Temporin1Oc	Sequence no. 817 predicted as 1:AMP - with a probability of 0.639	AMP 0.956	AMP 0.9995	AMP	AMP 0.995	AMP 0.9981	may belong to AMP with 1 functional type(s): Antibacterial.	0.993	0.748	0.944
AP00818|Temporin1Od	Sequence no. 818 predicted as 1:AMP - with a probability of 0.713	AMP 0.974	AMP 0.9815	AMP	AMP 0.992	AMP 0.9998	may belong to non-AMP.	0.999	0.971	0.998
AP00819|Brevinin2Oa	Sequence no. 819 predicted as 1:AMP - with a probability of 0.872	AMP 0.98	AMP 0.9835	AMP	AMP 0.996	AMP 0.9999	may belong to AMP with 2 functional type(s): Antibacterial, Anticancer/tumor.	0.936	0.904	0.879
AP00820|Brevinin2Ob	Sequence no. 820 predicted as 1:AMP - with a probability of 0.872	NAMP 0.031	NAMP 0.0685	NAMP	NAMP 0.092	AMP 0.9999	may belong to AMP with 1 functional type(s): Antibacterial.	0.949	0.619	0.961
AP00821|Temporin1Ga	Sequence no. 821 predicted as 1:AMP - with a probability of 0.849	AMP 0.945	AMP 0.9425	AMP	AMP 0.97	AMP 0.9999	may belong to AMP with 2 functional type(s): Antibacterial, Anticancer/tumor.	0.978	0.486	0.37
AP00822|Temporin1Gb	Sequence no. 822 predicted as 1:AMP - with a probability of 0.849	AMP 0.976	AMP 0.9935	AMP	AMP 0.999	AMP 0.9995	may belong to AMP with 1 functional type(s): Antibacterial.	0.888	0.586	0.763
AP00823|Temporin1Gc	Sequence no. 823 predicted as 1:AMP - with a probability of 0.849	AMP 0.812	AMP 0.895	AMP	NAMP 0.447	AMP 1.0	may belong to AMP with 2 functional type(s): Antibacterial, Antifungal.	0.992	0.843	0.996
AP00824|Temporin1Gd	Sequence no. 824 predicted as 1:AMP - with a probability of 0.639	AMP 0.995	AMP 0.9535	AMP	AMP 1	AMP 0.9999	may belong to AMP with 1 functional type(s): Antibacterial.	0.939	0.775	0.968
AP00825|Ranatuerin1Ga	Sequence no. 825 predicted as 1:AMP - with a probability of 0.872	AMP 0.897	AMP 0.806	AMP	AMP 0.923	AMP 1.0	may belong to AMP with 1 functional type(s): Antibacterial.	0.798	0.378	0.63
AP00826|Ranatuerin1Gb	Sequence no. 826 predicted as 1:AMP - with a probability of 0.872	AMP 1	AMP 0.89	AMP	AMP 1	AMP 0.5933	may belong to AMP with 1 functional type(s): Antibacterial.	0.347	0.389	0.7
AP00827|Ranalexin1G	Sequence no. 827 predicted as 1:AMP - with a probability of 0.908	NAMP 0.065	NAMP 0.198	NAMP	NAMP 0.179	Non-AMP 0.0092	may belong to AMP with 2 functional type(s): Antibacterial, Antifungal.	0.097	0.183	0.834
AP00828|Ranatuerin2G	Sequence no. 828 predicted as 1:AMP - with a probability of 0.872	AMP 0.865	AMP 0.8875	AMP	AMP 0.945	AMP 1.0	may belong to AMP with 1 functional type(s): Antibacterial.	0.989	0.791	0.974
AP00829|OdorranainNR	Sequence no. 829 predicted as 1:AMP - with a probability of 0.908	AMP 0.676	AMP 0.888	NAMP	AMP 0.814	Non-AMP 0.0316	may belong to non-AMP.	0.317	0.269	0.5
AP00830|Maximin	Sequence no. 830 predicted as 1:AMP - with a probability of 0.908	AMP 0.977	AMP 0.99	AMP	AMP 0.997	AMP 0.9998	may belong to AMP with 2 functional type(s): Antibacterial, Antifungal.	0.99	0.941	0.984
AP00831|Human	Sequence no. 831 predicted as 1:AMP - with a probability of 0.846	AMP 0.843	AMP 0.948	AMP	AMP 0.902	AMP 0.9842	may belong to AMP with 3 functional type(s): Antibacterial, Anticancer/tumor, Anti-HIV.	0.91	0.828	0.264
AP00832|G.	Sequence no. 832 predicted as 1:AMP - with a probability of 0.787	AMP 0.676	AMP 0.8265	AMP	AMP 0.943	AMP 0.9919	may belong to AMP with 1 functional type(s): Antibacterial.	0.891	0.355	0.5
AP00833|G.	Sequence no. 833 predicted as 1:AMP - with a probability of 0.786	AMP 0.94	AMP 0.9885	AMP	AMP 0.972	AMP 0.9998	may belong to AMP with 1 functional type(s): Antibacterial.	0.83	0.461	0.594
AP00834|G.	Sequence no. 834 predicted as 1:AMP - with a probability of 0.872	AMP 0.848	AMP 0.9875	AMP	AMP 0.981	AMP 1.0	may belong to AMP with 1 functional type(s): Antibacterial.	0.969	0.908	0.953
AP00835|G.	Sequence no. 835 predicted as 1:AMP - with a probability of 0.872	NAMP 0	NAMP 0.3855	AMP	NAMP 0.474	AMP 0.9996	may belong to AMP with 2 functional type(s): Antibacterial, Antifungal.	0.965	0.328	0.603
AP00836|G.	Sequence no. 836 predicted as 1:AMP - with a probability of 0.872	AMP 0.96	AMP 0.995	AMP	AMP 0.997	AMP 1.0	may belong to AMP with 1 functional type(s): Anti-HIV.	0.981	0.903	0.928
AP00837|G.	Sequence no. 837 predicted as 1:AMP - with a probability of 0.846	AMP 0.99	AMP 0.9995	AMP	AMP 0.999	AMP 1.0	may belong to AMP with 2 functional type(s): Antibacterial, Antifungal.	0.999	0.968	0.997
AP00838|G.	Sequence no. 838 predicted as 1:AMP - with a probability of 0.908	NAMP 0.382	AMP 0.63	NAMP	AMP 0.798	Non-AMP 0.3909	may belong to AMP with 2 functional type(s): Antibacterial, Antifungal.	0.749	0.519	0.567
AP00839|Enterocin	Sequence no. 839 predicted as 1:AMP - with a probability of 0.872	AMP 0.904	AMP 0.908	AMP	AMP 0.998	AMP 0.9975	may belong to AMP with 2 functional type(s): Antibacterial, Antifungal.	0.816	0.403	0.677
AP00840|Divercin	Sequence no. 840 predicted as 1:AMP - with a probability of 0.87	AMP 0.986	AMP 0.906	AMP	AMP 0.99	AMP 1.0	may belong to AMP with 1 functional type(s): Antibacterial.	0.99	0.87	0.986
AP00841|Divergicin	Sequence no. 841 predicted as 1:AMP - with a probability of 0.872	AMP 0.992	AMP 0.998	AMP	AMP 0.999	AMP 0.9998	may belong to AMP with 1 functional type(s): Antibacterial.	0.686	0.5	0.753
AP00842|Coagulin	Sequence no. 842 predicted as 1:AMP - with a probability of 0.87	AMP 0.957	AMP 0.965	AMP	AMP 0.948	AMP 1.0	may belong to AMP with 1 functional type(s): Antibacterial.	0.972	0.606	0.912
AP00843|Listeriocin	Sequence no. 843 predicted as 1:AMP - with a probability of 0.855	AMP 0.9	AMP 0.9975	AMP	AMP 0.989	AMP 1.0	may belong to AMP with 1 functional type(s): Antibacterial.	0.996	0.941	0.987
AP00844|Mundticin	Sequence no. 844 predicted as 1:AMP - with a probability of 0.872	AMP 0.916	AMP 0.9995	AMP	AMP 0.991	AMP 0.9998	may belong to AMP with 2 functional type(s): Antibacterial, Antifungal.	0.918	0.908	0.956
AP00845|Sakacin	Sequence no. 845 predicted as 1:AMP - with a probability of 0.84	AMP 0.953	AMP 0.979	AMP	AMP 0.998	AMP 0.9997	may belong to AMP with 1 functional type(s): Antibacterial.	0.837	0.731	0.649
AP00846|Leucocin	Sequence no. 846 predicted as 1:AMP - with a probability of 0.872	AMP 0.987	AMP 0.9145	AMP	AMP 0.987	AMP 1.0	may belong to AMP with 3 functional type(s): Antibacterial, Anti-HIV, Antiviral.	0.943	0.883	0.972
AP00847|Lactococcin	Sequence no. 847 predicted as 1:AMP - with a probability of 0.647	AMP 0.741	AMP 0.9295	AMP	AMP 0.946	AMP 1.0	may belong to AMP with 1 functional type(s): Anticancer/tumor.	0.986	0.939	0.962
AP00848|Sakacin	Sequence no. 848 predicted as 1:AMP - with a probability of 0.872	AMP 0.738	AMP 0.8465	AMP	AMP 0.982	AMP 1.0	may belong to AMP with 1 functional type(s): Antibacterial.	0.966	0.843	0.923
AP00849|Plantaricin	Sequence no. 849 predicted as 1:AMP - with a probability of 0.872	NAMP 0.42	AMP 0.504	AMP	NAMP 0.487	AMP 0.9796	may belong to non-AMP.	0.013	0.027	0.029
AP00850|Plantaricin	Sequence no. 850 predicted as 1:AMP - with a probability of 0.872	NAMP 0.147	NAMP 0.43	NAMP	NAMP 0.029	AMP 0.9993	may belong to AMP with 1 functional type(s): Antibacterial.	0.96	0.611	0.837
AP00851|Enterocin	Sequence no. 851 predicted as 1:AMP - with a probability of 0.824	AMP 1	AMP 0.9695	AMP	AMP 1	AMP 0.9423	may belong to AMP with 2 functional type(s): Antibacterial, Antifungal.	0.871	0.32	0.833
AP00852|Bacteriocin	Sequence no. 852 predicted as 1:AMP - with a probability of 0.801	AMP 0.563	AMP 0.8	AMP	AMP 0.571	AMP 1.0	may belong to AMP with 1 functional type(s): Antibacterial.	0.797	0.341	0.059
AP00853|BTD4	Sequence no. 853 predicted as 1:AMP - with a probability of 0.917	AMP 0.846	AMP 0.972	AMP	AMP 0.813	AMP 0.9997	may belong to AMP with 1 functional type(s): Antibacterial.	0.586	0.32	0.736
AP00854|BTD7	Sequence no. 854 predicted as 1:AMP - with a probability of 0.917	AMP 0.947	AMP 0.897	AMP	AMP 0.978	AMP 0.9994	may belong to AMP with 1 functional type(s): Antibacterial.	0.655	0.12	0.739
AP00855|Catestatin	Sequence no. 855 predicted as 1:AMP - with a probability of 0.733	AMP 0.908	AMP 0.998	AMP	AMP 0.976	AMP 1.0	may belong to AMP with 2 functional type(s): Antibacterial, Antifungal.	0.996	0.98	0.993
AP00856|Temporin	Sequence no. 856 predicted as 1:AMP - with a probability of 0.908	AMP 0.927	AMP 0.9945	AMP	AMP 0.99	AMP 1.0	may belong to AMP with 1 functional type(s): Antifungal.	0.998	0.986	0.993
AP00857|Temporin	Sequence no. 857 predicted as 1:AMP - with a probability of 0.801	AMP 1	AMP 0.9925	AMP	AMP 0.999	AMP 0.9431	may belong to AMP with 2 functional type(s): Antibacterial, Antifungal.	0.544	0.904	0.181
AP00858|BrevininALa	Sequence no. 858 predicted as 1:AMP - with a probability of 0.801	AMP 0.921	AMP 0.911	AMP	AMP 0.968	AMP 1.0	may belong to AMP with 1 functional type(s): Antibacterial.	0.952	0.527	0.92
AP00859|BrevininALb	Sequence no. 859 predicted as 1:AMP - with a probability of 0.801	NAMP 0.174	AMP 0.639	NAMP	NAMP 0.169	AMP 0.9943	may belong to AMP with 1 functional type(s): Antibacterial.	0.226	0.313	0.252
AP00860|Brevinin	Sequence no. 860 predicted as 1:AMP - with a probability of 0.801	AMP 0.888	AMP 0.998	AMP	AMP 0.991	AMP 1.0	may belong to AMP with 1 functional type(s): Antibacterial.	0.983	0.58	0.874
AP00861|TemporinALa	Sequence no. 861 predicted as 1:AMP - with a probability of 0.908	AMP 0.921	AMP 0.8765	AMP	AMP 0.987	AMP 0.9997	may belong to AMP with 1 functional type(s): Antibacterial.	0.912	0.424	0.753
AP00862|Temporin	Sequence no. 862 predicted as 1:AMP - with a probability of 0.908	AMP 0.779	AMP 0.811	AMP	AMP 0.89	AMP 0.9999	may belong to AMP with 1 functional type(s): Antibacterial.	0.952	0.786	0.968
AP00863|lactococcin	Sequence no. 863 predicted as 1:AMP - with a probability of 0.718	AMP 1	AMP 0.947	AMP	AMP 1	AMP 0.9968	may belong to non-AMP.	0.799	0.631	0.738
AP00864|Temporin	Sequence no. 864 predicted as 1:AMP - with a probability of 0.908	AMP 0.997	AMP 0.7755	AMP	AMP 0.726	AMP 1.0	may belong to AMP with 1 functional type(s): Antibacterial.	0.98	0.8	0.967
AP00865|Temporin	Sequence no. 865 predicted as 1:AMP - with a probability of 0.908	AMP 0.941	AMP 0.7195	NAMP	AMP 0.888	AMP 1.0	may belong to AMP with 2 functional type(s): Antibacterial, Antifungal.	0.994	0.929	0.996
AP00866|Temporin	Sequence no. 866 predicted as 1:AMP - with a probability of 0.849	AMP 0.702	AMP 0.839	AMP	AMP 0.523	AMP 0.9999	may belong to non-AMP.	0.434	0.354	0.536
AP00867|Temporin	Sequence no. 867 predicted as 1:AMP - with a probability of 0.701	AMP 0.832	AMP 0.9065	AMP	AMP 0.886	AMP 1.0	may belong to AMP with 1 functional type(s): Antibacterial.	0.989	0.919	0.974
AP00868|Ranatuerin2SEb	Sequence no. 868 predicted as 1:AMP - with a probability of 0.801	NAMP 0.316	NAMP 0.3475	NAMP	NAMP 0.211	AMP 1.0	may belong to AMP with 1 functional type(s): Anti-HIV.	0.984	0.935	0.835
AP00869|Temporin	Sequence no. 869 predicted as 1:AMP - with a probability of 0.849	AMP 0.98	AMP 0.9985	AMP	AMP 0.997	AMP 1.0	may belong to AMP with 2 functional type(s): Antibacterial, Antifungal.	0.99	0.799	0.983
AP00870|Temporin	Sequence no. 870 predicted as 1:AMP - with a probability of 0.713	AMP 1	AMP 0.8805	AMP	AMP 0.971	AMP 1.0	may belong to AMP with 2 functional type(s): Anticancer/tumor, Anti-HIV.	0.989	0.938	0.891
AP00871|Temporin	Sequence no. 871 predicted as 1:AMP - with a probability of 0.713	AMP 0.661	NAMP 0.366	NAMP	AMP 0.644	AMP 1.0	may belong to AMP with 1 functional type(s): Anticancer/tumor.	0.987	0.94	0.95
AP00872|Temporin	Sequence no. 872 predicted as 1:AMP - with a probability of 0.908	AMP 0.612	AMP 0.859	NAMP	AMP 0.717	AMP 0.9996	may belong to AMP with 1 functional type(s): Antibacterial.	0.949	0.611	0.633
AP00873|Temporin	Sequence no. 873 predicted as 1:AMP - with a probability of 0.908	AMP 0.648	AMP 0.8235	AMP	AMP 0.991	AMP 0.9999	may belong to AMP with 1 functional type(s): Antibacterial.	0.977	0.549	0.919
AP00874|Temporin	Sequence no. 874 predicted as 1:AMP - with a probability of 0.908	NAMP 0.128	AMP 0.5225	AMP	AMP 0.577	AMP 1.0	may belong to AMP with 1 functional type(s): Antibacterial.	0.953	0.823	0.972
AP00875|Brevinin1Ja	Sequence no. 875 predicted as 1:AMP - with a probability of 0.908	AMP 0.853	AMP 0.971	AMP	AMP 0.966	AMP 1.0	may belong to AMP with 2 functional type(s): Antibacterial, Antifungal.	0.967	0.91	0.985
AP00876|Brevinin1BYa	Sequence no. 876 predicted as 1:AMP - with a probability of 0.801	AMP 0.809	AMP 0.784	AMP	AMP 0.96	AMP 1.0	may belong to AMP with 1 functional type(s): Antibacterial.	0.96	0.875	0.961
AP00877|CathelicidinAM	Sequence no. 877 predicted as 1:AMP - with a probability of 0.806	NAMP 0.444	NAMP 0.4385	AMP	AMP 0.701	AMP 0.9574	may belong to AMP with 1 functional type(s): Antibacterial.	0.081	0.06	0.081
AP00878|Brevinin2HS1	Sequence no. 878 predicted as 1:AMP - with a probability of 0.872	AMP 0.707	AMP 0.9775	AMP	AMP 0.993	Non-AMP 0.0544	may belong to non-AMP.	0.989	0.955	0.944
AP00879|Brevinin2HS2	Sequence no. 879 predicted as 1:AMP - with a probability of 0.664	AMP 0.861	AMP 0.983	AMP	AMP 0.989	Non-AMP 0.0058	may belong to AMP with 1 functional type(s): Antibacterial.	0.976	0.906	0.86
AP00880|Brevinin2HS3	Sequence no. 880 predicted as 1:AMP - with a probability of 0.872	AMP 0.942	AMP 0.9375	AMP	AMP 0.976	AMP 1.0	may belong to AMP with 1 functional type(s): Antibacterial.	0.995	0.749	0.984
AP00881|Brevinin1HS2	Sequence no. 881 predicted as 1:AMP - with a probability of 0.801	NAMP 0.165	AMP 0.721	NAMP	NAMP 0.199	AMP 1.0	may belong to AMP with 1 functional type(s): Antibacterial.	0.248	0.202	0.743
AP00882|IxosinB	Sequence no. 882 predicted as 1:AMP - with a probability of 0.801	NAMP 0.222	NAMP 0.127	NAMP	NAMP 0.261	AMP 0.9999	may belong to AMP with 1 functional type(s): Antibacterial.	0.735	0.786	0.831
AP00883|Brevinin1BYb	Sequence no. 883 predicted as 1:AMP - with a probability of 0.801	AMP 0.934	AMP 0.9875	AMP	AMP 0.994	AMP 1.0	may belong to AMP with 1 functional type(s): Antibacterial.	0.992	0.878	0.994
AP00884|Brevinin1BYc	Sequence no. 884 predicted as 1:AMP - with a probability of 0.801	AMP 0.944	AMP 0.6915	AMP	AMP 0.935	AMP 0.9999	may belong to AMP with 1 functional type(s): Antibacterial.	0.987	0.952	0.992
AP00885|Ranatuerin2BYa	Sequence no. 885 predicted as 1:AMP - with a probability of 0.908	NAMP 0.129	NAMP 0.192	NAMP	NAMP 0.052	AMP 0.9983	may belong to AMP with 2 functional type(s): Antibacterial, Antifungal.	0.956	0.947	0.966
AP00886|Brevinin2BYb	Sequence no. 886 predicted as 1:AMP - with a probability of 0.908	NAMP 0.141	NAMP 0.209	NAMP	NAMP 0.111	AMP 1.0	may belong to AMP with 1 functional type(s): Antibacterial.	0.31	0.523	0.088
AP00887|SPB	Sequence no. 887 predicted as 1:AMP - with a probability of 0.642	AMP 1	AMP 0.9435	AMP	AMP 1	AMP 1.0	may belong to AMP with 2 functional type(s): Antibacterial, Antifungal.	0.999	0.93	0.998
AP00888|DeltaMyrtoxinMp1a	Sequence no. 888 predicted as 1:AMP - with a probability of 0.801	AMP 0.984	AMP 0.9995	AMP	AMP 0.999	AMP 0.9997	may belong to AMP with 1 functional type(s): Antibacterial.	0.997	0.843	0.971
AP00889|Pilosulin	Sequence no. 889 predicted as 1:AMP - with a probability of 0.801	AMP 0.964	AMP 0.929	AMP	AMP 0.952	AMP 0.9998	may belong to AMP with 1 functional type(s): Antibacterial.	0.21	0.192	0.083
AP00890|Pilosulin	Sequence no. 890 predicted as 1:AMP - with a probability of 0.785	AMP 0.964	AMP 0.9045	AMP	AMP 0.992	AMP 1.0	may belong to AMP with 1 functional type(s): Antibacterial.	0.987	0.912	0.97
AP00891|Pilosulin	Sequence no. 891 predicted as 1:AMP - with a probability of 0.849	AMP 0.999	AMP 0.8135	AMP	AMP 1	AMP 0.9914	may belong to non-AMP.	0.87	0.103	0.482
AP00892|Ocellatin	Sequence no. 892 predicted as 1:AMP - with a probability of 0.713	AMP 0.962	AMP 0.976	AMP	AMP 0.999	AMP 1.0	may belong to AMP with 1 functional type(s): Anti-HIV.	0.993	0.95	0.95
AP00893|OHCATH	Sequence no. 893 predicted as 1:AMP - with a probability of 0.801	AMP 0.945	AMP 0.9965	AMP	AMP 0.994	AMP 0.9999	may belong to AMP with 2 functional type(s): Antibacterial, Antifungal.	0.965	0.721	0.933
AP00894|BFCATH	Sequence no. 894 predicted as 1:AMP - with a probability of 0.801	AMP 0.842	AMP 0.9535	AMP	AMP 0.973	AMP 0.9996	may belong to non-AMP.	0.968	0.644	0.962
AP00895|NACATH	Sequence no. 895 predicted as 1:AMP - with a probability of 0.801	AMP 0.673	AMP 0.872	AMP	AMP 0.568	AMP 0.9892	may belong to AMP with 1 functional type(s): Antibacterial.	0.306	0.409	0.527
AP00896|TemporinSHa	Sequence no. 896 predicted as 1:AMP - with a probability of 0.908	AMP 0.993	AMP 0.8985	NAMP	AMP 0.959	AMP 0.9996	may belong to AMP with 1 functional type(s): Antibacterial.	0.332	0.647	0.748
AP00897|TemporinSHb	Sequence no. 897 predicted as 1:AMP - with a probability of 0.713	AMP 0.906	AMP 0.8785	AMP	AMP 0.972	AMP 1.0	may belong to AMP with 2 functional type(s): Antibacterial, Antifungal.	0.976	0.918	0.972
AP00898|TemporinSHc	Sequence no. 898 predicted as 1:AMP - with a probability of 0.713	AMP 0.915	AMP 0.958	AMP	AMP 0.999	AMP 1.0	may belong to AMP with 2 functional type(s): Antibacterial, Antifungal.	0.927	0.899	0.98
AP00899|PhylloxinS1	Sequence no. 899 predicted as 1:AMP - with a probability of 0.908	AMP 0.95	AMP 0.993	AMP	AMP 0.993	AMP 1.0	may belong to AMP with 1 functional type(s): Antibacterial.	0.973	0.685	0.976
AP00900|HyposinH1	Sequence no. 900 predicted as 1:AMP - with a probability of 0.801	NAMP 0.484	AMP 0.51	AMP	NAMP 0.368	AMP 0.9999	may belong to AMP with 2 functional type(s): Antibacterial, Antifungal.	0.976	0.875	0.964
AP00901|HyposinH2	Sequence no. 901 predicted as 1:AMP - with a probability of 0.801	AMP 0.993	AMP 0.7905	AMP	AMP 0.971	AMP 0.8455	may belong to AMP with 2 functional type(s): Antibacterial, Antifungal.	0.448	0.454	0.92
AP00902|HyposinH3	Sequence no. 902 predicted as 1:AMP - with a probability of 0.872	AMP 0.824	AMP 0.8705	NAMP	AMP 0.617	AMP 0.9337	may belong to AMP with 2 functional type(s): Antibacterial, Antifungal.	0.94	0.295	0.576
AP00903|HyposinH4	Sequence no. 903 predicted as 1:AMP - with a probability of 0.801	AMP 0.977	AMP 0.9835	AMP	AMP 0.965	AMP 0.7697	may belong to AMP with 2 functional type(s): Antibacterial, Antifungal.	0.971	0.844	0.965
AP00904|HyposinH5	Sequence no. 904 predicted as 1:AMP - with a probability of 0.801	AMP 0.96	AMP 0.992	AMP	AMP 0.99	AMP 1.0	may belong to AMP with 1 functional type(s): Antibacterial.	0.989	0.636	0.937
AP00905|Dermatoxin	Sequence no. 905 predicted as 1:AMP - with a probability of 0.664	AMP 0.993	AMP 0.985	AMP	AMP 0.999	AMP 1.0	may belong to AMP with 2 functional type(s): Antibacterial, Antifungal.	0.939	0.889	0.92
AP00906|Dermatoxin	Sequence no. 906 predicted as 1:AMP - with a probability of 0.713	AMP 0.988	AMP 0.9305	AMP	AMP 0.988	Non-AMP 0.3189	may belong to AMP with 1 functional type(s): Antibacterial.	0.659	0.408	0.317
AP00907|Dermatoxin	Sequence no. 907 predicted as 1:AMP - with a probability of 0.713	AMP 0.995	AMP 0.9665	AMP	AMP 0.98	AMP 1.0	may belong to AMP with 1 functional type(s): Antibacterial.	0.996	0.788	0.995
AP00908|PlasticinS1	Sequence no. 908 predicted as 1:AMP - with a probability of 0.712	AMP 1	AMP 0.982	AMP	AMP 1	AMP 0.9999	may belong to AMP with 2 functional type(s): Antibacterial, Antifungal.	0.988	0.682	0.975
AP00909|PhylloseptinB1	Sequence no. 909 predicted as 1:AMP - with a probability of 0.849	NAMP 0.383	NAMP 0.4265	NAMP	NAMP 0.151	AMP 0.9447	may belong to AMP with 1 functional type(s): Antibacterial.	0.776	0.621	0.664
AP00910|ArAMP	Sequence no. 910 predicted as 1:AMP - with a probability of 0.925	AMP 0.994	AMP 1	AMP	AMP 0.999	AMP 1.0	may belong to AMP with 2 functional type(s): Antibacterial, Antifungal.	0.996	0.924	0.994
AP00911|IbAMP1	Sequence no. 911 predicted as 1:AMP - with a probability of 0.872	AMP 0.966	AMP 0.9985	AMP	AMP 0.998	AMP 0.9991	may belong to AMP with 3 functional type(s): Antibacterial, Anticancer/tumor, Antifungal.	0.994	0.476	0.946
AP00912|IbAMP2	Sequence no. 912 predicted as 1:AMP - with a probability of 0.872	AMP 0.947	AMP 0.813	AMP	NAMP 0.208	AMP 0.9928	may belong to non-AMP.	0.399	0.074	0.536
AP00913|EeCBP	Sequence no. 913 predicted as 1:AMP - with a probability of 0.87	NAMP 0.243	AMP 0.5595	NAMP	NAMP 0.052	AMP 0.942	may belong to non-AMP.	0.301	0.396	0.477
AP00914|PaAMP1	Sequence no. 914 predicted as 1:AMP - with a probability of 0.932	AMP 0.992	AMP 0.9315	NAMP	NAMP 0.105	AMP 1.0	may belong to AMP with 1 functional type(s): Antibacterial.	0.962	0.64	0.974
AP00915|PaAMP2	Sequence no. 915 predicted as 1:AMP - with a probability of 0.844	AMP 0.801	AMP 0.672	AMP	AMP 0.978	AMP 1.0	may belong to AMP with 3 functional type(s): Antibacterial, Anticancer/tumor, Antifungal.	0.989	0.88	0.993
AP00916|DmAMP1	Sequence no. 916 predicted as 1:AMP - with a probability of 0.893	NAMP 0.298	NAMP 0.281	AMP	NAMP 0.082	AMP 1.0	may belong to AMP with 2 functional type(s): Antibacterial, Antifungal.	0.964	0.737	0.945
AP00917|Leptoglycin	Sequence no. 917 predicted as 1:AMP - with a probability of 0.664	AMP 0.981	AMP 0.9555	AMP	AMP 0.997	AMP 0.9991	may belong to AMP with 1 functional type(s): Antibacterial.	0.939	0.651	0.801
AP00918|pSAS10	Sequence no. 918 predicted as 1:AMP - with a probability of 0.897	AMP 0.673	AMP 0.5015	AMP	AMP 0.899	AMP 0.9999	may belong to AMP with 1 functional type(s): Antibacterial.	0.958	0.619	0.772
AP00919|pI230	Sequence no. 919 predicted as 1:AMP - with a probability of 0.911	AMP 0.962	AMP 0.575	AMP	NAMP 0.287	AMP 1.0	may belong to AMP with 2 functional type(s): Antibacterial, Antifungal.	0.964	0.707	0.973
AP00920|SIalpha2	Sequence no. 920 predicted as 1:AMP - with a probability of 0.907	NAMP 0.04	NAMP 0.1765	NAMP	NAMP 0.01	AMP 1.0	may belong to AMP with 2 functional type(s): Antibacterial, Anti-HIV.	0.977	0.909	0.92
AP00921|FST	Sequence no. 921 predicted as 1:AMP - with a probability of 0.735	AMP 0.839	AMP 0.874	AMP	AMP 0.871	AMP 1.0	may belong to AMP with 1 functional type(s): Anti-HIV.	0.756	0.951	0.551
AP00922|Carnobacteriocin	Sequence no. 922 predicted as 1:AMP - with a probability of 0.844	NAMP 0.444	AMP 0.73	NAMP	NAMP 0.055	AMP 1.0	may belong to AMP with 1 functional type(s): Antibacterial.	0.97	0.914	0.944
AP00923|Ornithodoros	Sequence no. 923 predicted as 1:AMP - with a probability of 0.926	AMP 0.666	NAMP 0.4315	NAMP	AMP 0.826	AMP 1.0	may belong to AMP with 1 functional type(s): Anti-HIV.	0.98	0.935	0.836
AP00924|Ornithodoros	Sequence no. 924 predicted as 1:AMP - with a probability of 0.932	AMP 0.998	AMP 0.996	AMP	AMP 0.996	AMP 1.0	may belong to AMP with 2 functional type(s): Antibacterial, Antifungal.	0.94	0.826	0.98
AP00925|Ornithodoros	Sequence no. 925 predicted as 1:AMP - with a probability of 0.909	AMP 0.849	AMP 0.962	AMP	AMP 0.986	AMP 0.995	may belong to AMP with 1 functional type(s): Antibacterial.	0.992	0.816	0.968
AP00926|Butyrivibriocin	Sequence no. 926 predicted as 1:AMP - with a probability of 0.664	AMP 0.752	AMP 0.7935	AMP	AMP 0.973	AMP 0.9936	may belong to AMP with 1 functional type(s): Antibacterial.	0.984	0.878	0.923
AP00927|Subtilosin	Sequence no. 927 predicted as 1:AMP - with a probability of 0.527	AMP 0.836	AMP 0.9945	AMP	AMP 0.92	AMP 1.0	may belong to AMP with 1 functional type(s): Antibacterial.	0.99	0.698	0.981
AP00928|Enterocin	Sequence no. 928 predicted as 1:AMP - with a probability of 0.61	AMP 0.99	AMP 0.9405	AMP	AMP 0.997	AMP 1.0	may belong to AMP with 1 functional type(s): Anti-HIV.	0.992	0.948	0.965
AP00929|Plantaricin	Sequence no. 929 predicted as 1:AMP - with a probability of 0.846	AMP 0.987	AMP 0.9825	AMP	AMP 0.998	AMP 0.9994	may belong to AMP with 4 functional type(s): Antibacterial, Anticancer/tumor, Antifungal, Anti-HIV.	0.946	0.905	0.781
AP00930|Uberolysin	Sequence no. 930 predicted as 1:AMP - with a probability of 0.647	AMP 0.994	AMP 0.973	AMP	AMP 0.998	AMP 1.0	may belong to AMP with 2 functional type(s): Antibacterial, Antifungal.	0.998	0.986	0.993
AP00931|Acidocin	Sequence no. 931 predicted as 1:AMP - with a probability of 0.664	AMP 0.996	AMP 0.977	AMP	AMP 1	AMP 0.6371	may belong to AMP with 1 functional type(s): Antibacterial.	0.54	0.382	0.355
AP00932|DermaseptinS6	Sequence no. 932 predicted as 1:AMP - with a probability of 0.639	AMP 0.842	AMP 0.8695	AMP	NAMP 0.048	AMP 1.0	may belong to AMP with 2 functional type(s): Antibacterial, Antifungal.	0.987	0.94	0.978
AP00933|DermaseptinS7	Sequence no. 933 predicted as 1:AMP - with a probability of 0.908	AMP 0.988	AMP 0.9965	AMP	AMP 1	AMP 1.0	may belong to AMP with 3 functional type(s): Antibacterial, Anticancer/tumor, Antifungal.	0.997	0.951	0.998
AP00934|DermaseptinS8	Sequence no. 934 predicted as 1:AMP - with a probability of 0.713	AMP 0.823	AMP 0.662	NAMP	AMP 0.58	AMP 1.0	may belong to AMP with 1 functional type(s): Antibacterial.	0.941	0.588	0.982
AP00935|DermaseptinB7	Sequence no. 935 predicted as 1:AMP - with a probability of 0.713	AMP 0.915	AMP 0.995	AMP	AMP 0.984	AMP 1.0	may belong to AMP with 1 functional type(s): Antibacterial.	0.989	0.767	0.96
AP00936|DermaseptinB8	Sequence no. 936 predicted as 1:AMP - with a probability of 0.713	AMP 0.942	AMP 0.97	AMP	AMP 0.996	AMP 1.0	may belong to AMP with 3 functional type(s): Antibacterial, Antifungal, Anti-HIV.	0.939	0.834	0.921
AP00937|PlasticinB1a	Sequence no. 937 predicted as 1:AMP - with a probability of 0.908	AMP 0.999	AMP 0.979	AMP	AMP 1	AMP 1.0	may belong to AMP with 1 functional type(s): Antibacterial.	0.934	0.95	0.936
AP00938|DermaseptinS11	Sequence no. 938 predicted as 1:AMP - with a probability of 0.872	AMP 0.873	AMP 0.972	AMP	AMP 0.99	AMP 1.0	may belong to AMP with 2 functional type(s): Antibacterial, Antifungal.	0.875	0.34	0.888
AP00939|DermaseptinS12	Sequence no. 939 predicted as 1:AMP - with a probability of 0.713	AMP 0.942	AMP 0.9345	AMP	AMP 0.999	AMP 0.9708	may belong to AMP with 3 functional type(s): Antibacterial, Antifungal, Anti-HIV.	0.995	0.86	0.994
AP00940|DermaseptinS13	Sequence no. 940 predicted as 1:AMP - with a probability of 0.664	AMP 0.952	AMP 0.986	AMP	AMP 0.999	AMP 1.0	may belong to AMP with 1 functional type(s): Antibacterial.	0.903	0.315	0.911
AP00941|DermaseptinH1	Sequence no. 941 predicted as 1:AMP - with a probability of 0.908	AMP 0.905	AMP 0.9865	AMP	AMP 0.985	AMP 1.0	may belong to AMP with 1 functional type(s): Antibacterial.	0.993	0.443	0.947
AP00942|DermaseptinH2	Sequence no. 942 predicted as 1:AMP - with a probability of 0.639	AMP 0.983	AMP 0.896	AMP	AMP 0.999	AMP 0.6762	may belong to AMP with 2 functional type(s): Antibacterial, Antifungal.	0.643	0.372	0.367
AP00943|DermaseptinH3	Sequence no. 943 predicted as 1:AMP - with a probability of 0.713	AMP 0.831	AMP 0.9795	AMP	AMP 0.871	AMP 0.9999	may belong to non-AMP.	0.881	0.702	0.672
AP00944|DermaseptinH4	Sequence no. 944 predicted as 1:AMP - with a probability of 0.908	AMP 0.984	AMP 1	AMP	AMP 1	AMP 1.0	may belong to AMP with 1 functional type(s): Antifungal.	0.998	0.933	0.992
AP00945|DermaseptinH5	Sequence no. 945 predicted as 1:AMP - with a probability of 0.664	AMP 0.971	AMP 0.995	AMP	AMP 0.994	AMP 0.9999	may belong to AMP with 1 functional type(s): Anti-HIV.	0.897	0.778	0.881
AP00946|DermaseptinH6	Sequence no. 946 predicted as 1:AMP - with a probability of 0.601	AMP 0.578	NAMP 0.2175	NAMP	AMP 0.538	Non-AMP 0.4119	may belong to non-AMP.	0.979	0.915	0.888
AP00947|DermaseptinH7	Sequence no. 947 predicted as 1:AMP - with a probability of 0.713	AMP 0.953	AMP 0.868	AMP	AMP 0.969	AMP 0.9961	may belong to AMP with 1 functional type(s): Antibacterial.	0.919	0.657	0.932
AP00948|DermaseptinH8	Sequence no. 948 predicted as 1:AMP - with a probability of 0.639	AMP 0.944	AMP 1	AMP	AMP 0.994	AMP 1.0	may belong to AMP with 1 functional type(s): Antibacterial.	0.996	0.927	0.991
AP00949|DermaseptinH9	Sequence no. 949 predicted as 1:AMP - with a probability of 0.601	AMP 0.959	AMP 0.8885	AMP	AMP 0.993	AMP 1.0	may belong to AMP with 1 functional type(s): Antibacterial.	0.983	0.558	0.96
AP00950|DermaseptinH10	Sequence no. 950 predicted as 1:AMP - with a probability of 0.713	AMP 0.999	AMP 0.644	NAMP	AMP 0.851	AMP 1.0	may belong to AMP with 1 functional type(s): Anti-HIV.	0.982	0.703	0.871
AP00951|DermaseptinH12	Sequence no. 951 predicted as 1:AMP - with a probability of 0.713	NAMP 0.345	NAMP 0.45	NAMP	AMP 0.753	AMP 1.0	may belong to AMP with 1 functional type(s): Antibacterial.	0.961	0.907	0.944
AP00952|DermaseptinH13	Sequence no. 952 predicted as 1:AMP - with a probability of 0.908	AMP 0.918	AMP 0.9685	AMP	AMP 0.989	AMP 0.9962	may belong to AMP with 1 functional type(s): Antibacterial.	0.835	0.773	0.417
AP00953|PhylloseptinH6	Sequence no. 953 predicted as 1:AMP - with a probability of 0.639	AMP 0.852	AMP 0.894	AMP	AMP 0.659	AMP 0.9999	may belong to AMP with 2 functional type(s): Antibacterial, Antifungal.	0.996	0.805	0.995
AP00954|DermaseptinH15	Sequence no. 954 predicted as 1:AMP - with a probability of 0.713	AMP 0.995	AMP 0.9945	AMP	AMP 0.999	AMP 1.0	may belong to AMP with 1 functional type(s): Antibacterial.	0.684	0.523	0.788
AP00955|DermaseptinTA1	Sequence no. 955 predicted as 1:AMP - with a probability of 0.639	AMP 0.998	AMP 0.976	AMP	AMP 0.998	AMP 0.9997	may belong to AMP with 1 functional type(s): Antibacterial.	0.934	0.484	0.932
AP00956|DermaseptinDI3	Sequence no. 956 predicted as 1:AMP - with a probability of 0.639	AMP 0.705	AMP 0.8545	AMP	AMP 0.812	AMP 0.9996	may belong to AMP with 1 functional type(s): Antibacterial.	0.807	0.422	0.885
AP00957|DermaseptinDI2	Sequence no. 957 predicted as 1:AMP - with a probability of 0.849	AMP 0.771	AMP 0.9585	AMP	AMP 0.987	Non-AMP 0.0503	may belong to non-AMP.	0.798	0.484	0.668
AP00958|DermaseptinDA2	Sequence no. 958 predicted as 1:AMP - with a probability of 0.849	AMP 0.995	AMP 0.9895	AMP	AMP 0.997	AMP 0.9998	may belong to AMP with 1 functional type(s): Antibacterial.	0.653	0.469	0.7
AP00959|DermaseptinLI1	Sequence no. 959 predicted as 1:AMP - with a probability of 0.639	AMP 0.971	AMP 0.9825	AMP	AMP 0.93	AMP 1.0	may belong to AMP with 1 functional type(s): Antibacterial.	0.992	0.903	0.977
AP00960|DermaseptinDI4	Sequence no. 960 predicted as 1:AMP - with a probability of 0.908	AMP 0.905	AMP 0.9815	AMP	AMP 0.991	AMP 1.0	may belong to AMP with 1 functional type(s): Antibacterial.	0.913	0.457	0.662
AP00961|DermaseptinA4	Sequence no. 961 predicted as 1:AMP - with a probability of 0.908	AMP 0.935	AMP 0.991	AMP	AMP 0.992	AMP 0.9999	may belong to AMP with 1 functional type(s): Antibacterial.	0.969	0.636	0.719
AP00962|DermaseptinA3	Sequence no. 962 predicted as 1:AMP - with a probability of 0.639	AMP 0.909	AMP 0.806	AMP	AMP 0.933	AMP 0.9998	may belong to AMP with 2 functional type(s): Antibacterial, Antifungal.	0.851	0.789	0.92
AP00963|DermaseptinL1	Sequence no. 963 predicted as 1:AMP - with a probability of 0.713	AMP 0.952	AMP 0.999	AMP	AMP 0.996	AMP 1.0	may belong to AMP with 1 functional type(s): Antibacterial.	0.995	0.972	0.998
AP00964|DermaseptinC3	Sequence no. 964 predicted as 1:AMP - with a probability of 0.639	NAMP 0.129	NAMP 0.088	NAMP	NAMP 0.292	AMP 1.0	may belong to AMP with 2 functional type(s): Antibacterial, Antifungal.	0.981	0.794	0.956
AP00965|DermaseptinDI1	Sequence no. 965 predicted as 1:AMP - with a probability of 0.639	AMP 0.863	AMP 0.917	AMP	AMP 0.999	AMP 0.5105	may belong to AMP with 2 functional type(s): Antibacterial, Antifungal.	0.898	0.853	0.92
AP00966|DermaseptinA4	Sequence no. 966 predicted as 1:AMP - with a probability of 0.713	AMP 0.854	AMP 0.9895	AMP	AMP 0.964	AMP 0.9999	may belong to AMP with 2 functional type(s): Antibacterial, Antifungal.	0.995	0.893	0.948
AP00967|DermaseptinDA3	Sequence no. 967 predicted as 1:AMP - with a probability of 0.908	AMP 0.951	AMP 0.946	AMP	AMP 0.991	AMP 0.9994	may belong to AMP with 3 functional type(s): Antibacterial, Antifungal, Anti-HIV.	0.994	0.872	0.994
AP00968|DermaseptinDI5	Sequence no. 968 predicted as 1:AMP - with a probability of 0.702	AMP 0.977	AMP 0.99	AMP	AMP 0.995	AMP 0.998	may belong to AMP with 1 functional type(s): Antibacterial.	0.986	0.9	0.957
AP00969|PhylloseptinH13	Sequence no. 969 predicted as 1:AMP - with a probability of 0.849	AMP 0.936	AMP 0.9225	AMP	AMP 0.803	AMP 0.9998	may belong to AMP with 1 functional type(s): Antibacterial.	0.995	0.835	0.987
AP00970|PhylloseptinH12	Sequence no. 970 predicted as 1:AMP - with a probability of 0.636	AMP 0.983	AMP 0.8675	AMP	AMP 0.996	AMP 0.9984	may belong to AMP with 1 functional type(s): Antibacterial.	0.7	0.642	0.589
AP00971|PhylloseptinH11	Sequence no. 971 predicted as 1:AMP - with a probability of 0.801	AMP 0.764	AMP 0.99	AMP	AMP 0.982	AMP 1.0	may belong to AMP with 2 functional type(s): Antibacterial, Antifungal.	0.988	0.966	0.971
AP00972|PhylloseptinL1	Sequence no. 972 predicted as 1:AMP - with a probability of 0.664	AMP 0.699	AMP 0.865	AMP	AMP 0.96	AMP 1.0	may belong to AMP with 1 functional type(s): Antibacterial.	0.956	0.873	0.898
AP00973|PhylloseptinH7	Sequence no. 973 predicted as 1:AMP - with a probability of 0.849	AMP 0.896	AMP 0.9965	AMP	AMP 1	AMP 0.9998	may belong to AMP with 2 functional type(s): Antibacterial, Antifungal.	0.939	0.821	0.928
AP00974|PhylloseptinH8	Sequence no. 974 predicted as 1:AMP - with a probability of 0.849	AMP 0.842	AMP 0.8855	AMP	AMP 0.738	AMP 0.6958	may belong to AMP with 1 functional type(s): Antibacterial.	0.689	0.226	0.475
AP00975|PhylloseptinH9	Sequence no. 975 predicted as 1:AMP - with a probability of 0.908	AMP 0.966	AMP 0.999	AMP	AMP 1	AMP 0.9688	may belong to AMP with 1 functional type(s): Antibacterial.	0.904	0.478	0.897
AP00976|PhylloseptinH10	Sequence no. 976 predicted as 1:AMP - with a probability of 0.849	AMP 0.951	AMP 0.994	AMP	AMP 0.994	AMP 1.0	may belong to AMP with 2 functional type(s): Antibacterial, Antifungal.	0.988	0.927	0.986
AP00977|MsDef1	Sequence no. 977 predicted as 1:AMP - with a probability of 0.901	AMP 0.705	AMP 0.51	NAMP	NAMP 0.019	AMP 1.0	may belong to AMP with 3 functional type(s): Antibacterial, Anticancer/tumor, Antifungal.	0.985	0.976	0.993
AP00978|Epilancin	Sequence no. 978 predicted as 1:AMP - with a probability of 0.872	AMP 0.798	AMP 0.599	NAMP	AMP 0.964	AMP 0.9997	may belong to AMP with 2 functional type(s): Antibacterial, Antifungal.	0.282	0.388	0.148
AP00979|NaD1	Sequence no. 979 predicted as 1:AMP - with a probability of 0.675	AMP 0.842	AMP 0.7295	AMP	NAMP 0.105	AMP 1.0	may belong to AMP with 3 functional type(s): Antibacterial, Anticancer/tumor, Anti-HIV.	0.98	0.921	0.943
AP00980|Phormia	Sequence no. 980 predicted as 1:AMP - with a probability of 0.932	AMP 0.94	AMP 0.998	AMP	AMP 0.998	AMP 0.914	may belong to AMP with 2 functional type(s): Antibacterial, Antifungal.	0.939	0.706	0.827
AP00981|PhD1	Sequence no. 981 predicted as 1:AMP - with a probability of 0.846	AMP 0.928	AMP 0.911	AMP	AMP 0.985	AMP 1.0	may belong to AMP with 1 functional type(s): Antibacterial.	0.989	0.84	0.98
AP00982|PhD2	Sequence no. 982 predicted as 1:AMP - with a probability of 0.881	AMP 0.955	AMP 0.998	AMP	AMP 0.994	AMP 0.9963	may belong to non-AMP.	0.887	0.35	0.847
AP00983|CcD1	Sequence no. 983 predicted as 1:AMP - with a probability of 0.884	AMP 0.514	AMP 0.7215	AMP	AMP 0.811	AMP 0.9997	may belong to AMP with 1 functional type(s): Antibacterial.	0.968	0.929	0.922
AP00984|TPP3	Sequence no. 984 predicted as 1:AMP - with a probability of 0.884	AMP 0.528	AMP 0.817	AMP	AMP 0.877	AMP 0.9949	may belong to AMP with 2 functional type(s): Antibacterial, Antifungal.	0.763	0.159	0.797
AP00985|NeThio2	Sequence no. 985 predicted as 1:AMP - with a probability of 0.866	AMP 0.943	NAMP 0.4275	AMP	AMP 0.86	AMP 1.0	may belong to AMP with 1 functional type(s): Antibacterial.	0.783	0.38	0.833
AP00986|NeThio1	Sequence no. 986 predicted as 1:AMP - with a probability of 0.873	AMP 0.942	AMP 0.933	AMP	AMP 0.996	AMP 0.9981	may belong to AMP with 1 functional type(s): Antibacterial.	0.791	0.146	0.318
AP00987|Arasin	Sequence no. 987 predicted as 1:AMP - with a probability of 0.801	AMP 1	AMP 0.982	AMP	AMP 0.999	AMP 0.9999	may belong to AMP with 1 functional type(s): Antibacterial.	0.999	0.892	0.989
AP00988|Arasin	Sequence no. 988 predicted as 1:AMP - with a probability of 0.786	AMP 0.936	AMP 0.9615	AMP	AMP 0.996	AMP 1.0	may belong to AMP with 2 functional type(s): Antibacterial, Antifungal.	1	0.917	0.999
AP00989|VrCRP	Sequence no. 989 predicted as 1:AMP - with a probability of 0.916	AMP 0.909	AMP 0.9995	AMP	AMP 0.994	AMP 0.9996	may belong to AMP with 1 functional type(s): Antibacterial.	0.888	0.466	0.826
AP00990|PthSt1	Sequence no. 990 predicted as 1:AMP - with a probability of 0.7	AMP 0.749	AMP 0.792	NAMP	NAMP 0.308	Non-AMP 0.0109	may belong to AMP with 1 functional type(s): Antibacterial.	0.091	0.071	0.083
AP00991|Snakin1	Sequence no. 991 predicted as 1:AMP - with a probability of 0.73	NAMP 0.097	NAMP 0.0165	NAMP	NAMP 0.102	AMP 0.6539	may belong to non-AMP.	0.012	0.092	0.053
AP00992|potato	Sequence no. 992 predicted as 1:AMP - with a probability of 0.884	AMP 0.888	AMP 0.9825	AMP	AMP 0.982	AMP 1.0	may belong to AMP with 1 functional type(s): Antibacterial.	0.991	0.986	0.982
AP00993|SoD2	Sequence no. 993 predicted as 1:AMP - with a probability of 0.846	NAMP 0	NAMP 0.4435	AMP	NAMP 0.071	AMP 0.995	may belong to AMP with 1 functional type(s): Antibacterial.	0.961	0.538	0.965
AP00994|SoD6	Sequence no. 994 predicted as 1:AMP - with a probability of 0.713	AMP 0.954	AMP 0.9035	AMP	AMP 0.959	AMP 0.9996	may belong to AMP with 1 functional type(s): Antibacterial.	0.695	0.549	0.75
AP00995|Carnocin	Sequence no. 995 predicted as 1:AMP - with a probability of 0.707	AMP 0.97	AMP 0.987	AMP	AMP 0.999	AMP 1.0	may belong to AMP with 1 functional type(s): Antibacterial.	0.997	0.742	0.965
AP00996|Lichenin	Sequence no. 996 predicted as 1:AMP - with a probability of 0.601	AMP 0.901	AMP 0.865	AMP	AMP 0.984	AMP 0.9999	may belong to AMP with 2 functional type(s): Antibacterial, Antifungal.	0.966	0.821	0.972
AP00997|Nisin	Sequence no. 997 predicted as 1:AMP - with a probability of 0.866	NAMP 0.253	NAMP 0.2925	NAMP	NAMP 0.165	AMP 1.0	may belong to AMP with 2 functional type(s): Antibacterial, Antifungal.	0.95	0.841	0.92
AP00998|Lactococcin	Sequence no. 998 predicted as 2:NonAMP - with a probability of 0.535	AMP 0.862	AMP 0.8085	AMP	AMP 0.938	AMP 0.9999	may belong to AMP with 1 functional type(s): Antibacterial.	0.654	0.563	0.81
AP00999|Amolopin	Sequence no. 999 predicted as 1:AMP - with a probability of 0.872	AMP 0.842	AMP 0.968	NAMP	AMP 0.846	AMP 0.9988	may belong to AMP with 2 functional type(s): Antibacterial, Antifungal.	0.934	0.855	0.946
AP01000|Variacin	Sequence no. 1000 predicted as 1:AMP - with a probability of 0.741	AMP 0.842	AMP 0.9755	AMP	AMP 0.973	AMP 0.9999	may belong to AMP with 1 functional type(s): Antibacterial.	0.967	0.621	0.94
AP01001|Mutacin	Sequence no. 1001 predicted as 1:AMP - with a probability of 0.801	NAMP 0	NAMP 0.3085	NAMP	NAMP 0	AMP 0.9996	may belong to non-AMP.	0.971	0.758	0.93
AP01002|	Sequence no. 1002 predicted as 1:AMP - with a probability of 0.813	AMP 0.847	AMP 0.755	AMP	AMP 0.629	AMP 1.0	may belong to AMP with 1 functional type(s): Antibacterial.	0.966	0.765	0.89
AP01003|Mutacin	Sequence no. 1003 predicted as 1:AMP - with a probability of 0.872	AMP 0.784	AMP 0.9005	NAMP	AMP 0.745	AMP 0.9058	may belong to AMP with 1 functional type(s): Antibacterial.	0.406	0.513	0.771
AP01004|Thuricin	Sequence no. 1004 predicted as 2:NonAMP - with a probability of 0.525	AMP 0.534	NAMP 0.246	NAMP	NAMP 0	AMP 0.998	may belong to non-AMP.	0.705	0.922	0.557
AP01005|Tachystatin	Sequence no. 1005 predicted as 1:AMP - with a probability of 0.884	AMP 0.962	AMP 0.9865	AMP	AMP 0.996	AMP 1.0	may belong to AMP with 1 functional type(s): Antibacterial.	0.935	0.62	0.728
AP01006|Tachystatin	Sequence no. 1006 predicted as 1:AMP - with a probability of 0.884	AMP 0.964	AMP 0.8945	AMP	AMP 0.996	AMP 1.0	may belong to AMP with 1 functional type(s): Antibacterial.	0.978	0.806	0.976
AP01007|CM15	Sequence no. 1007 predicted as 1:AMP - with a probability of 0.801	AMP 0.842	AMP 0.9505	AMP	AMP 0.793	AMP 0.9919	may belong to AMP with 1 functional type(s): Antibacterial.	0.249	0.064	0.087
AP01008|Tachystatin	Sequence no. 1008 predicted as 1:AMP - with a probability of 0.932	AMP 0.943	AMP 0.9975	AMP	AMP 0.992	AMP 1.0	may belong to AMP with 1 functional type(s): Antibacterial.	0.958	0.812	0.95
AP01009|Tachystatin	Sequence no. 1009 predicted as 1:AMP - with a probability of 0.846	AMP 0.853	AMP 0.7765	AMP	AMP 0.909	AMP 1.0	may belong to AMP with 2 functional type(s): Antibacterial, Antifungal.	0.952	0.802	0.967
AP01010|Latarcin	Sequence no. 1010 predicted as 1:AMP - with a probability of 0.846	AMP 0.842	AMP 0.884	AMP	AMP 0.771	AMP 0.9006	may belong to AMP with 1 functional type(s): Antibacterial.	0.6	0.637	0.476
AP01011|Latarcin	Sequence no. 1011 predicted as 1:AMP - with a probability of 0.872	NAMP 0.001	NAMP 0.386	AMP	NAMP 0.037	AMP 0.9985	may belong to AMP with 2 functional type(s): Antibacterial, Antifungal.	0.729	0.861	0.921
AP01012|Latarcin	Sequence no. 1012 predicted as 1:AMP - with a probability of 0.849	AMP 0.988	AMP 0.9725	AMP	AMP 0.988	AMP 1.0	may belong to AMP with 2 functional type(s): Antibacterial, Antifungal.	0.967	0.814	0.979
AP01013|Latarcin	Sequence no. 1013 predicted as 1:AMP - with a probability of 0.846	AMP 0.981	AMP 0.9915	AMP	AMP 0.999	AMP 0.9999	may belong to AMP with 2 functional type(s): Antibacterial, Antifungal.	0.999	0.951	0.976
AP01014|Latarcin	Sequence no. 1014 predicted as 1:AMP - with a probability of 0.849	AMP 0.699	AMP 0.6535	AMP	AMP 0.982	AMP 1.0	may belong to AMP with 1 functional type(s): Antibacterial.	0.959	0.864	0.953
AP01015|Latarcin	Sequence no. 1015 predicted as 1:AMP - with a probability of 0.849	AMP 0.842	AMP 0.823	NAMP	AMP 0.86	AMP 0.9999	may belong to non-AMP.	0.985	0.964	0.992
AP01016|Latarcin	Sequence no. 1016 predicted as 1:AMP - with a probability of 0.849	AMP 0.504	AMP 0.7975	NAMP	NAMP 0.2	AMP 0.9952	may belong to AMP with 1 functional type(s): Antibacterial.	0.227	0.217	0.239
AP01017|Latarcin	Sequence no. 1017 predicted as 1:AMP - with a probability of 0.872	AMP 0.983	AMP 0.757	AMP	AMP 0.808	AMP 1.0	may belong to AMP with 1 functional type(s): Antibacterial.	0.865	0.822	0.856
AP01018|Latarcin	Sequence no. 1018 predicted as 1:AMP - with a probability of 0.693	AMP 0.959	AMP 0.852	AMP	AMP 0.996	AMP 0.9989	may belong to non-AMP.	0.846	0.705	0.537
AP01019|Latarcin	Sequence no. 1019 predicted as 1:AMP - with a probability of 0.639	AMP 0.8	AMP 0.88	AMP	AMP 0.593	Non-AMP 0.1179	may belong to non-AMP.	0.434	0.422	0.311
AP01020|Latarcin	Sequence no. 1020 predicted as 1:AMP - with a probability of 0.611	AMP 0.833	AMP 0.892	AMP	AMP 0.833	AMP 0.9996	may belong to AMP with 1 functional type(s): Antibacterial.	0.987	0.887	0.953
AP01021|Latarcin	Sequence no. 1021 predicted as 1:AMP - with a probability of 0.647	AMP 0.916	AMP 0.815	NAMP	AMP 0.928	AMP 1.0	may belong to AMP with 1 functional type(s): Antibacterial.	0.942	0.595	0.872
AP01022|Cycloviolin	Sequence no. 1022 predicted as 1:AMP - with a probability of 0.932	AMP 0.903	AMP 0.866	AMP	AMP 0.544	AMP 1.0	may belong to AMP with 2 functional type(s): Antibacterial, Antifungal.	0.911	0.747	0.967
AP01023|Cycloviolin	Sequence no. 1023 predicted as 1:AMP - with a probability of 0.739	AMP 0.498	NAMP 0.1275	AMP	NAMP 0.44	AMP 0.9993	may belong to AMP with 2 functional type(s): Antibacterial, Antifungal.	0.95	0.721	0.92
AP01024|Cycloviolin	Sequence no. 1024 predicted as 1:AMP - with a probability of 0.926	AMP 0.958	AMP 0.9525	AMP	AMP 0.872	AMP 1.0	may belong to AMP with 2 functional type(s): Antibacterial, Antifungal.	0.981	0.96	0.953
AP01025|Cycloviolin	Sequence no. 1025 predicted as 1:AMP - with a probability of 0.932	AMP 0.89	AMP 0.794	AMP	AMP 0.869	AMP 0.9988	may belong to non-AMP.	0.472	0.166	0.706
AP01026|Varv	Sequence no. 1026 predicted as 1:AMP - with a probability of 0.768	AMP 0.805	AMP 0.947	AMP	NAMP 0.369	AMP 1.0	may belong to AMP with 2 functional type(s): Antibacterial, Antifungal.	0.992	0.859	0.985
AP01027|Varv	Sequence no. 1027 predicted as 1:AMP - with a probability of 0.728	AMP 0.967	AMP 0.9875	AMP	AMP 0.999	AMP 1.0	may belong to AMP with 1 functional type(s): Antibacterial.	0.99	0.849	0.937
AP01028|Varv	Sequence no. 1028 predicted as 1:AMP - with a probability of 0.797	AMP 0.776	AMP 0.861	AMP	AMP 0.951	AMP 1.0	may belong to AMP with 1 functional type(s): Antibacterial.	0.727	0.532	0.54
AP01029|Varv	Sequence no. 1029 predicted as 1:AMP - with a probability of 0.774	AMP 0.998	AMP 0.984	AMP	AMP 1	AMP 0.9992	may belong to AMP with 1 functional type(s): Antibacterial.	0.944	0.706	0.74
AP01030|Varv	Sequence no. 1030 predicted as 1:AMP - with a probability of 0.802	AMP 0.985	AMP 0.874	AMP	AMP 0.987	AMP 1.0	may belong to AMP with 1 functional type(s): Antibacterial.	0.997	0.851	0.997
AP01031|Varv	Sequence no. 1031 predicted as 1:AMP - with a probability of 0.821	AMP 0.766	AMP 0.8205	NAMP	NAMP 0.466	AMP 0.9995	may belong to AMP with 2 functional type(s): Antibacterial, Antifungal.	0.982	0.798	0.99
AP01032|Varv	Sequence no. 1032 predicted as 1:AMP - with a probability of 0.72	NAMP 0.134	NAMP 0.4565	NAMP	NAMP 0.006	AMP 0.9956	may belong to AMP with 1 functional type(s): Antibacterial.	0.198	0.333	0.181
AP01033|Varv	Sequence no. 1033 predicted as 1:AMP - with a probability of 0.756	AMP 0.968	AMP 0.998	AMP	AMP 0.995	AMP 0.9999	may belong to AMP with 1 functional type(s): Antibacterial.	0.928	0.461	0.795
AP01034|Palicourein	Sequence no. 1034 predicted as 2:NonAMP - with a probability of 0.579	AMP 0.962	AMP 0.9995	AMP	AMP 0.998	AMP 1.0	may belong to AMP with 2 functional type(s): Antibacterial, Antifungal.	0.992	0.986	0.991
AP01035|Cycloviolacin	Sequence no. 1035 predicted as 1:AMP - with a probability of 0.838	AMP 0.965	AMP 0.9925	AMP	AMP 0.991	AMP 0.9997	may belong to AMP with 2 functional type(s): Antibacterial, Antifungal.	0.942	0.842	0.971
AP01036|Cycloviolacin	Sequence no. 1036 predicted as 1:AMP - with a probability of 0.932	AMP 0.756	AMP 0.742	AMP	AMP 0.619	AMP 0.9999	may belong to AMP with 2 functional type(s): Anticancer/tumor, Anti-HIV.	0.994	0.97	0.983
AP01037|Cycloviolacin	Sequence no. 1037 predicted as 1:AMP - with a probability of 0.932	AMP 0.982	AMP 0.8465	AMP	AMP 0.977	AMP 1.0	may belong to AMP with 1 functional type(s): Antibacterial.	0.943	0.658	0.951
AP01038|Cycloviolacin	Sequence no. 1038 predicted as 1:AMP - with a probability of 0.932	AMP 0.946	AMP 0.8395	AMP	AMP 0.984	AMP 1.0	may belong to AMP with 2 functional type(s): Antibacterial, Antifungal.	0.991	0.847	0.982
AP01039|Cycloviolacin	Sequence no. 1039 predicted as 1:AMP - with a probability of 0.925	AMP 0.722	NAMP 0.4945	NAMP	AMP 0.903	AMP 0.9947	may belong to AMP with 2 functional type(s): Antibacterial, Antifungal.	0.786	0.589	0.356
AP01040|Cycloviolacin	Sequence no. 1040 predicted as 1:AMP - with a probability of 0.932	AMP 0.931	AMP 0.875	AMP	AMP 0.976	AMP 1.0	may belong to AMP with 2 functional type(s): Antibacterial, Antifungal.	0.977	0.833	0.95
AP01041|Cycloviolacin	Sequence no. 1041 predicted as 1:AMP - with a probability of 0.884	AMP 0.949	AMP 0.97	AMP	AMP 0.977	AMP 0.9936	may belong to AMP with 2 functional type(s): Antibacterial, Antifungal.	0.905	0.605	0.927
AP01042|Cycloviolacin	Sequence no. 1042 predicted as 1:AMP - with a probability of 0.884	AMP 0.998	AMP 0.9975	AMP	AMP 0.999	Non-AMP 0.3003	may belong to non-AMP.	0.668	0.853	0.278
AP01043|Cycloviolacin	Sequence no. 1043 predicted as 1:AMP - with a probability of 0.932	AMP 0.988	AMP 0.9985	AMP	AMP 1	AMP 1.0	may belong to AMP with 2 functional type(s): Antibacterial, Anticancer/tumor.	0.94	0.945	0.687
AP01044|Cycloviolacin	Sequence no. 1044 predicted as 1:AMP - with a probability of 0.932	NAMP 0.234	AMP 0.515	NAMP	AMP 0.737	AMP 1.0	may belong to AMP with 2 functional type(s): Antibacterial, Antifungal.	0.961	0.938	0.949
AP01045|Cycloviolacin	Sequence no. 1045 predicted as 1:AMP - with a probability of 0.924	AMP 0.907	AMP 0.979	AMP	AMP 0.994	AMP 1.0	may belong to AMP with 2 functional type(s): Antibacterial, Antifungal.	0.989	0.74	0.976
AP01046|Cycloviolacin	Sequence no. 1046 predicted as 1:AMP - with a probability of 0.932	AMP 0.901	AMP 0.9745	AMP	AMP 0.987	AMP 1.0	may belong to AMP with 2 functional type(s): Antibacterial, Antifungal.	0.992	0.905	0.996
AP01047|Kalata	Sequence no. 1047 predicted as 1:AMP - with a probability of 0.796	NAMP 0	NAMP 0.2005	NAMP	NAMP 0	AMP 0.9998	may belong to AMP with 1 functional type(s): Antibacterial.	0.966	0.783	0.954
AP01048|Cycloviolacin	Sequence no. 1048 predicted as 1:AMP - with a probability of 0.802	AMP 0.956	AMP 0.906	AMP	AMP 0.952	AMP 1.0	may belong to AMP with 1 functional type(s): Antibacterial.	0.995	0.974	0.995
AP01049|Kalata	Sequence no. 1049 predicted as 1:AMP - with a probability of 0.77	AMP 0.523	NAMP 0.456	NAMP	NAMP 0.098	AMP 0.999	may belong to AMP with 1 functional type(s): Antibacterial.	0.211	0.109	0.512
AP01050|Kalata	Sequence no. 1050 predicted as 1:AMP - with a probability of 0.694	AMP 0.852	AMP 0.8545	AMP	AMP 0.889	AMP 1.0	may belong to AMP with 1 functional type(s): Antibacterial.	0.986	0.76	0.995
AP01051|Kalata	Sequence no. 1051 predicted as 1:AMP - with a probability of 0.694	AMP 0.567	AMP 0.808	AMP	AMP 0.861	AMP 1.0	may belong to AMP with 2 functional type(s): Anticancer/tumor, Anti-HIV.	0.989	0.937	0.946
AP01052|PnAMP2	Sequence no. 1052 predicted as 1:AMP - with a probability of 0.917	AMP 0.964	AMP 0.976	AMP	AMP 0.971	AMP 1.0	may belong to AMP with 2 functional type(s): Antibacterial, Antifungal.	0.989	0.928	0.987
AP01053|Kalata	Sequence no. 1053 predicted as 1:AMP - with a probability of 0.825	AMP 0.985	AMP 0.9835	AMP	AMP 0.998	AMP 0.9644	may belong to non-AMP.	0.949	0.934	0.983
AP01054|Kalata	Sequence no. 1054 predicted as 1:AMP - with a probability of 0.869	AMP 0.922	AMP 0.7055	AMP	AMP 0.85	AMP 0.9783	may belong to AMP with 1 functional type(s): Antibacterial.	0.975	0.946	0.985
AP01055|Cycloviolacin	Sequence no. 1055 predicted as 1:AMP - with a probability of 0.756	AMP 1	AMP 0.823	AMP	AMP 1	AMP 1.0	may belong to AMP with 2 functional type(s): Antibacterial, Antifungal.	0.998	0.971	0.993
AP01056|Cycloviolacin	Sequence no. 1056 predicted as 1:AMP - with a probability of 0.852	AMP 0.99	AMP 0.954	AMP	AMP 0.998	AMP 0.9999	may belong to AMP with 1 functional type(s): Antibacterial.	0.667	0.708	0.471
AP01057|Cycloviolacin	Sequence no. 1057 predicted as 1:AMP - with a probability of 0.73	AMP 0.909	AMP 0.99	AMP	AMP 0.996	AMP 0.9998	may belong to non-AMP.	0.999	0.968	0.996
AP01058|Vhl1	Sequence no. 1058 predicted as 1:AMP - with a probability of 0.849	AMP 0.871	AMP 0.9595	AMP	AMP 0.966	AMP 0.9997	may belong to AMP with 1 functional type(s): Antibacterial.	0.775	0.277	0.797
AP01059|Vhl2	Sequence no. 1059 predicted as 1:AMP - with a probability of 0.748	AMP 0.899	AMP 0.9985	AMP	AMP 0.997	AMP 0.9999	may belong to AMP with 1 functional type(s): Antibacterial.	0.937	0.457	0.952
AP01060|Circulin	Sequence no. 1060 predicted as 1:AMP - with a probability of 0.932	NAMP 0.126	NAMP 0.2695	NAMP	NAMP 0.074	AMP 0.9996	may belong to AMP with 1 functional type(s): Antibacterial.	0.953	0.607	0.925
AP01061|Circulin	Sequence no. 1061 predicted as 1:AMP - with a probability of 0.789	AMP 0.964	AMP 0.9985	AMP	AMP 0.999	AMP 0.9995	may belong to AMP with 1 functional type(s): Antibacterial.	0.932	0.874	0.838
AP01062|Circulin	Sequence no. 1062 predicted as 1:AMP - with a probability of 0.77	NAMP 0	AMP 0.5945	NAMP	NAMP 0.006	AMP 0.9992	may belong to non-AMP.	0.964	0.925	0.957
AP01063|Circulin	Sequence no. 1063 predicted as 1:AMP - with a probability of 0.844	AMP 0.915	AMP 0.622	AMP	AMP 0.834	AMP 0.9995	may belong to AMP with 1 functional type(s): Antibacterial.	0.981	0.745	0.79
AP01064|Cycloviolacin	Sequence no. 1064 predicted as 1:AMP - with a probability of 0.932	AMP 0.881	AMP 0.9275	AMP	AMP 0.994	Non-AMP 0.307	may belong to AMP with 2 functional type(s): Antibacterial, Antifungal.	0.838	0.776	0.87
AP01065|Cycloviolacin	Sequence no. 1065 predicted as 1:AMP - with a probability of 0.917	AMP 0.924	AMP 0.873	AMP	AMP 0.978	AMP 1.0	may belong to AMP with 2 functional type(s): Antibacterial, Antifungal.	0.926	0.407	0.982
AP01066|Cycloviolacin	Sequence no. 1066 predicted as 1:AMP - with a probability of 0.674	AMP 0.549	AMP 0.5105	AMP	NAMP 0.435	AMP 1.0	may belong to AMP with 1 functional type(s): Antibacterial.	0.444	0.145	0.554
AP01067|Cycloviolacin	Sequence no. 1067 predicted as 1:AMP - with a probability of 0.917	AMP 0.979	AMP 0.9205	AMP	AMP 0.991	AMP 0.9971	may belong to non-AMP.	0.83	0.5	0.531
AP01068|Cycloviolacin	Sequence no. 1068 predicted as 1:AMP - with a probability of 0.887	NAMP 0.094	AMP 0.8125	NAMP	NAMP 0.094	AMP 0.9998	may belong to AMP with 1 functional type(s): Antibacterial.	0.832	0.423	0.826
AP01069|Cycloviolacin	Sequence no. 1069 predicted as 1:AMP - with a probability of 0.872	AMP 0.867	AMP 0.923	AMP	AMP 0.954	AMP 0.9996	may belong to non-AMP.	0.958	0.953	0.963
AP01070|Cycloviolacin	Sequence no. 1070 predicted as 1:AMP - with a probability of 0.872	NAMP 0.43	NAMP 0.461	NAMP	NAMP 0.131	AMP 0.9297	may belong to non-AMP.	0.045	0.045	0.051
AP01071|Cycloviolacin	Sequence no. 1071 predicted as 1:AMP - with a probability of 0.862	AMP 0.955	AMP 0.992	AMP	AMP 0.998	AMP 0.999	may belong to AMP with 2 functional type(s): Antibacterial, Antifungal.	0.998	0.927	0.991
AP01072|Cycloviolacin	Sequence no. 1072 predicted as 1:AMP - with a probability of 0.898	AMP 0.835	AMP 0.8055	AMP	AMP 0.981	AMP 0.9978	may belong to AMP with 1 functional type(s): Antibacterial.	0.946	0.754	0.955
AP01073|Cycloviolacin	Sequence no. 1073 predicted as 1:AMP - with a probability of 0.777	AMP 0.99	AMP 0.9345	NAMP	AMP 0.993	AMP 0.9955	may belong to non-AMP.	0.233	0.249	0.436
AP01074|Cycloviolacin	Sequence no. 1074 predicted as 1:AMP - with a probability of 0.794	AMP 0.98	AMP 0.982	AMP	AMP 0.994	AMP 1.0	may belong to AMP with 1 functional type(s): Antibacterial.	0.937	0.824	0.94
AP01075|Cycloviolacin	Sequence no. 1075 predicted as 1:AMP - with a probability of 0.732	AMP 0.893	AMP 0.985	NAMP	AMP 0.982	AMP 0.8443	may belong to AMP with 2 functional type(s): Antibacterial, Antifungal.	0.815	0.794	0.92
AP01076|Cycloviolacin	Sequence no. 1076 predicted as 1:AMP - with a probability of 0.795	AMP 0.966	AMP 0.941	AMP	AMP 0.972	AMP 1.0	may belong to AMP with 2 functional type(s): Antibacterial, Antifungal.	0.974	0.894	0.983
AP01077|Cycloviolacin	Sequence no. 1077 predicted as 1:AMP - with a probability of 0.773	AMP 0.95	AMP 0.9975	AMP	AMP 0.994	AMP 1.0	may belong to AMP with 1 functional type(s): Antibacterial.	0.939	0.74	0.953
AP01078|Cycloviolacin	Sequence no. 1078 predicted as 1:AMP - with a probability of 0.78	AMP 0.687	AMP 0.9255	AMP	AMP 0.939	AMP 0.9998	may belong to AMP with 1 functional type(s): Antibacterial.	0.985	0.64	0.937
AP01079|Cycloviolacin	Sequence no. 1079 predicted as 1:AMP - with a probability of 0.777	AMP 0.736	AMP 0.916	AMP	AMP 0.975	AMP 0.9999	may belong to AMP with 1 functional type(s): Antibacterial.	0.971	0.7	0.963
AP01080|Cycloviolacin	Sequence no. 1080 predicted as 1:AMP - with a probability of 0.769	AMP 0.942	AMP 0.9445	AMP	AMP 0.996	AMP 0.9998	may belong to AMP with 2 functional type(s): Antibacterial, Antifungal.	0.85	0.335	0.698
AP01081|Cycloviolacin	Sequence no. 1081 predicted as 1:AMP - with a probability of 0.769	AMP 0.984	AMP 1	AMP	AMP 1	AMP 1.0	may belong to AMP with 2 functional type(s): Antibacterial, Antifungal.	0.634	0.492	0.811
AP01082|Hyfl	Sequence no. 1082 predicted as 1:AMP - with a probability of 0.821	AMP 0.787	AMP 0.89	AMP	AMP 0.615	AMP 0.9989	may belong to AMP with 1 functional type(s): Antibacterial.	0.952	0.304	0.921
AP01083|Hyfl	Sequence no. 1083 predicted as 1:AMP - with a probability of 0.757	NAMP 0.155	AMP 0.5785	AMP	NAMP 0.084	AMP 1.0	may belong to AMP with 1 functional type(s): Antibacterial.	0.849	0.861	0.865
AP01084|Hyfl	Sequence no. 1084 predicted as 1:AMP - with a probability of 0.884	AMP 0.976	AMP 0.9985	AMP	AMP 0.999	AMP 0.9999	may belong to AMP with 1 functional type(s): Antibacterial.	0.999	0.895	0.987
AP01085|Hyfl	Sequence no. 1085 predicted as 1:AMP - with a probability of 0.88	AMP 0.848	AMP 0.955	AMP	AMP 0.897	AMP 0.9992	may belong to AMP with 2 functional type(s): Antibacterial, Antifungal.	0.986	0.711	0.924
AP01086|Hyfl	Sequence no. 1086 predicted as 1:AMP - with a probability of 0.769	AMP 0.998	AMP 0.9995	AMP	AMP 0.965	AMP 0.9908	may belong to AMP with 1 functional type(s): Antibacterial.	0.529	0.644	0.241
AP01087|Hyfl	Sequence no. 1087 predicted as 1:AMP - with a probability of 0.837	AMP 0.859	AMP 0.9085	NAMP	AMP 0.99	AMP 0.9998	may belong to AMP with 1 functional type(s): Antibacterial.	0.967	0.677	0.944
AP01088|Hyfl	Sequence no. 1088 predicted as 1:AMP - with a probability of 0.717	AMP 0.965	AMP 0.9915	AMP	AMP 0.998	AMP 0.9995	may belong to AMP with 1 functional type(s): Antibacterial.	0.948	0.5	0.858
AP01089|Hyfl	Sequence no. 1089 predicted as 1:AMP - with a probability of 0.819	NAMP 0.328	NAMP 0.252	NAMP	AMP 0.71	AMP 0.9999	may belong to AMP with 2 functional type(s): Antibacterial, Antifungal.	0.981	0.9	0.986
AP01090|Hyfl	Sequence no. 1090 predicted as 1:AMP - with a probability of 0.932	NAMP 0.476	NAMP 0.4615	NAMP	NAMP 0.138	AMP 0.9444	may belong to AMP with 2 functional type(s): Antibacterial, Antifungal.	0.971	0.741	0.956
AP01091|Hyfl	Sequence no. 1091 predicted as 1:AMP - with a probability of 0.896	NAMP 0.023	NAMP 0.18	NAMP	NAMP 0.002	AMP 0.9983	may belong to non-AMP.	0.083	0.165	0.142
AP01092|Hyfl	Sequence no. 1092 predicted as 1:AMP - with a probability of 0.812	AMP 0.976	AMP 0.987	AMP	AMP 0.964	AMP 0.9998	may belong to AMP with 2 functional type(s): Antibacterial, Antifungal.	0.986	0.751	0.937
AP01093|Hyfl	Sequence no. 1093 predicted as 1:AMP - with a probability of 0.833	AMP 0.98	AMP 0.9765	AMP	AMP 0.991	AMP 1.0	may belong to AMP with 1 functional type(s): Antibacterial.	0.999	0.974	0.999
AP01094|Hyfl	Sequence no. 1094 predicted as 1:AMP - with a probability of 0.791	AMP 0.973	AMP 0.901	AMP	AMP 0.984	AMP 1.0	may belong to non-AMP.	0.941	0.901	0.954
AP01095|Hyfl	Sequence no. 1095 predicted as 1:AMP - with a probability of 0.788	NAMP 0.212	NAMP 0.376	AMP	AMP 0.959	AMP 0.9998	may belong to AMP with 1 functional type(s): Antibacterial.	0.968	0.93	0.937
AP01096|Hyfl	Sequence no. 1096 predicted as 1:AMP - with a probability of 0.83	AMP 0.968	AMP 0.9455	AMP	AMP 0.985	AMP 1.0	may belong to AMP with 2 functional type(s): Antibacterial, Antifungal.	0.989	0.832	0.951
AP01097|Hyfl	Sequence no. 1097 predicted as 1:AMP - with a probability of 0.868	AMP 0.93	AMP 0.638	AMP	AMP 0.87	AMP 1.0	may belong to AMP with 1 functional type(s): Antibacterial.	0.979	0.802	0.959
AP01098|Hymo	Sequence no. 1098 predicted as 1:AMP - with a probability of 0.851	AMP 0.87	AMP 0.9615	NAMP	AMP 0.978	AMP 0.9994	may belong to AMP with 1 functional type(s): Antibacterial.	0.979	0.821	0.837
AP01099|Hymo	Sequence no. 1099 predicted as 1:AMP - with a probability of 0.757	AMP 0.979	AMP 0.99	AMP	AMP 0.998	AMP 0.9996	may belong to AMP with 2 functional type(s): Antibacterial, Antifungal.	0.998	0.858	0.969
AP01100|Hyst	Sequence no. 1100 predicted as 1:AMP - with a probability of 0.858	AMP 0.899	AMP 0.7025	AMP	AMP 0.991	AMP 0.9995	may belong to AMP with 1 functional type(s): Antibacterial.	0.983	0.839	0.947
AP01101|Hyve	Sequence no. 1101 predicted as 1:AMP - with a probability of 0.846	AMP 0.757	AMP 0.5815	AMP	NAMP 0.427	AMP 1.0	may belong to AMP with 1 functional type(s): Antibacterial.	0.973	0.735	0.712
AP01102|Hyca	Sequence no. 1102 predicted as 1:AMP - with a probability of 0.808	AMP 0.975	AMP 0.9215	AMP	AMP 0.941	AMP 0.9999	may belong to AMP with 1 functional type(s): Antibacterial.	0.987	0.557	0.98
AP01103|Hyde	Sequence no. 1103 predicted as 1:AMP - with a probability of 0.801	AMP 0.893	AMP 0.9965	AMP	AMP 0.991	AMP 1.0	may belong to AMP with 1 functional type(s): Antibacterial.	0.907	0.851	0.777
AP01104|Hyen	Sequence no. 1104 predicted as 1:AMP - with a probability of 0.851	AMP 0.939	AMP 0.686	AMP	AMP 0.854	AMP 0.9992	may belong to AMP with 1 functional type(s): Antibacterial.	0.328	0.563	0.64
AP01105|Hyen	Sequence no. 1105 predicted as 1:AMP - with a probability of 0.917	AMP 1	AMP 0.877	AMP	AMP 1	AMP 0.9998	may belong to AMP with 1 functional type(s): Antibacterial.	0.434	0.176	0.577
AP01106|Hyep	Sequence no. 1106 predicted as 1:AMP - with a probability of 0.737	NAMP 0.393	AMP 0.5455	AMP	AMP 0.795	AMP 0.9967	may belong to AMP with 1 functional type(s): Antibacterial.	0.825	0.624	0.898
AP01107|Hyep	Sequence no. 1107 predicted as 1:AMP - with a probability of 0.846	AMP 0.777	AMP 0.8665	AMP	AMP 0.54	AMP 0.9999	may belong to AMP with 1 functional type(s): Antibacterial.	0.976	0.968	0.98
AP01108|kalata	Sequence no. 1108 predicted as 1:AMP - with a probability of 0.867	AMP 0.968	AMP 0.8095	AMP	AMP 0.992	AMP 0.9998	may belong to AMP with 1 functional type(s): Antibacterial.	0.994	0.865	0.981
AP01109|kalata	Sequence no. 1109 predicted as 1:AMP - with a probability of 0.755	AMP 0.927	AMP 0.544	AMP	AMP 0.862	AMP 0.9718	may belong to AMP with 2 functional type(s): Antibacterial, Antifungal.	0.273	0.339	0.699
AP01110|kalata	Sequence no. 1110 predicted as 1:AMP - with a probability of 0.73	AMP 0.926	AMP 0.9935	AMP	AMP 0.998	AMP 0.9993	may belong to AMP with 1 functional type(s): Antibacterial.	0.896	0.691	0.9
AP01111|kalata	Sequence no. 1111 predicted as 1:AMP - with a probability of 0.757	AMP 0.721	AMP 0.7905	NAMP	AMP 0.604	AMP 1.0	may belong to AMP with 1 functional type(s): Antibacterial.	0.986	0.875	0.971
AP01112|kalata	Sequence no. 1112 predicted as 1:AMP - with a probability of 0.705	AMP 0.954	AMP 0.966	AMP	AMP 0.986	AMP 0.9999	may belong to AMP with 1 functional type(s): Antibacterial.	0.984	0.939	0.984
AP01113|kalata	Sequence no. 1113 predicted as 1:AMP - with a probability of 0.725	AMP 0.948	AMP 0.9845	AMP	AMP 0.989	AMP 1.0	may belong to AMP with 1 functional type(s): Antibacterial.	0.99	0.959	0.99
AP01114|kalata	Sequence no. 1114 predicted as 1:AMP - with a probability of 0.818	AMP 1	AMP 0.951	AMP	AMP 1	AMP 1.0	may belong to AMP with 1 functional type(s): Antibacterial.	0.997	0.899	0.996
AP01115|kalata	Sequence no. 1115 predicted as 1:AMP - with a probability of 0.756	AMP 0.78	AMP 0.6105	NAMP	AMP 0.821	AMP 0.9907	may belong to AMP with 1 functional type(s): Antibacterial.	0.947	0.77	0.69
AP01116|kalata	Sequence no. 1116 predicted as 1:AMP - with a probability of 0.789	AMP 0.962	AMP 0.987	AMP	AMP 0.982	AMP 0.9563	may belong to AMP with 2 functional type(s): Antibacterial, Antifungal.	0.606	0.416	0.62
AP01117|Vibi	Sequence no. 1117 predicted as 1:AMP - with a probability of 0.813	AMP 0.854	AMP 0.874	AMP	AMP 0.983	AMP 0.9999	may belong to AMP with 1 functional type(s): Antibacterial.	0.993	0.951	0.967
AP01118|Vibi	Sequence no. 1118 predicted as 1:AMP - with a probability of 0.812	AMP 0.68	AMP 0.906	NAMP	AMP 0.812	AMP 0.9941	may belong to AMP with 1 functional type(s): Antibacterial.	0.939	0.869	0.868
AP01119|Vibi	Sequence no. 1119 predicted as 1:AMP - with a probability of 0.835	AMP 0.936	AMP 0.9735	AMP	AMP 0.983	AMP 1.0	may belong to AMP with 1 functional type(s): Antibacterial.	0.992	0.756	0.992
AP01120|Vibi	Sequence no. 1120 predicted as 1:AMP - with a probability of 0.832	AMP 0.738	AMP 0.73	AMP	AMP 0.742	AMP 1.0	may belong to AMP with 2 functional type(s): Anticancer/tumor, Anti-HIV.	0.992	0.935	0.96
AP01121|Vibi	Sequence no. 1121 predicted as 1:AMP - with a probability of 0.844	AMP 0.796	AMP 0.908	AMP	AMP 0.959	AMP 0.9995	may belong to AMP with 1 functional type(s): Antibacterial.	0.991	0.922	0.989
AP01122|Vibi	Sequence no. 1122 predicted as 1:AMP - with a probability of 0.926	AMP 0.995	AMP 0.9945	AMP	AMP 1	AMP 1.0	may belong to AMP with 1 functional type(s): Antibacterial.	0.939	0.774	0.801
AP01123|Vibi	Sequence no. 1123 predicted as 1:AMP - with a probability of 0.932	AMP 0.573	AMP 0.7925	AMP	AMP 0.858	AMP 1.0	may belong to AMP with 2 functional type(s): Antibacterial, Antifungal.	0.984	0.76	0.947
AP01124|Vibi	Sequence no. 1124 predicted as 1:AMP - with a probability of 0.884	NAMP 0.06	AMP 0.665	NAMP	NAMP 0.027	AMP 1.0	may belong to AMP with 1 functional type(s): Antibacterial.	0.959	0.729	0.979
AP01125|Vibi	Sequence no. 1125 predicted as 1:AMP - with a probability of 0.932	AMP 0.976	AMP 0.989	AMP	AMP 0.997	AMP 0.9998	may belong to AMP with 2 functional type(s): Antibacterial, Antifungal.	0.906	0.176	0.531
AP01126|Vibi	Sequence no. 1126 predicted as 1:AMP - with a probability of 0.932	AMP 0.842	AMP 0.7785	AMP	AMP 0.984	AMP 0.9983	may belong to AMP with 1 functional type(s): Antibacterial.	0.987	0.662	0.92
AP01127|Vibi	Sequence no. 1127 predicted as 1:AMP - with a probability of 0.932	AMP 0.991	AMP 0.664	AMP	AMP 1	AMP 0.9999	may belong to AMP with 1 functional type(s): Antibacterial.	0.996	0.952	0.997
AP01128|MagaininAM2	Sequence no. 1128 predicted as 1:AMP - with a probability of 0.872	AMP 0.759	AMP 0.7915	NAMP	AMP 0.772	AMP 1.0	may belong to AMP with 1 functional type(s): Antibacterial.	0.978	0.704	0.907
AP01129|CPFAM4	Sequence no. 1129 predicted as 1:AMP - with a probability of 0.872	AMP 0.77	AMP 0.783	AMP	AMP 0.995	AMP 0.9999	may belong to AMP with 1 functional type(s): Antibacterial.	0.994	0.884	0.968
AP01130|PGLaAM1	Sequence no. 1130 predicted as 1:AMP - with a probability of 0.872	AMP 0.985	AMP 0.9835	AMP	AMP 0.993	AMP 0.9648	may belong to non-AMP.	0.763	0.715	0.834
AP01131|Aureocin	Sequence no. 1131 predicted as 1:AMP - with a probability of 0.801	AMP 0.962	AMP 0.949	AMP	AMP 0.943	AMP 0.9749	may belong to AMP with 1 functional type(s): Antibacterial.	0.792	0.363	0.537
AP01132|kalata	Sequence no. 1132 predicted as 1:AMP - with a probability of 0.867	AMP 0.947	AMP 0.986	AMP	AMP 0.998	AMP 0.9999	may belong to AMP with 2 functional type(s): Antibacterial, Antifungal.	0.993	0.66	0.98
AP01133|kalata	Sequence no. 1133 predicted as 1:AMP - with a probability of 0.755	AMP 0.694	AMP 0.929	NAMP	AMP 0.976	AMP 0.9999	may belong to AMP with 2 functional type(s): Antibacterial, Antifungal.	0.994	0.951	0.996
AP01134|kalata	Sequence no. 1134 predicted as 1:AMP - with a probability of 0.755	AMP 0.949	AMP 0.988	AMP	AMP 0.993	Non-AMP 0.2795	may belong to AMP with 2 functional type(s): Antibacterial, Antifungal.	0.893	0.829	0.906
AP01135|Violacin	Sequence no. 1135 predicted as 1:AMP - with a probability of 0.881	NAMP 0.081	NAMP 0.0365	NAMP	NAMP 0.013	AMP 0.9999	may belong to AMP with 1 functional type(s): Anticancer/tumor.	0.973	0.902	0.876
AP01136|Tricyclon	Sequence no. 1136 predicted as 1:AMP - with a probability of 0.883	AMP 0.926	AMP 0.9875	AMP	AMP 0.995	AMP 1.0	may belong to AMP with 2 functional type(s): Antibacterial, Antifungal.	0.998	0.95	0.974
AP01137|Siamycin	Sequence no. 1137 predicted as 1:AMP - with a probability of 0.854	AMP 0.991	AMP 0.998	AMP	AMP 1	AMP 1.0	may belong to AMP with 1 functional type(s): Antibacterial.	0.998	0.804	0.994
AP01138|NP06	Sequence no. 1138 predicted as 1:AMP - with a probability of 0.872	AMP 0.963	AMP 0.759	AMP	AMP 0.998	AMP 0.9995	may belong to AMP with 1 functional type(s): Antibacterial.	0.993	0.522	0.952
AP01139|Vico	Sequence no. 1139 predicted as 1:AMP - with a probability of 0.855	NAMP 0.47	AMP 0.6625	NAMP	NAMP 0.028	AMP 1.0	may belong to AMP with 2 functional type(s): Antibacterial, Antifungal.	0.949	0.93	0.949
AP01140|Vico	Sequence no. 1140 predicted as 1:AMP - with a probability of 0.855	AMP 0.96	AMP 1	AMP	AMP 0.986	AMP 0.999	may belong to AMP with 1 functional type(s): Antibacterial.	0.885	0.401	0.886
AP01141|Cryptdin6	Sequence no. 1141 predicted as 1:AMP - with a probability of 0.884	AMP 0.918	AMP 0.9865	AMP	AMP 0.998	AMP 1.0	may belong to AMP with 1 functional type(s): Antibacterial.	0.997	0.956	0.995
AP01142|Rabbit	Sequence no. 1142 predicted as 1:AMP - with a probability of 0.884	AMP 0.836	AMP 0.7195	AMP	AMP 0.901	AMP 1.0	may belong to AMP with 1 functional type(s): Antibacterial.	0.825	0.783	0.601
AP01143|Vhr1	Sequence no. 1143 predicted as 1:AMP - with a probability of 0.838	AMP 0.934	AMP 0.9995	AMP	AMP 0.993	AMP 0.9333	may belong to non-AMP.	0.993	0.948	0.981
AP01144|Vitri	Sequence no. 1144 predicted as 1:AMP - with a probability of 0.932	AMP 0.978	AMP 0.9785	AMP	AMP 1	AMP 0.9999	may belong to AMP with 2 functional type(s): Antibacterial, Antifungal.	0.999	0.924	0.99
AP01145|Tricyclon	Sequence no. 1145 predicted as 1:AMP - with a probability of 0.846	AMP 0.946	AMP 0.999	AMP	AMP 0.993	AMP 1.0	may belong to AMP with 1 functional type(s): Antibacterial.	0.571	0.919	0.536
AP01146|Gallinacin	Sequence no. 1146 predicted as 2:NonAMP - with a probability of 0.513	AMP 0.774	AMP 0.7905	AMP	AMP 0.878	AMP 0.8752	may belong to non-AMP.	0.687	0.256	0.437
AP01147|Gallinacin	Sequence no. 1147 predicted as 1:AMP - with a probability of 0.917	AMP 0.95	AMP 0.9795	AMP	AMP 0.984	AMP 0.9999	may belong to AMP with 1 functional type(s): Antibacterial.	0.947	0.467	0.853
AP01148|Gallinacin	Sequence no. 1148 predicted as 1:AMP - with a probability of 0.917	NAMP 0.383	AMP 0.632	AMP	AMP 0.859	AMP 1.0	may belong to AMP with 2 functional type(s): Anticancer/tumor, Anti-HIV.	0.984	0.934	0.943
AP01149|violapeptide	Sequence no. 1149 predicted as 1:AMP - with a probability of 0.763	AMP 0.937	AMP 0.992	AMP	AMP 0.989	AMP 1.0	may belong to AMP with 2 functional type(s): Antibacterial, Antifungal.	0.987	0.846	0.959
AP01150|Lactococcin	Sequence no. 1150 predicted as 1:AMP - with a probability of 0.817	AMP 0.903	AMP 0.9965	AMP	AMP 0.984	AMP 1.0	may belong to AMP with 1 functional type(s): Antibacterial.	0.993	0.689	0.963
AP01151|Scarabaecin	Sequence no. 1151 predicted as 1:AMP - with a probability of 0.601	AMP 0.994	AMP 0.998	AMP	AMP 1	AMP 0.998	may belong to AMP with 1 functional type(s): Antibacterial.	0.927	0.515	0.475
AP01152|Lactococcin	Sequence no. 1152 predicted as 1:AMP - with a probability of 0.733	AMP 0.996	AMP 0.9625	AMP	AMP 0.999	AMP 0.9999	may belong to AMP with 1 functional type(s): Anti-HIV.	0.895	0.901	0.836
AP01153|LCI	Sequence no. 1153 predicted as 1:AMP - with a probability of 0.785	AMP 0.606	AMP 0.726	AMP	AMP 0.966	AMP 1.0	may belong to AMP with 1 functional type(s): Antibacterial.	0.985	0.914	0.843
AP01154|Enterocin	Sequence no. 1154 predicted as 1:AMP - with a probability of 0.699	AMP 0.959	AMP 1	AMP	AMP 1	AMP 1.0	may belong to AMP with 1 functional type(s): Antibacterial.	0.995	0.967	0.994
AP01155|Plantaricin	Sequence no. 1155 predicted as 1:AMP - with a probability of 0.794	AMP 0.938	AMP 0.998	AMP	AMP 0.981	AMP 0.9999	may belong to AMP with 2 functional type(s): Antibacterial, Antifungal.	0.998	0.877	0.993
AP01156|Ixodidin	Sequence no. 1156 predicted as 1:AMP - with a probability of 0.917	AMP 0.809	AMP 0.6685	AMP	AMP 0.827	AMP 1.0	may belong to AMP with 1 functional type(s): Antibacterial.	0.535	0.575	0.239
AP01157|RP1	Sequence no. 1157 predicted as 1:AMP - with a probability of 0.849	NAMP 0.325	AMP 0.7605	NAMP	NAMP 0.155	AMP 0.9982	may belong to AMP with 1 functional type(s): Antibacterial.	0.43	0.274	0.216
AP01158|Hinnavin	Sequence no. 1158 predicted as 1:AMP - with a probability of 0.872	AMP 0.974	AMP 0.904	AMP	AMP 0.995	AMP 1.0	may belong to AMP with 3 functional type(s): Antibacterial, Antifungal, Antiviral.	0.939	0.906	0.92
AP01159|Brazzein	Sequence no. 1159 predicted as 1:AMP - with a probability of 0.73	AMP 0.979	AMP 0.737	AMP	AMP 1	Non-AMP 0.4891	may belong to AMP with 1 functional type(s): Antibacterial.	0.795	0.681	0.328
AP01160|Human	Sequence no. 1160 predicted as 1:AMP - with a probability of 0.647	AMP 0.864	AMP 0.939	AMP	AMP 0.982	AMP 1.0	may belong to AMP with 3 functional type(s): Antibacterial, Antifungal, Anti-HIV.	0.965	0.92	0.953
AP01161|EAFP2	Sequence no. 1161 predicted as 1:AMP - with a probability of 0.932	AMP 0.959	AMP 0.9435	AMP	AMP 0.975	AMP 0.9999	may belong to AMP with 1 functional type(s): Antibacterial.	0.997	0.76	0.964
AP01162|ARD1	Sequence no. 1162 predicted as 1:AMP - with a probability of 0.872	AMP 1	AMP 0.9255	AMP	AMP 1	AMP 1.0	may belong to AMP with 1 functional type(s): Antibacterial.	1	0.992	0.999
AP01163|EAFP1	Sequence no. 1163 predicted as 1:AMP - with a probability of 0.917	AMP 0.983	AMP 0.9665	AMP	AMP 0.966	AMP 0.9997	may belong to AMP with 1 functional type(s): Antibacterial.	0.835	0.596	0.826
AP01164|AFP1	Sequence no. 1164 predicted as 2:NonAMP - with a probability of 0.82	AMP 1	AMP 0.68	AMP	AMP 0.868	AMP 0.9998	may belong to AMP with 2 functional type(s): Antibacterial, Antifungal.	0.985	0.756	0.946
AP01165|Diapausespecific	Sequence no. 1165 predicted as 1:AMP - with a probability of 0.846	AMP 0.924	AMP 0.9765	AMP	AMP 0.982	AMP 0.9998	may belong to non-AMP.	0.596	0.851	0.205
AP01166|Plantaricin	Sequence no. 1166 predicted as 1:AMP - with a probability of 0.801	AMP 0.842	AMP 0.9855	AMP	AMP 0.972	AMP 1.0	may belong to AMP with 2 functional type(s): Anticancer/tumor, Anti-HIV.	0.984	0.773	0.762
AP01167|Carnocyclin	Sequence no. 1167 predicted as 1:AMP - with a probability of 0.613	AMP 0.976	AMP 0.9645	AMP	AMP 0.998	AMP 0.9999	may belong to AMP with 1 functional type(s): Antibacterial.	0.993	0.821	0.979
AP01168|Lactacin	Sequence no. 1168 predicted as 2:NonAMP - with a probability of 0.512	AMP 0.975	AMP 0.97	AMP	AMP 0.995	AMP 1.0	may belong to AMP with 1 functional type(s): Antibacterial.	0.937	0.408	0.924
AP01169|Brochocin	Sequence no. 1169 predicted as 1:AMP - with a probability of 0.664	AMP 0.985	AMP 0.917	AMP	AMP 0.99	AMP 0.9997	may belong to non-AMP.	0.519	0.343	0.06
AP01170|Thermophilin	Sequence no. 1170 predicted as 1:AMP - with a probability of 0.712	AMP 0.959	AMP 0.6605	AMP	AMP 0.897	Non-AMP 0.3606	may belong to AMP with 1 functional type(s): Antibacterial.	0.555	0.521	0.308
AP01171|ABP118	Sequence no. 1171 predicted as 1:AMP - with a probability of 0.713	AMP 0.93	AMP 0.99	AMP	AMP 0.99	AMP 0.9999	may belong to AMP with 1 functional type(s): Anticancer/tumor.	0.838	0.891	0.663
AP01172|Salivaricin	Sequence no. 1172 predicted as 1:AMP - with a probability of 0.713	AMP 0.942	AMP 0.999	AMP	AMP 0.992	AMP 1.0	may belong to AMP with 2 functional type(s): Antibacterial, Antifungal.	0.993	0.773	0.997
AP01173|Mutacin	Sequence no. 1173 predicted as 1:AMP - with a probability of 0.663	AMP 0.978	AMP 1	AMP	AMP 1	AMP 1.0	may belong to AMP with 1 functional type(s): Antibacterial.	0.926	0.509	0.935
AP01174|Lactocin	Sequence no. 1174 predicted as 1:AMP - with a probability of 0.526	AMP 0.698	AMP 0.9565	AMP	AMP 0.895	AMP 0.8607	may belong to non-AMP.	0.711	0.274	0.297
AP01175|Cytolysin	Sequence no. 1175 predicted as 1:AMP - with a probability of 0.872	AMP 0.964	AMP 0.9935	AMP	AMP 0.993	AMP 1.0	may belong to AMP with 2 functional type(s): Antibacterial, Antifungal.	0.826	0.858	0.477
AP01176|Plantaricin	Sequence no. 1176 predicted as 1:AMP - with a probability of 0.847	AMP 0.999	AMP 0.991	AMP	AMP 0.997	AMP 1.0	may belong to AMP with 2 functional type(s): Antibacterial, Antifungal.	0.809	0.488	0.93
AP01177|Plantaricin	Sequence no. 1177 predicted as 1:AMP - with a probability of 0.877	AMP 0.827	AMP 0.7365	AMP	AMP 0.983	AMP 1.0	may belong to AMP with 1 functional type(s): Antibacterial.	0.99	0.847	0.984
AP01178|Enterocin	Sequence no. 1178 predicted as 1:AMP - with a probability of 0.884	AMP 0.934	AMP 0.999	AMP	AMP 0.994	AMP 0.9971	may belong to AMP with 2 functional type(s): Antibacterial, Antifungal.	0.906	0.42	0.935
AP01179|Acidocin	Sequence no. 1179 predicted as 1:AMP - with a probability of 0.817	AMP 0.955	AMP 0.965	AMP	AMP 1	AMP 0.9964	may belong to AMP with 1 functional type(s): Antibacterial.	0.906	0.842	0.948
AP01180|Curvaticin	Sequence no. 1180 predicted as 1:AMP - with a probability of 0.653	AMP 0.813	AMP 0.6545	AMP	AMP 0.753	AMP 0.7746	may belong to AMP with 2 functional type(s): Antibacterial, Antifungal.	0.647	0.548	0.895
AP01181|Bacteriocin	Sequence no. 1181 predicted as 1:AMP - with a probability of 0.51	AMP 0.995	AMP 0.9485	AMP	AMP 0.998	AMP 1.0	may belong to AMP with 2 functional type(s): Antibacterial, Antifungal.	0.849	0.334	0.934
AP01182|Bacteriocin	Sequence no. 1182 predicted as 1:AMP - with a probability of 0.808	AMP 0.975	AMP 0.987	AMP	AMP 0.992	AMP 0.9991	may belong to AMP with 2 functional type(s): Antibacterial, Antifungal.	0.939	0.913	0.913
AP01183|Bacteriocin	Sequence no. 1183 predicted as 1:AMP - with a probability of 0.808	AMP 1	NAMP 0.444	NAMP	NAMP 0.025	AMP 0.9997	may belong to non-AMP.	0.964	0.942	0.959
AP01184|Enterocin	Sequence no. 1184 predicted as 1:AMP - with a probability of 0.664	AMP 0.859	AMP 0.9865	AMP	AMP 0.895	AMP 0.9997	may belong to AMP with 1 functional type(s): Antibacterial.	0.99	0.894	0.987
AP01185|Acidocin	Sequence no. 1185 predicted as 1:AMP - with a probability of 0.715	NAMP 0.325	NAMP 0.439	AMP	AMP 0.509	AMP 0.983	may belong to AMP with 1 functional type(s): Antibacterial.	0.968	0.887	0.987
AP01186|Enterocin	Sequence no. 1186 predicted as 1:AMP - with a probability of 0.786	AMP 0.978	AMP 0.9995	AMP	AMP 1	AMP 0.9991	may belong to non-AMP.	0.605	0.428	0.909
AP01187|Enterocin	Sequence no. 1187 predicted as 1:AMP - with a probability of 0.801	AMP 0.91	AMP 0.931	AMP	AMP 0.988	AMP 0.9999	may belong to AMP with 1 functional type(s): Antibacterial.	0.931	0.759	0.944
AP01188|Enterocin	Sequence no. 1188 predicted as 1:AMP - with a probability of 0.786	AMP 0.936	AMP 0.9475	AMP	AMP 0.997	AMP 1.0	may belong to AMP with 1 functional type(s): Antibacterial.	0.996	0.805	0.975
AP01189|Enterocin	Sequence no. 1189 predicted as 1:AMP - with a probability of 0.849	AMP 0.964	AMP 0.938	AMP	AMP 0.995	AMP 1.0	may belong to AMP with 2 functional type(s): Antibacterial, Antifungal.	0.998	0.984	0.996
AP01190|MR10A	Sequence no. 1190 predicted as 1:AMP - with a probability of 0.849	AMP 0.999	AMP 0.883	AMP	AMP 0.999	AMP 0.9988	may belong to AMP with 2 functional type(s): Antibacterial, Antifungal.	0.878	0.834	0.721
AP01191|Halocin	Sequence no. 1191 predicted as 1:AMP - with a probability of 0.618	AMP 1	NAMP 0.4035	NAMP	NAMP 0	AMP 0.9996	may belong to non-AMP.	0.253	0.821	0.744
AP01192|Halocin	Sequence no. 1192 predicted as 1:AMP - with a probability of 0.719	AMP 0.986	AMP 0.9515	AMP	AMP 0.976	AMP 0.9999	may belong to AMP with 1 functional type(s): Antibacterial.	0.994	0.842	0.979
AP01193|Lacticin	Sequence no. 1193 predicted as 1:AMP - with a probability of 0.601	AMP 0.957	AMP 0.8615	AMP	AMP 0.995	AMP 1.0	may belong to AMP with 1 functional type(s): Antibacterial.	0.973	0.808	0.974
AP01194|Salivaricin	Sequence no. 1194 predicted as 1:AMP - with a probability of 0.523	AMP 0.842	AMP 0.9395	AMP	AMP 0.704	AMP 0.9999	may belong to AMP with 1 functional type(s): Antibacterial.	0.884	0.399	0.886
AP01195|Microcin	Sequence no. 1195 predicted as 1:AMP - with a probability of 0.663	AMP 0.972	AMP 0.9945	AMP	AMP 1	AMP 1.0	may belong to AMP with 2 functional type(s): Antibacterial, Antifungal.	0.539	0.665	0.416
AP01196|Hiracin	Sequence no. 1196 predicted as 1:AMP - with a probability of 0.808	NAMP 0.408	AMP 0.824	AMP	AMP 0.839	AMP 0.9987	may belong to AMP with 2 functional type(s): Antibacterial, Antifungal.	0.766	0.261	0.219
AP01197|Thermophilin	Sequence no. 1197 predicted as 1:AMP - with a probability of 0.664	NAMP 0.011	NAMP 0.3845	NAMP	NAMP 0	AMP 0.9994	may belong to AMP with 1 functional type(s): Antibacterial.	0.953	0.765	0.986
AP01198|Penocin	Sequence no. 1198 predicted as 1:AMP - with a probability of 0.855	AMP 0.996	AMP 0.894	AMP	AMP 0.983	AMP 0.9211	may belong to AMP with 2 functional type(s): Antibacterial, Antifungal.	0.423	0.747	0.763
AP01199|Salivaricin	Sequence no. 1199 predicted as 1:AMP - with a probability of 0.854	AMP 0.948	AMP 0.8885	AMP	AMP 0.999	AMP 1.0	may belong to AMP with 1 functional type(s): Antibacterial.	0.991	0.848	0.965
AP01200|Lacticin	Sequence no. 1200 predicted as 1:AMP - with a probability of 0.786	AMP 0.942	AMP 0.9955	AMP	AMP 0.991	AMP 0.9939	may belong to AMP with 2 functional type(s): Antibacterial, Antifungal.	0.988	0.756	0.939
AP01201|Bacteriocin	Sequence no. 1201 predicted as 1:AMP - with a probability of 0.763	AMP 0.943	AMP 0.8065	AMP	AMP 0.998	AMP 1.0	may belong to AMP with 2 functional type(s): Antibacterial, Anti-HIV.	0.985	0.237	0.431
AP01202|Nukacin	Sequence no. 1202 predicted as 1:AMP - with a probability of 0.801	AMP 0.916	AMP 0.815	NAMP	AMP 0.928	AMP 0.9998	may belong to AMP with 1 functional type(s): Antibacterial.	0.942	0.742	0.909
AP01203|Streptococcin	Sequence no. 1203 predicted as 1:AMP - with a probability of 0.544	AMP 0.935	AMP 0.9415	AMP	AMP 0.991	AMP 1.0	may belong to AMP with 1 functional type(s): Antibacterial.	0.998	0.966	0.984
AP01204|Lactocin	Sequence no. 1204 predicted as 1:AMP - with a probability of 0.592	AMP 0.978	AMP 0.935	AMP	AMP 0.997	AMP 0.9996	may belong to AMP with 1 functional type(s): Antibacterial.	0.984	0.772	0.956
AP01205|Mersacidin	Sequence no. 1205 predicted as 1:AMP - with a probability of 0.644	AMP 0.959	AMP 0.998	AMP	AMP 0.997	AMP 1.0	may belong to AMP with 1 functional type(s): Antibacterial.	0.997	0.9	0.995
AP01206|Retrocyclin1	Sequence no. 1206 predicted as 1:AMP - with a probability of 0.942	AMP 0.979	AMP 0.974	AMP	AMP 0.999	AMP 0.9994	may belong to AMP with 1 functional type(s): Antifungal.	0.997	0.866	0.993
AP01207|Retrocyclin2	Sequence no. 1207 predicted as 1:AMP - with a probability of 0.916	AMP 0.594	AMP 0.8045	NAMP	NAMP 0.072	AMP 1.0	may belong to AMP with 1 functional type(s): Antibacterial.	0.723	0.717	0.462
AP01208|Retrocyclin3	Sequence no. 1208 predicted as 1:AMP - with a probability of 0.917	AMP 0.595	AMP 0.585	AMP	AMP 0.722	AMP 0.9987	may belong to AMP with 1 functional type(s): Antibacterial.	0.985	0.451	0.945
AP01209|JelleineI	Sequence no. 1209 predicted as 1:AMP - with a probability of 0.788	AMP 0.947	AMP 0.976	AMP	AMP 0.986	AMP 1.0	may belong to AMP with 2 functional type(s): Antibacterial, Antifungal.	0.987	0.803	0.996
AP01210|JelleineII	Sequence no. 1210 predicted as 1:AMP - with a probability of 0.794	AMP 0.842	AMP 0.773	AMP	AMP 0.873	AMP 0.806	may belong to AMP with 1 functional type(s): Antibacterial.	0.286	0.228	0.166
AP01211|JelleineIII	Sequence no. 1211 predicted as 1:AMP - with a probability of 0.515	AMP 0.988	AMP 0.9165	AMP	AMP 0.991	AMP 0.9832	may belong to AMP with 1 functional type(s): Antibacterial.	0.537	0.072	0.489
AP01212|Hymenoptaecin	Sequence no. 1212 predicted as 1:AMP - with a probability of 0.556	AMP 0.669	AMP 0.961	AMP	AMP 0.98	Non-AMP 0.4253	may belong to AMP with 1 functional type(s): Antibacterial.	0.759	0.365	0.48
AP01213|B.	Sequence no. 1213 predicted as 1:AMP - with a probability of 0.801	AMP 0.997	AMP 0.9875	AMP	AMP 0.999	Non-AMP 0.4644	may belong to AMP with 1 functional type(s): Antibacterial.	0.519	0.431	0.539
AP01214|European	Sequence no. 1214 predicted as 1:AMP - with a probability of 0.601	AMP 0.971	AMP 0.962	AMP	AMP 0.997	AMP 0.9986	may belong to AMP with 2 functional type(s): Antibacterial, Antifungal.	0.669	0.4	0.566
AP01215|Ascaphin1	Sequence no. 1215 predicted as 1:AMP - with a probability of 0.908	NAMP 0.03	AMP 0.5595	AMP	AMP 0.987	AMP 1.0	may belong to AMP with 3 functional type(s): Antibacterial, Anticancer/tumor, Antifungal.	0.985	0.911	0.991
AP01216|Ascaphin2	Sequence no. 1216 predicted as 1:AMP - with a probability of 0.908	AMP 0.684	AMP 0.784	AMP	AMP 0.861	AMP 0.9988	may belong to AMP with 2 functional type(s): Antibacterial, Antifungal.	0.967	0.701	0.922
AP01217|Ascaphin3	Sequence no. 1217 predicted as 1:AMP - with a probability of 0.908	AMP 0.949	AMP 0.9985	AMP	AMP 0.997	AMP 0.9996	may belong to AMP with 1 functional type(s): Antibacterial.	0.905	0.598	0.92
AP01218|Ascaphin4	Sequence no. 1218 predicted as 1:AMP - with a probability of 0.849	AMP 0.716	AMP 0.5545	NAMP	NAMP 0.396	AMP 0.6888	may belong to non-AMP.	0.042	0.069	0.075
AP01219|Ascaphin5	Sequence no. 1219 predicted as 1:AMP - with a probability of 0.849	AMP 0.721	AMP 0.669	AMP	AMP 0.923	AMP 0.9999	may belong to AMP with 1 functional type(s): Antibacterial.	0.968	0.795	0.985
AP01220|Ascaphin6	Sequence no. 1220 predicted as 1:AMP - with a probability of 0.849	AMP 1	AMP 0.7495	AMP	AMP 1	AMP 1.0	may belong to AMP with 1 functional type(s): Antibacterial.	0.996	0.799	0.994
AP01221|Ascaphin7	Sequence no. 1221 predicted as 1:AMP - with a probability of 0.849	AMP 0.854	AMP 0.9725	AMP	AMP 0.935	AMP 0.9988	may belong to AMP with 1 functional type(s): Antibacterial.	0.88	0.857	0.636
AP01222|Ascaphin8	Sequence no. 1222 predicted as 1:AMP - with a probability of 0.849	AMP 0.951	AMP 0.9955	AMP	AMP 0.998	AMP 1.0	may belong to AMP with 2 functional type(s): Antibacterial, Antifungal.	0.992	0.912	0.977
AP01223|Gramicidin	Sequence no. 1223 predicted as 1:AMP - with a probability of 0.733	NAMP 0.161	NAMP 0.2365	AMP	NAMP 0.453	AMP 0.9999	may belong to AMP with 1 functional type(s): Antibacterial.	0.969	0.512	0.966
AP01224|Gramicidin	Sequence no. 1224 predicted as 1:AMP - with a probability of 0.779	AMP 0.735	AMP 0.56	NAMP	AMP 0.836	AMP 1.0	may belong to AMP with 1 functional type(s): Antibacterial.	0.947	0.756	0.979
AP01225|Microcin	Sequence no. 1225 predicted as 1:AMP - with a probability of 0.543	AMP 0.971	AMP 0.998	AMP	AMP 0.999	AMP 1.0	may belong to non-AMP.	0.783	0.904	0.811
AP01226|Microcin	Sequence no. 1226 predicted as 1:AMP - with a probability of 0.663	AMP 0.984	AMP 0.9905	AMP	AMP 0.999	AMP 1.0	may belong to AMP with 2 functional type(s): Antibacterial, Antifungal.	0.99	0.74	0.949
AP01227|Microcin	Sequence no. 1227 predicted as 1:AMP - with a probability of 0.611	AMP 0.996	AMP 0.935	AMP	AMP 0.998	AMP 0.9998	may belong to AMP with 1 functional type(s): Antibacterial.	0.656	0.528	0.466
AP01228|Microcin	Sequence no. 1228 predicted as 1:AMP - with a probability of 0.647	AMP 0.98	AMP 0.9995	AMP	AMP 0.999	AMP 1.0	may belong to AMP with 2 functional type(s): Antibacterial, Antifungal.	0.939	0.729	0.913
AP01229|Microcin	Sequence no. 1229 predicted as 2:NonAMP - with a probability of 0.547	AMP 0.983	AMP 0.965	AMP	AMP 0.997	AMP 1.0	may belong to AMP with 1 functional type(s): Antibacterial.	0.991	0.943	0.97
AP01230|Microcin	Sequence no. 1230 predicted as 1:AMP - with a probability of 0.664	AMP 0.997	AMP 0.963	AMP	AMP 0.996	AMP 0.9997	may belong to AMP with 2 functional type(s): Antibacterial, Antifungal.	0.974	0.801	0.962
AP01231|Microcin	Sequence no. 1231 predicted as 1:AMP - with a probability of 0.573	AMP 0.976	AMP 0.9965	AMP	AMP 0.999	AMP 1.0	may belong to AMP with 1 functional type(s): Antibacterial.	0.997	0.942	0.992
AP01232|PRbombesin	Sequence no. 1232 predicted as 1:AMP - with a probability of 0.801	AMP 0.957	AMP 0.9185	AMP	AMP 0.986	AMP 1.0	may belong to AMP with 1 functional type(s): Antibacterial.	0.989	0.841	0.989
AP01233|Lumbricin	Sequence no. 1233 predicted as 1:AMP - with a probability of 0.53	NAMP 0.077	NAMP 0.014	NAMP	NAMP 0.001	Non-AMP 0.1295	may belong to non-AMP.	0.03	0.383	0.065
AP01234|Perinerin	Sequence no. 1234 predicted as 1:AMP - with a probability of 0.667	AMP 0.993	AMP 0.943	AMP	AMP 1	AMP 1.0	may belong to AMP with 1 functional type(s): Antibacterial.	0.939	0.398	0.854
AP01235|CM3	Sequence no. 1235 predicted as 1:AMP - with a probability of 0.849	AMP 1	AMP 0.898	NAMP	AMP 0.602	AMP 0.9994	may belong to AMP with 1 functional type(s): Antibacterial.	0.984	0.929	0.961
AP01236|MB21	Sequence no. 1236 predicted as 1:AMP - with a probability of 0.849	AMP 0.994	AMP 0.9975	AMP	AMP 0.998	AMP 1.0	may belong to AMP with 2 functional type(s): Antibacterial, Antifungal.	0.996	0.921	0.994
AP01237|CathelicidinBF	Sequence no. 1237 predicted as 1:AMP - with a probability of 0.801	NAMP 0.088	AMP 0.745	AMP	AMP 0.999	AMP 0.9938	may belong to AMP with 1 functional type(s): Antibacterial.	0.851	0.525	0.648
AP01238|BDEF_TACTR	Sequence no. 1238 predicted as 1:AMP - with a probability of 0.73	AMP 0.88	AMP 0.951	AMP	AMP 0.794	AMP 1.0	may belong to AMP with 2 functional type(s): Antibacterial, Antifungal.	0.998	0.877	0.991
AP01239|Fallaxidin	Sequence no. 1239 predicted as 1:AMP - with a probability of 0.872	AMP 0.639	AMP 0.741	NAMP	NAMP 0.383	Non-AMP 0.1847	may belong to AMP with 2 functional type(s): Antibacterial, Antifungal.	0.394	0.477	0.894
AP01240|Fallaxidin	Sequence no. 1240 predicted as 1:AMP - with a probability of 0.872	AMP 0.914	AMP 0.995	AMP	AMP 0.999	AMP 0.9995	may belong to AMP with 1 functional type(s): Antibacterial.	0.991	0.833	0.97
AP01241|Fallaxidin	Sequence no. 1241 predicted as 1:AMP - with a probability of 0.908	AMP 0.993	AMP 0.9875	AMP	AMP 0.999	Non-AMP 0.3046	may belong to AMP with 1 functional type(s): Antibacterial.	0.7	0.297	0.184
AP01242|CyAMP1	Sequence no. 1242 predicted as 1:AMP - with a probability of 0.846	AMP 0.992	AMP 0.8175	AMP	AMP 0.781	AMP 0.9999	may belong to AMP with 1 functional type(s): Antibacterial.	0.856	0.522	0.819
AP01243|CyAMP2	Sequence no. 1243 predicted as 1:AMP - with a probability of 0.846	AMP 1	AMP 0.7125	AMP	AMP 1	AMP 1.0	may belong to AMP with 2 functional type(s): Antibacterial, Antifungal.	0.987	0.885	0.994
AP01244|CyAMP3	Sequence no. 1244 predicted as 1:AMP - with a probability of 0.884	AMP 0.61	AMP 0.7195	AMP	AMP 0.881	AMP 0.9991	may belong to AMP with 1 functional type(s): Antibacterial.	0.97	0.761	0.956
AP01245|Mouse	Sequence no. 1245 predicted as 1:AMP - with a probability of 0.884	AMP 0.504	NAMP 0.47	AMP	AMP 0.873	AMP 0.982	may belong to AMP with 1 functional type(s): Antibacterial.	0.2	0.139	0.036
AP01246|VESPVB1	Sequence no. 1246 predicted as 1:AMP - with a probability of 0.908	AMP 0.999	AMP 0.9575	AMP	AMP 1	Non-AMP 0.2801	may belong to AMP with 2 functional type(s): Antibacterial, Antifungal.	0.867	0.382	0.774
AP01247|MPVB1	Sequence no. 1247 predicted as 1:AMP - with a probability of 0.801	AMP 0.997	AMP 0.928	AMP	AMP 0.981	AMP 0.9999	may belong to AMP with 2 functional type(s): Antibacterial, Antifungal.	0.458	0.624	0.657
AP01248|Hylaseptin	Sequence no. 1248 predicted as 1:AMP - with a probability of 0.712	AMP 0.961	AMP 1	AMP	AMP 0.999	AMP 1.0	may belong to AMP with 1 functional type(s): Antibacterial.	0.999	0.952	0.997
AP01249|Ranacyclin	Sequence no. 1249 predicted as 1:AMP - with a probability of 0.908	NAMP 0.153	AMP 0.665	NAMP	NAMP 0.244	Non-AMP 0.0026	may belong to AMP with 1 functional type(s): Antibacterial.	0.175	0.275	0.077
AP01250|Ranacyclin	Sequence no. 1250 predicted as 1:AMP - with a probability of 0.801	AMP 0.961	AMP 0.9605	AMP	AMP 0.998	AMP 1.0	may belong to AMP with 2 functional type(s): Antibacterial, Antifungal.	0.996	0.936	0.985
AP01251|pLR	Sequence no. 1251 predicted as 1:AMP - with a probability of 0.849	AMP 0.695	AMP 0.624	AMP	AMP 0.97	Non-AMP 0.145	may belong to non-AMP.	0.04	0.169	0.034
AP01252|Brevinin2PRa	Sequence no. 1252 predicted as 1:AMP - with a probability of 0.908	AMP 0.918	AMP 0.5045	AMP	AMP 0.921	AMP 0.9992	may belong to non-AMP.	0.854	0.832	0.72
AP01253|Brevinin2PRb	Sequence no. 1253 predicted as 1:AMP - with a probability of 0.908	AMP 0.977	AMP 0.9705	AMP	AMP 0.98	AMP 1.0	may belong to AMP with 2 functional type(s): Antibacterial, Antifungal.	0.999	0.946	0.999
AP01254|Brevinin2PRc	Sequence no. 1254 predicted as 1:AMP - with a probability of 0.872	AMP 0.789	AMP 0.85	AMP	AMP 0.988	AMP 0.9996	may belong to AMP with 2 functional type(s): Antibacterial, Antifungal.	0.994	0.911	0.985
AP01255|Brevinin2PRd	Sequence no. 1255 predicted as 1:AMP - with a probability of 0.908	AMP 0.963	AMP 0.969	AMP	AMP 0.974	AMP 0.9994	may belong to AMP with 2 functional type(s): Antibacterial, Antifungal.	0.978	0.819	0.882
AP01256|Brevinin2PRe	Sequence no. 1256 predicted as 1:AMP - with a probability of 0.872	AMP 0.957	AMP 0.985	AMP	AMP 0.999	AMP 0.7166	may belong to AMP with 1 functional type(s): Antibacterial.	0.834	0.46	0.749
AP01257|Ranatuerin2PRa	Sequence no. 1257 predicted as 1:AMP - with a probability of 0.849	AMP 0.953	AMP 0.966	AMP	AMP 0.997	AMP 0.9976	may belong to AMP with 1 functional type(s): Antibacterial.	0.99	0.895	0.968
AP01258|Temporin1PRb	Sequence no. 1258 predicted as 1:AMP - with a probability of 0.713	AMP 0.949	AMP 0.8535	AMP	AMP 0.953	AMP 0.9978	may belong to AMP with 2 functional type(s): Antibacterial, Antifungal.	0.743	0.195	0.285
AP01259|Signiferin	Sequence no. 1259 predicted as 1:AMP - with a probability of 0.872	AMP 0.763	AMP 0.6895	NAMP	NAMP 0.357	AMP 0.9997	may belong to AMP with 1 functional type(s): Antibacterial.	0.967	0.745	0.98
AP01260|Riparin	Sequence no. 1260 predicted as 1:AMP - with a probability of 0.713	AMP 0.983	AMP 0.998	AMP	AMP 1	Non-AMP 0.4631	may belong to AMP with 2 functional type(s): Antibacterial, Anticancer/tumor.	0.939	0.72	0.875
AP01261|Deserticolin	Sequence no. 1261 predicted as 1:AMP - with a probability of 0.639	AMP 0.876	AMP 0.9685	AMP	AMP 0.899	AMP 1.0	may belong to AMP with 1 functional type(s): Antibacterial.	0.593	0.369	0.801
AP01262|Temporin1Vc	Sequence no. 1262 predicted as 1:AMP - with a probability of 0.908	AMP 0.909	AMP 0.988	AMP	AMP 0.945	AMP 0.9998	may belong to AMP with 1 functional type(s): Antibacterial.	0.643	0.394	0.607
AP01263|RV23	Sequence no. 1263 predicted as 1:AMP - with a probability of 0.801	AMP 0.998	AMP 0.961	NAMP	AMP 1	AMP 0.9973	may belong to non-AMP.	0.259	0.679	0.556
AP01264|Temporin1DRa	Sequence no. 1264 predicted as 1:AMP - with a probability of 0.849	NAMP 0.424	NAMP 0.309	NAMP	NAMP 0.17	AMP 1.0	may belong to AMP with 1 functional type(s): Antibacterial.	0.965	0.938	0.924
AP01265|Temporin1TGb	Sequence no. 1265 predicted as 1:AMP - with a probability of 0.639	AMP 1	AMP 0.816	AMP	AMP 1	AMP 0.9999	may belong to AMP with 1 functional type(s): Antibacterial.	0.5	0.191	0.241
AP01266|Temporin1TGc	Sequence no. 1266 predicted as 1:AMP - with a probability of 0.908	NAMP 0.427	NAMP 0.248	NAMP	AMP 0.689	AMP 0.9999	may belong to AMP with 2 functional type(s): Antibacterial, Antifungal.	0.986	0.905	0.986
AP01267|ROAD1	Sequence no. 1267 predicted as 1:AMP - with a probability of 0.801	NAMP 0.455	NAMP 0.3625	NAMP	AMP 0.832	AMP 0.9999	may belong to AMP with 2 functional type(s): Antibacterial, Antifungal.	0.978	0.847	0.963
AP01268|Melectin	Sequence no. 1268 predicted as 1:AMP - with a probability of 0.849	NAMP 0.238	AMP 0.8445	AMP	AMP 0.693	AMP 1.0	may belong to AMP with 1 functional type(s): Antibacterial.	0.812	0.586	0.933
AP01269|Maculatin	Sequence no. 1269 predicted as 1:AMP - with a probability of 0.635	AMP 0.946	AMP 0.996	AMP	AMP 0.991	AMP 1.0	may belong to non-AMP.	0.808	0.773	0.843
AP01270|Palustrin3AR	Sequence no. 1270 predicted as 1:AMP - with a probability of 0.872	NAMP 0.437	AMP 0.797	NAMP	NAMP 0.201	AMP 1.0	may belong to AMP with 1 functional type(s): Antibacterial.	0.413	0.303	0.737
AP01271|Esculentin1ARa	Sequence no. 1271 predicted as 1:AMP - with a probability of 0.84	AMP 1	AMP 0.7045	AMP	AMP 1	AMP 1.0	may belong to AMP with 2 functional type(s): Antibacterial, Antifungal.	0.991	0.904	0.92
AP01272|Esculentin1ARb	Sequence no. 1272 predicted as 1:AMP - with a probability of 0.785	AMP 0.572	AMP 0.8015	NAMP	AMP 0.922	AMP 0.9998	may belong to AMP with 1 functional type(s): Antibacterial.	0.954	0.855	0.932
AP01273|Ranatuerin2ARa	Sequence no. 1273 predicted as 1:AMP - with a probability of 0.908	AMP 0.998	AMP 0.9345	AMP	AMP 0.994	AMP 0.9998	may belong to AMP with 1 functional type(s): Antibacterial.	0.601	0.37	0.751
AP01274|Ranatuerin2ARb	Sequence no. 1274 predicted as 1:AMP - with a probability of 0.801	AMP 0.645	AMP 0.8765	AMP	AMP 0.863	AMP 0.9878	may belong to AMP with 1 functional type(s): Antibacterial.	0.984	0.818	0.816
AP01275|Palustrin2AR	Sequence no. 1275 predicted as 1:AMP - with a probability of 0.893	AMP 0.961	AMP 0.9935	AMP	AMP 0.981	AMP 0.997	may belong to AMP with 1 functional type(s): Antibacterial.	0.866	0.233	0.913
AP01276|Viscotoxin	Sequence no. 1276 predicted as 1:AMP - with a probability of 0.811	AMP 0.963	AMP 0.7245	AMP	AMP 0.985	AMP 0.999	may belong to AMP with 1 functional type(s): Antibacterial.	0.992	0.91	0.992
AP01277|Viscotoxin	Sequence no. 1277 predicted as 1:AMP - with a probability of 0.837	NAMP 0.442	AMP 0.692	AMP	AMP 0.96	AMP 0.9999	may belong to AMP with 1 functional type(s): Antibacterial.	0.091	0.09	0.097
AP01278|Viscotoxin	Sequence no. 1278 predicted as 1:AMP - with a probability of 0.83	AMP 0.993	AMP 0.9605	AMP	AMP 0.999	AMP 1.0	may belong to AMP with 1 functional type(s): Antibacterial.	0.981	0.852	0.991
AP01279|Viscotoxin	Sequence no. 1279 predicted as 1:AMP - with a probability of 0.875	AMP 0.971	AMP 0.8805	AMP	AMP 0.994	AMP 0.9998	may belong to AMP with 1 functional type(s): Antibacterial.	0.936	0.35	0.838
AP01280|Viscotoxin	Sequence no. 1280 predicted as 1:AMP - with a probability of 0.773	AMP 0.977	AMP 0.993	AMP	AMP 0.998	AMP 0.9997	may belong to AMP with 2 functional type(s): Antibacterial, Antifungal.	0.99	0.915	0.985
AP01281|Viscotoxin	Sequence no. 1281 predicted as 1:AMP - with a probability of 0.836	AMP 0.718	AMP 0.778	NAMP	AMP 0.528	AMP 0.9996	may belong to AMP with 1 functional type(s): Antibacterial.	0.939	0.887	0.886
AP01282|Pep27	Sequence no. 1282 predicted as 1:AMP - with a probability of 0.639	AMP 0.841	AMP 0.8625	AMP	NAMP 0.495	AMP 0.9955	may belong to AMP with 2 functional type(s): Antibacterial, Antifungal.	0.947	0.521	0.907
AP01283|Viscotoxin	Sequence no. 1283 predicted as 1:AMP - with a probability of 0.855	AMP 0.653	AMP 0.515	NAMP	AMP 0.927	AMP 0.9999	may belong to AMP with 2 functional type(s): Antibacterial, Anticancer/tumor.	0.814	0.814	0.763
AP01284|Microcin	Sequence no. 1284 predicted as 1:AMP - with a probability of 0.663	AMP 0.912	AMP 0.9915	AMP	AMP 0.99	AMP 0.9992	may belong to AMP with 1 functional type(s): Antibacterial.	0.742	0.652	0.921
AP01285|P9	Sequence no. 1285 predicted as 1:AMP - with a probability of 0.801	NAMP 0.41	AMP 0.8265	AMP	AMP 0.95	AMP 0.9999	may belong to AMP with 1 functional type(s): Antibacterial.	0.856	0.522	0.819
AP01286|P15	Sequence no. 1286 predicted as 1:AMP - with a probability of 0.801	AMP 0.974	AMP 0.882	AMP	AMP 0.989	Non-AMP 0.4159	may belong to AMP with 1 functional type(s): Antibacterial.	0.5	0.35	0.344
AP01287|Bac4	Sequence no. 1287 predicted as 1:AMP - with a probability of 0.801	AMP 1	AMP 0.9855	NAMP	AMP 0.985	AMP 1.0	may belong to AMP with 2 functional type(s): Antibacterial, Antifungal.	0.988	0.744	0.939
AP01288|mBD7	Sequence no. 1288 predicted as 1:AMP - with a probability of 0.884	NAMP 0.45	AMP 0.6425	AMP	NAMP 0.228	AMP 0.9935	may belong to non-AMP.	0.06	0.028	0.054
AP01289|mBD8	Sequence no. 1289 predicted as 1:AMP - with a probability of 0.932	AMP 0.584	AMP 0.7065	AMP	AMP 0.844	AMP 1.0	may belong to AMP with 1 functional type(s): Antibacterial.	0.979	0.636	0.959
AP01290|OdorranainB1	Sequence no. 1290 predicted as 1:AMP - with a probability of 0.849	AMP 0.831	AMP 0.8	AMP	AMP 0.849	AMP 0.9988	may belong to non-AMP.	0.387	0.297	0.383
AP01291|OdorranainC1	Sequence no. 1291 predicted as 1:AMP - with a probability of 0.664	AMP 0.986	AMP 0.9935	AMP	AMP 1	AMP 1.0	may belong to AMP with 1 functional type(s): Antibacterial.	0.998	0.879	0.992
AP01292|OdorranainD1	Sequence no. 1292 predicted as 1:AMP - with a probability of 0.801	AMP 0.982	AMP 0.981	AMP	AMP 0.987	AMP 0.9981	may belong to AMP with 1 functional type(s): Antibacterial.	0.843	0.792	0.861
AP01293|OdorranainE1	Sequence no. 1293 predicted as 1:AMP - with a probability of 0.846	AMP 0.985	AMP 0.932	AMP	AMP 0.994	AMP 1.0	may belong to AMP with 1 functional type(s): Antibacterial.	0.995	0.893	0.975
AP01294|OdorranainF1	Sequence no. 1294 predicted as 1:AMP - with a probability of 0.801	AMP 1	AMP 0.7035	AMP	AMP 0.936	AMP 0.9998	may belong to AMP with 1 functional type(s): Antibacterial.	0.813	0.176	0.807
AP01295|OdorranainG1	Sequence no. 1295 predicted as 1:AMP - with a probability of 0.801	AMP 0.906	AMP 0.9705	AMP	AMP 0.997	AMP 0.9981	may belong to AMP with 2 functional type(s): Antibacterial, Antifungal.	0.988	0.904	0.976
AP01296|OdorranainH1	Sequence no. 1296 predicted as 1:AMP - with a probability of 0.908	AMP 1	AMP 0.9855	AMP	AMP 1	AMP 1.0	may belong to AMP with 1 functional type(s): Antibacterial.	0.939	0.814	0.93
AP01297|OdorranainJ1	Sequence no. 1297 predicted as 1:AMP - with a probability of 0.801	AMP 0.952	AMP 0.9995	AMP	AMP 0.996	AMP 1.0	may belong to AMP with 1 functional type(s): Antibacterial.	0.814	0.352	0.836
AP01298|OdorranainK1	Sequence no. 1298 predicted as 1:AMP - with a probability of 0.801	AMP 0.666	AMP 0.8795	AMP	AMP 0.975	AMP 1.0	may belong to AMP with 2 functional type(s): Antibacterial, Antifungal.	0.816	0.729	0.923
AP01299|OdorranainM1	Sequence no. 1299 predicted as 1:AMP - with a probability of 0.733	AMP 0.938	AMP 0.6165	NAMP	AMP 0.985	AMP 0.9942	may belong to AMP with 2 functional type(s): Antibacterial, Antifungal.	0.943	0.397	0.921
AP01300|OdorranainN1	Sequence no. 1300 predicted as 1:AMP - with a probability of 0.763	NAMP 0.029	AMP 0.5675	AMP	AMP 0.819	AMP 0.9944	may belong to AMP with 1 functional type(s): Antibacterial.	0.977	0.816	0.973
AP01301|OdorranainR1	Sequence no. 1301 predicted as 1:AMP - with a probability of 0.872	AMP 0.93	AMP 0.988	AMP	AMP 0.986	AMP 0.9986	may belong to AMP with 1 functional type(s): Antibacterial.	0.737	0.209	0.64
AP01302|OdorranainP1a	Sequence no. 1302 predicted as 1:AMP - with a probability of 0.601	AMP 0.957	AMP 0.996	AMP	AMP 0.996	AMP 1.0	may belong to AMP with 1 functional type(s): Antibacterial.	0.988	0.746	0.969
AP01303|OdorranainP2a	Sequence no. 1303 predicted as 1:AMP - with a probability of 0.687	AMP 0.977	AMP 1	AMP	AMP 1	AMP 0.996	may belong to AMP with 1 functional type(s): Antibacterial.	0.931	0.904	0.933
AP01304|OdorranainS1	Sequence no. 1304 predicted as 1:AMP - with a probability of 0.639	AMP 1	AMP 0.9825	AMP	AMP 1	AMP 1.0	may belong to AMP with 1 functional type(s): Antibacterial.	0.993	0.845	0.99
AP01305|OdorranainT1	Sequence no. 1305 predicted as 1:AMP - with a probability of 0.801	AMP 0.985	AMP 0.953	AMP	AMP 0.96	AMP 0.9999	may belong to AMP with 1 functional type(s): Antibacterial.	0.939	0.694	0.97
AP01306|OdorranainU1	Sequence no. 1306 predicted as 1:AMP - with a probability of 0.872	AMP 0.979	AMP 0.999	AMP	AMP 0.999	AMP 0.9937	may belong to AMP with 1 functional type(s): Antibacterial.	0.908	0.367	0.545
AP01307|OdorranainV1	Sequence no. 1307 predicted as 1:AMP - with a probability of 0.744	AMP 0.997	AMP 0.944	AMP	AMP 0.999	AMP 0.9962	may belong to AMP with 1 functional type(s): Antibacterial.	0.936	0.715	0.92
AP01308|OdorranainW1	Sequence no. 1308 predicted as 1:AMP - with a probability of 0.846	AMP 0.791	AMP 0.781	AMP	AMP 0.643	Non-AMP 0.1888	may belong to AMP with 2 functional type(s): Antibacterial, Antifungal.	0.817	0.401	0.889
AP01309|NigrocinOG4	Sequence no. 1309 predicted as 1:AMP - with a probability of 0.908	AMP 0.85	AMP 0.687	AMP	AMP 0.829	AMP 1.0	may belong to AMP with 5 functional type(s): Antibacterial, Anticancer/tumor, Antifungal, Anti-HIV, Antiviral.	0.928	0.904	0.948
AP01310|NigrocinOG5	Sequence no. 1310 predicted as 1:AMP - with a probability of 0.908	NAMP 0.22	NAMP 0.4515	NAMP	NAMP 0.169	AMP 0.9984	may belong to AMP with 1 functional type(s): Antibacterial.	0.957	0.808	0.929
AP01311|NigrocinOG13	Sequence no. 1311 predicted as 1:AMP - with a probability of 0.908	AMP 0.956	AMP 0.9995	AMP	AMP 0.996	Non-AMP 0.3838	may belong to AMP with 2 functional type(s): Antibacterial, Antifungal.	0.874	0.419	0.92
AP01312|NigrocinOG20	Sequence no. 1312 predicted as 1:AMP - with a probability of 0.908	AMP 0.812	AMP 0.7975	AMP	AMP 0.584	AMP 0.987	may belong to AMP with 1 functional type(s): Antibacterial.	0.187	0.602	0.266
AP01313|NigrocinOG21	Sequence no. 1313 predicted as 1:AMP - with a probability of 0.872	AMP 0.765	AMP 0.852	AMP	AMP 0.847	AMP 0.6507	may belong to non-AMP.	0.5	0.582	0.695
AP01314|hBD28	Sequence no. 1314 predicted as 1:AMP - with a probability of 0.884	AMP 0.686	AMP 0.6225	NAMP	AMP 0.655	AMP 1.0	may belong to AMP with 2 functional type(s): Antibacterial, Antifungal.	0.988	0.858	0.989
AP01315|Chicken	Sequence no. 1315 predicted as 1:AMP - with a probability of 0.678	AMP 0.98	AMP 0.9265	AMP	AMP 0.959	AMP 0.9924	may belong to AMP with 1 functional type(s): Antibacterial.	0.95	0.828	0.963
AP01316|T07C4.4	Sequence no. 1316 predicted as 1:AMP - with a probability of 0.562	AMP 0.884	AMP 0.943	AMP	NAMP 0.465	AMP 0.9999	may belong to AMP with 1 functional type(s): Antibacterial.	0.988	0.899	0.991
AP01317|Amoebapore	Sequence no. 1317 predicted as 1:AMP - with a probability of 0.589	AMP 0.888	AMP 0.786	AMP	AMP 0.995	AMP 0.9983	may belong to AMP with 1 functional type(s): Antibacterial.	0.995	0.824	0.879
AP01318|Amoebapore	Sequence no. 1318 predicted as 1:AMP - with a probability of 0.728	AMP 0.956	AMP 0.983	AMP	AMP 0.996	AMP 0.9983	may belong to AMP with 1 functional type(s): Antibacterial.	0.645	0.596	0.613
AP01319|Defr1	Sequence no. 1319 predicted as 1:AMP - with a probability of 0.872	AMP 0.942	AMP 0.989	AMP	AMP 0.988	AMP 1.0	may belong to AMP with 1 functional type(s): Antibacterial.	0.997	0.846	0.993
AP01320|Ostrich	Sequence no. 1320 predicted as 1:AMP - with a probability of 0.901	AMP 0.921	AMP 0.9525	AMP	AMP 0.998	AMP 0.9971	may belong to AMP with 1 functional type(s): Antibacterial.	0.99	0.782	0.854
AP01321|Ostrich	Sequence no. 1321 predicted as 1:AMP - with a probability of 0.884	AMP 0.982	AMP 0.993	AMP	AMP 0.997	AMP 0.9999	may belong to AMP with 1 functional type(s): Antibacterial.	0.903	0.352	0.915
AP01322|Ostrich	Sequence no. 1322 predicted as 1:AMP - with a probability of 0.884	AMP 0.842	AMP 0.964	AMP	AMP 0.984	AMP 1.0	may belong to AMP with 2 functional type(s): Antibacterial, Antifungal.	0.985	0.822	0.972
AP01323|Ostrich	Sequence no. 1323 predicted as 1:AMP - with a probability of 0.846	AMP 0.978	AMP 0.9825	AMP	AMP 0.998	AMP 0.9998	may belong to AMP with 2 functional type(s): Antibacterial, Antifungal.	0.855	0.475	0.652
AP01324|Laticeptin	Sequence no. 1324 predicted as 1:AMP - with a probability of 0.713	AMP 0.979	AMP 0.9775	AMP	AMP 0.998	AMP 1.0	may belong to AMP with 2 functional type(s): Antibacterial, Antifungal.	0.924	0.692	0.924
AP01325|Chicken	Sequence no. 1325 predicted as 1:AMP - with a probability of 0.917	NAMP 0.398	NAMP 0.393	AMP	AMP 0.733	AMP 0.9999	may belong to AMP with 1 functional type(s): Antibacterial.	0.978	0.828	0.971
AP01326|Oncorhyncin	Sequence no. 1326 predicted as 1:AMP - with a probability of 0.733	AMP 0.974	AMP 1	AMP	AMP 1	AMP 1.0	may belong to AMP with 1 functional type(s): Antibacterial.	0.995	0.918	0.974
AP01327|Mucroporin	Sequence no. 1327 predicted as 1:AMP - with a probability of 0.713	AMP 1	AMP 0.998	AMP	AMP 0.998	AMP 1.0	may belong to AMP with 2 functional type(s): Antibacterial, Antifungal.	0.981	0.865	0.967
AP01328|Epinecidin1	Sequence no. 1328 predicted as 1:AMP - with a probability of 0.908	AMP 0.842	AMP 0.808	NAMP	AMP 0.592	AMP 1.0	may belong to AMP with 1 functional type(s): Antibacterial.	0.972	0.601	0.92
AP01329|BTL	Sequence no. 1329 predicted as 1:AMP - with a probability of 0.601	NAMP 0.145	NAMP 0.204	NAMP	NAMP 0.094	AMP 0.9894	may belong to AMP with 1 functional type(s): Antibacterial.	0.767	0.473	0.866
AP01330|VvAMP1	Sequence no. 1330 predicted as 1:AMP - with a probability of 0.884	AMP 0.71	NAMP 0.469	AMP	AMP 0.813	AMP 0.9903	may belong to non-AMP.	0.425	0.589	0.27
AP01331|Hylin	Sequence no. 1331 predicted as 1:AMP - with a probability of 0.908	AMP 0.982	AMP 0.8595	AMP	AMP 1	AMP 0.9999	may belong to non-AMP.	0.989	0.902	0.982
AP01332|Hylin	Sequence no. 1332 predicted as 1:AMP - with a probability of 0.908	AMP 0.975	AMP 0.9995	AMP	AMP 1	AMP 0.9998	may belong to AMP with 1 functional type(s): Antibacterial.	0.631	0.651	0.84
AP01333|Hylin	Sequence no. 1333 predicted as 1:AMP - with a probability of 0.713	AMP 0.668	AMP 0.773	AMP	AMP 0.995	AMP 0.6035	may belong to AMP with 2 functional type(s): Antibacterial, Antifungal.	0.893	0.243	0.658
AP01334|Ascaphin1M	Sequence no. 1334 predicted as 1:AMP - with a probability of 0.908	AMP 0.89	AMP 0.9625	AMP	AMP 0.705	AMP 0.9997	may belong to AMP with 2 functional type(s): Antibacterial, Antifungal.	0.723	0.436	0.851
AP01335|Ascaphin3M	Sequence no. 1335 predicted as 1:AMP - with a probability of 0.908	AMP 0.994	AMP 0.9755	AMP	AMP 0.999	AMP 1.0	may belong to AMP with 2 functional type(s): Antibacterial, Antifungal.	0.999	0.968	0.997
AP01336|Ascaphin4M	Sequence no. 1336 predicted as 1:AMP - with a probability of 0.849	AMP 0.842	AMP 0.942	AMP	AMP 0.98	AMP 0.9999	may belong to AMP with 1 functional type(s): Antibacterial.	0.986	0.457	0.873
AP01337|Ascaphin5M	Sequence no. 1337 predicted as 1:AMP - with a probability of 0.849	AMP 0.981	AMP 0.944	AMP	AMP 0.94	AMP 0.9999	may belong to AMP with 2 functional type(s): Antibacterial, Antifungal.	0.984	0.93	0.98
AP01338|Ascaphin7M	Sequence no. 1338 predicted as 1:AMP - with a probability of 0.849	AMP 1	AMP 0.9425	NAMP	AMP 1	AMP 1.0	may belong to AMP with 1 functional type(s): Antibacterial.	0.5	0.438	0.381
AP01339|BHP	Sequence no. 1339 predicted as 2:NonAMP - with a probability of 0.54	AMP 0.952	AMP 0.9815	AMP	AMP 0.995	AMP 0.9999	may belong to AMP with 1 functional type(s): Antibacterial.	0.884	0.85	0.747
AP01340|Dermaseptin	Sequence no. 1340 predicted as 1:AMP - with a probability of 0.664	AMP 0.736	NAMP 0.437	AMP	AMP 0.507	AMP 0.8147	may belong to non-AMP.	0.012	0.026	0.007
AP01341|Naegleriapore	Sequence no. 1341 predicted as 1:AMP - with a probability of 0.562	AMP 0.852	AMP 0.909	AMP	AMP 0.956	AMP 0.9998	may belong to AMP with 1 functional type(s): Antibacterial.	0.946	0.819	0.95
AP01342|Naegleriapore	Sequence no. 1342 predicted as 1:AMP - with a probability of 0.562	AMP 0.998	AMP 0.967	AMP	AMP 0.998	AMP 0.9997	may belong to AMP with 2 functional type(s): Antibacterial, Antifungal.	0.548	0.591	0.858
AP01343|CnAMP1	Sequence no. 1343 predicted as 1:AMP - with a probability of 0.664	AMP 0.97	AMP 0.894	AMP	AMP 0.979	AMP 0.9988	may belong to AMP with 1 functional type(s): Antibacterial.	0.881	0.708	0.875
AP01344|CnAMP2	Sequence no. 1344 predicted as 1:AMP - with a probability of 0.663	AMP 0.93	AMP 0.9415	AMP	AMP 0.978	Non-AMP 0.1357	may belong to AMP with 1 functional type(s): Antibacterial.	0.644	0.543	0.434
AP01345|CnAMP3	Sequence no. 1345 predicted as 2:NonAMP - with a probability of 0.613	AMP 0.758	AMP 0.9915	AMP	AMP 0.723	AMP 0.9982	may belong to AMP with 1 functional type(s): Antibacterial.	0.272	0.339	0.267
AP01346|Brevinin1LTa	Sequence no. 1346 predicted as 1:AMP - with a probability of 0.849	AMP 1	AMP 0.87	NAMP	AMP 1	AMP 0.9694	may belong to AMP with 1 functional type(s): Antibacterial.	0.512	0.186	0.825
AP01347|TemporinLTa	Sequence no. 1347 predicted as 1:AMP - with a probability of 0.713	AMP 0.862	AMP 0.974	AMP	AMP 0.939	AMP 0.9996	may belong to AMP with 2 functional type(s): Antibacterial, Antifungal.	0.986	0.891	0.962
AP01348|TemporinLTb	Sequence no. 1348 predicted as 1:AMP - with a probability of 0.908	AMP 0.947	AMP 0.998	AMP	AMP 0.996	AMP 1.0	may belong to AMP with 1 functional type(s): Antibacterial.	0.995	0.974	0.996
AP01349|TemporinLTc	Sequence no. 1349 predicted as 1:AMP - with a probability of 0.801	AMP 0.985	AMP 0.797	AMP	AMP 0.944	AMP 1.0	may belong to AMP with 2 functional type(s): Antibacterial, Antifungal.	0.994	0.478	0.981
AP01350|Brevinin1LTb	Sequence no. 1350 predicted as 1:AMP - with a probability of 0.849	AMP 0.889	AMP 0.9945	AMP	AMP 0.99	AMP 1.0	may belong to AMP with 2 functional type(s): Antibacterial, Antifungal.	0.991	0.849	0.895
AP01351|Phylloseptin	Sequence no. 1351 predicted as 1:AMP - with a probability of 0.849	AMP 0.97	AMP 0.971	AMP	AMP 0.997	AMP 0.9998	may belong to AMP with 2 functional type(s): Antibacterial, Antifungal.	0.99	0.808	0.96
AP01352|Dermaseptin	Sequence no. 1352 predicted as 1:AMP - with a probability of 0.664	AMP 0.962	AMP 0.8855	AMP	AMP 0.954	AMP 1.0	may belong to AMP with 1 functional type(s): Antibacterial.	0.866	0.443	0.68
AP01353|Dermaseptin	Sequence no. 1353 predicted as 1:AMP - with a probability of 0.664	AMP 0.727	AMP 0.93	AMP	AMP 0.999	AMP 0.9999	may belong to AMP with 2 functional type(s): Antibacterial, Antifungal.	0.996	0.796	0.989
AP01354|Halocyntin	Sequence no. 1354 predicted as 1:AMP - with a probability of 0.908	AMP 1	NAMP 0.2975	NAMP	NAMP 0	AMP 0.9468	may belong to AMP with 2 functional type(s): Antibacterial, Antifungal.	0.051	0.059	0.122
AP01355|Papilosin	Sequence no. 1355 predicted as 1:AMP - with a probability of 0.846	AMP 0.947	AMP 0.9995	AMP	AMP 0.994	AMP 1.0	may belong to AMP with 2 functional type(s): Antibacterial, Antifungal.	0.999	0.987	0.999
AP01356|PgAMP1	Sequence no. 1356 predicted as 1:AMP - with a probability of 0.611	AMP 0.953	AMP 0.976	AMP	AMP 0.996	AMP 1.0	may belong to AMP with 1 functional type(s): Antibacterial.	0.932	0.843	0.906
AP01357|Cpthionin	Sequence no. 1357 predicted as 1:AMP - with a probability of 0.932	AMP 0.973	AMP 0.9595	AMP	AMP 0.992	AMP 1.0	may belong to AMP with 2 functional type(s): Antibacterial, Antifungal.	0.992	0.914	0.996
AP01358|plicatamide	Sequence no. 1358 predicted as 1:AMP - with a probability of 0.782	AMP 0.982	AMP 0.871	AMP	AMP 1	AMP 0.9917	may belong to AMP with 1 functional type(s): Antibacterial.	0.948	0.269	0.801
AP01359|A.	Sequence no. 1359 predicted as 1:AMP - with a probability of 0.878	AMP 0.796	AMP 0.8655	AMP	AMP 0.933	AMP 1.0	may belong to AMP with 2 functional type(s): Antibacterial, Antifungal.	0.985	0.713	0.988
AP01360|AaeDefA	Sequence no. 1360 predicted as 1:AMP - with a probability of 0.909	NAMP 0.368	AMP 0.7935	AMP	AMP 0.98	AMP 0.9998	may belong to AMP with 1 functional type(s): Antibacterial.	0.883	0.384	0.697
AP01361|AaeDefB	Sequence no. 1361 predicted as 1:AMP - with a probability of 0.909	AMP 0.826	AMP 0.795	AMP	AMP 0.789	Non-AMP 0.4893	may belong to AMP with 1 functional type(s): Antibacterial.	0.813	0.766	0.323
AP01362|AaeDefC	Sequence no. 1362 predicted as 1:AMP - with a probability of 0.924	NAMP 0.416	NAMP 0.411	NAMP	NAMP 0.143	AMP 1.0	may belong to AMP with 2 functional type(s): Antibacterial, Antifungal.	0.702	0.826	0.92
AP01363|AalDefD	Sequence no. 1363 predicted as 1:AMP - with a probability of 0.862	AMP 0.927	AMP 0.9845	AMP	AMP 0.978	AMP 0.9955	may belong to AMP with 1 functional type(s): Antibacterial.	0.912	0.912	0.886
AP01364|AgaDef	Sequence no. 1364 predicted as 1:AMP - with a probability of 0.926	NAMP 0.364	AMP 0.844	AMP	NAMP 0.497	AMP 0.9978	may belong to AMP with 2 functional type(s): Antibacterial, Antifungal.	0.687	0.868	0.92
AP01365|PduDef	Sequence no. 1365 predicted as 1:AMP - with a probability of 0.932	AMP 0.786	AMP 0.8935	AMP	AMP 0.967	AMP 1.0	may belong to AMP with 2 functional type(s): Antibacterial, Antifungal.	0.968	0.637	0.962
AP01366|Smd1	Sequence no. 1366 predicted as 1:AMP - with a probability of 0.846	AMP 0.979	AMP 1	AMP	AMP 0.999	AMP 0.9996	may belong to AMP with 1 functional type(s): Antibacterial.	0.998	0.831	0.951
AP01367|Smd2	Sequence no. 1367 predicted as 1:AMP - with a probability of 0.797	AMP 0.961	AMP 0.977	AMP	AMP 0.946	AMP 0.9619	may belong to AMP with 2 functional type(s): Antibacterial, Antifungal.	0.801	0.863	0.784
AP01368|GmoDef	Sequence no. 1368 predicted as 1:AMP - with a probability of 0.884	NAMP 0.032	NAMP 0.087	NAMP	NAMP 0.007	AMP 0.9998	may belong to AMP with 1 functional type(s): Antibacterial.	0.971	0.822	0.985
AP01369|RprDefA	Sequence no. 1369 predicted as 1:AMP - with a probability of 0.884	NAMP 0.007	NAMP 0.279	NAMP	NAMP 0.001	AMP 0.9999	may belong to AMP with 2 functional type(s): Antibacterial, Antifungal.	0.957	0.263	0.958
AP01370|RprDefB	Sequence no. 1370 predicted as 1:AMP - with a probability of 0.884	AMP 0.842	AMP 0.855	AMP	AMP 0.907	AMP 0.9959	may belong to AMP with 1 functional type(s): Antibacterial.	0.977	0.784	0.964
AP01371|RprDefC	Sequence no. 1371 predicted as 1:AMP - with a probability of 0.932	AMP 0.991	AMP 0.7725	AMP	AMP 0.954	AMP 0.9962	may belong to AMP with 2 functional type(s): Antibacterial, Antifungal.	0.938	0.784	0.918
AP01372|Gallerimycin	Sequence no. 1372 predicted as 1:AMP - with a probability of 0.911	AMP 0.915	AMP 0.99	AMP	AMP 0.981	AMP 0.9995	may belong to AMP with 2 functional type(s): Antibacterial, Antifungal.	0.994	0.787	0.983
AP01373|CXCL14	Sequence no. 1373 predicted as 1:AMP - with a probability of 0.55	AMP 0.953	AMP 0.958	AMP	AMP 0.968	AMP 1.0	may belong to AMP with 1 functional type(s): Antibacterial.	0.982	0.416	0.908
AP01374|Thrombocidin1	Sequence no. 1374 predicted as 1:AMP - with a probability of 0.628	AMP 0.906	AMP 0.941	AMP	AMP 0.989	AMP 1.0	may belong to AMP with 2 functional type(s): Antibacterial, Antifungal.	0.918	0.325	0.966
AP01375|Human	Sequence no. 1375 predicted as 1:AMP - with a probability of 0.53	AMP 0.971	AMP 0.98	AMP	AMP 0.997	AMP 0.9999	may belong to AMP with 2 functional type(s): Antibacterial, Antifungal.	0.825	0.884	0.655
AP01376|ADP1	Sequence no. 1376 predicted as 1:AMP - with a probability of 0.757	AMP 0.986	AMP 0.9955	AMP	AMP 0.998	AMP 0.9999	may belong to AMP with 1 functional type(s): Antibacterial.	0.929	0.411	0.835
AP01377|ADP2	Sequence no. 1377 predicted as 1:AMP - with a probability of 0.757	AMP 0.935	AMP 0.999	AMP	AMP 0.981	AMP 1.0	may belong to AMP with 1 functional type(s): Antibacterial.	0.994	0.899	0.94
AP01378|Piscidin	Sequence no. 1378 predicted as 1:AMP - with a probability of 0.647	AMP 0.541	NAMP 0.46	AMP	NAMP 0.165	AMP 1.0	may belong to AMP with 3 functional type(s): Antibacterial, Anticancer/tumor, Antifungal.	0.973	0.868	0.986
AP01379|DEFA1	Sequence no. 1379 predicted as 1:AMP - with a probability of 0.884	AMP 0.888	AMP 0.992	AMP	AMP 0.986	AMP 1.0	may belong to AMP with 1 functional type(s): Antibacterial.	0.79	0.78	0.915
AP01380|CgPrp	Sequence no. 1380 predicted as 1:AMP - with a probability of 0.601	AMP 0.946	AMP 0.9005	AMP	AMP 0.993	AMP 0.9999	may belong to AMP with 1 functional type(s): Antibacterial.	0.957	0.36	0.8
AP01381|TBD1	Sequence no. 1381 predicted as 1:AMP - with a probability of 0.932	AMP 0.842	AMP 0.713	NAMP	NAMP 0.003	AMP 0.9764	may belong to non-AMP.	0.112	0.104	0.059
AP01382|Pelovaterin	Sequence no. 1382 predicted as 1:AMP - with a probability of 0.846	AMP 0.925	AMP 0.9175	AMP	AMP 0.98	AMP 1.0	may belong to AMP with 2 functional type(s): Antibacterial, Antifungal.	0.99	0.952	0.989
AP01383|TEWP	Sequence no. 1383 predicted as 1:AMP - with a probability of 0.884	AMP 0.537	AMP 0.5735	AMP	AMP 0.666	AMP 0.9924	may belong to AMP with 1 functional type(s): Antibacterial.	0.72	0.779	0.894
AP01384|PlasticinA1	Sequence no. 1384 predicted as 1:AMP - with a probability of 0.713	AMP 1	AMP 0.9175	AMP	AMP 0.985	AMP 0.9946	may belong to AMP with 2 functional type(s): Antibacterial, Antifungal.	0.93	0.332	0.831
AP01385|DRPAA34	Sequence no. 1385 predicted as 1:AMP - with a probability of 0.872	NAMP 0.043	NAMP 0.1825	NAMP	NAMP 0.013	AMP 0.938	may belong to AMP with 2 functional type(s): Antibacterial, Antifungal.	0.703	0.892	0.807
AP01386|PlasticinDA1	Sequence no. 1386 predicted as 1:AMP - with a probability of 0.713	AMP 0.998	AMP 0.811	AMP	AMP 0.999	AMP 0.9999	may belong to AMP with 2 functional type(s): Antibacterial, Antifungal.	0.999	0.899	0.996
AP01387|DRPPD37	Sequence no. 1387 predicted as 1:AMP - with a probability of 0.713	AMP 0.79	AMP 0.908	AMP	AMP 0.97	AMP 0.9999	may belong to AMP with 2 functional type(s): Antibacterial, Antifungal.	0.989	0.943	0.977
AP01388|PlasticinC1	Sequence no. 1388 predicted as 1:AMP - with a probability of 0.713	AMP 0.586	AMP 0.5325	AMP	AMP 0.97	AMP 0.9997	may belong to AMP with 2 functional type(s): Antibacterial, Antifungal.	0.978	0.94	0.941
AP01389|PlasticinC2	Sequence no. 1389 predicted as 1:AMP - with a probability of 0.712	AMP 0.998	AMP 0.995	AMP	AMP 0.999	AMP 0.9991	may belong to AMP with 1 functional type(s): Anti-HIV.	0.939	0.717	0.761
AP01390|Lividin1	Sequence no. 1390 predicted as 1:AMP - with a probability of 0.601	AMP 0.998	AMP 0.9885	AMP	AMP 0.975	AMP 1.0	may belong to AMP with 1 functional type(s): Antifungal.	0.997	0.933	0.996
AP01391|Lividin2	Sequence no. 1391 predicted as 1:AMP - with a probability of 0.801	AMP 0.951	AMP 0.9935	AMP	AMP 0.997	AMP 1.0	may belong to AMP with 1 functional type(s): Antibacterial.	0.982	0.978	0.941
AP01392|Lividin3	Sequence no. 1392 predicted as 1:AMP - with a probability of 0.664	AMP 0.842	AMP 0.977	AMP	AMP 0.959	Non-AMP 0.0601	may belong to AMP with 1 functional type(s): Antibacterial.	0.644	0.544	0.434
AP01393|Lividin4	Sequence no. 1393 predicted as 1:AMP - with a probability of 0.872	AMP 0.964	AMP 0.99	AMP	AMP 0.999	AMP 0.9999	may belong to AMP with 1 functional type(s): Antibacterial.	0.91	0.767	0.714
AP01394|Pelophylaxin1	Sequence no. 1394 predicted as 1:AMP - with a probability of 0.872	AMP 0.922	NAMP 0.4005	AMP	AMP 0.979	AMP 1.0	may belong to AMP with 2 functional type(s): Antibacterial, Antifungal.	0.974	0.842	0.985
AP01395|Pelophylaxin2	Sequence no. 1395 predicted as 1:AMP - with a probability of 0.872	AMP 0.994	AMP 0.9985	AMP	AMP 0.999	AMP 0.9996	may belong to AMP with 1 functional type(s): Antibacterial.	0.991	0.918	0.994
AP01396|Pelophylaxin3	Sequence no. 1396 predicted as 1:AMP - with a probability of 0.713	AMP 0.989	AMP 0.9895	AMP	AMP 0.998	AMP 0.9998	may belong to AMP with 1 functional type(s): Antibacterial.	0.921	0.911	0.59
AP01397|Pelophylaxin4	Sequence no. 1397 predicted as 1:AMP - with a probability of 0.908	AMP 0.869	AMP 0.9965	AMP	AMP 0.963	AMP 0.9998	may belong to AMP with 1 functional type(s): Antibacterial.	0.979	0.818	0.98
AP01398|Casecidin	Sequence no. 1398 predicted as 1:AMP - with a probability of 0.663	AMP 0.939	AMP 0.8785	AMP	AMP 0.992	AMP 1.0	may belong to AMP with 2 functional type(s): Antibacterial, Antifungal.	0.955	0.539	0.975
AP01399|Casecidin	Sequence no. 1399 predicted as 1:AMP - with a probability of 0.663	AMP 0.914	AMP 0.9695	AMP	AMP 0.695	AMP 0.9982	may belong to AMP with 1 functional type(s): Antibacterial.	0.953	0.877	0.963
AP01400|Isracidin	Sequence no. 1400 predicted as 1:AMP - with a probability of 0.611	NAMP 0.089	AMP 0.6535	NAMP	NAMP 0.043	AMP 0.9128	may belong to non-AMP.	0.015	0.115	0.07
AP01401|OcellatinS1	Sequence no. 1401 predicted as 1:AMP - with a probability of 0.908	AMP 0.922	AMP 0.966	AMP	AMP 0.937	Non-AMP 0.4665	may belong to AMP with 1 functional type(s): Antibacterial.	0.835	0.568	0.651
AP01402|OcellatinV1	Sequence no. 1402 predicted as 1:AMP - with a probability of 0.664	AMP 0.922	AMP 1	AMP	AMP 0.989	AMP 1.0	may belong to AMP with 2 functional type(s): Antibacterial, Antifungal.	0.992	0.973	0.99
AP01403|OcellatinV2	Sequence no. 1403 predicted as 1:AMP - with a probability of 0.664	AMP 0.915	AMP 0.9585	AMP	AMP 0.985	AMP 1.0	may belong to AMP with 1 functional type(s): Antifungal.	0.984	0.665	0.947
AP01404|OcellatinV3	Sequence no. 1404 predicted as 1:AMP - with a probability of 0.664	AMP 0.996	AMP 0.998	AMP	AMP 0.997	AMP 0.8853	may belong to AMP with 1 functional type(s): Antibacterial.	0.664	0.264	0.461
AP01405|EP51	Sequence no. 1405 predicted as 1:AMP - with a probability of 0.638	AMP 0.965	AMP 0.9925	AMP	AMP 0.991	AMP 1.0	may belong to AMP with 1 functional type(s): Antibacterial.	0.942	0.5	0.728
AP01406|SgI29	Sequence no. 1406 predicted as 1:AMP - with a probability of 0.686	AMP 0.908	AMP 0.981	AMP	AMP 0.973	AMP 1.0	may belong to AMP with 1 functional type(s): Antibacterial.	0.991	0.83	0.975
AP01407|SgII	Sequence no. 1407 predicted as 1:AMP - with a probability of 0.578	AMP 0.975	AMP 0.937	AMP	AMP 0.956	AMP 0.9929	may belong to AMP with 2 functional type(s): Antibacterial, Antifungal.	0.985	0.91	0.909
AP01408|Ranatuerin2Ma	Sequence no. 1408 predicted as 1:AMP - with a probability of 0.908	AMP 0.96	AMP 0.9675	AMP	AMP 0.993	AMP 1.0	may belong to AMP with 2 functional type(s): Antibacterial, Antifungal.	0.88	0.487	0.941
AP01409|Ranatuerin2Mb	Sequence no. 1409 predicted as 1:AMP - with a probability of 0.849	AMP 0.767	AMP 0.581	AMP	NAMP 0.399	AMP 1.0	may belong to AMP with 2 functional type(s): Antibacterial, Antifungal.	0.904	0.715	0.915
AP01410|Brevinin1BLa	Sequence no. 1410 predicted as 1:AMP - with a probability of 0.801	AMP 1	AMP 0.7665	AMP	AMP 1	AMP 0.589	may belong to AMP with 2 functional type(s): Antibacterial, Antifungal.	0.432	0.236	0.245
AP01411|Brevinin1BLb	Sequence no. 1411 predicted as 1:AMP - with a probability of 0.801	AMP 0.711	AMP 0.8445	AMP	AMP 0.607	AMP 0.9998	may belong to AMP with 1 functional type(s): Antibacterial.	0.392	0.397	0.83
AP01412|Brevinin1BLc	Sequence no. 1412 predicted as 1:AMP - with a probability of 0.801	AMP 0.914	AMP 0.959	AMP	AMP 0.983	AMP 1.0	may belong to AMP with 2 functional type(s): Antibacterial, Antifungal.	0.98	0.949	0.989
AP01413|Brevinin1Ya	Sequence no. 1413 predicted as 1:AMP - with a probability of 0.801	AMP 0.899	AMP 0.9715	AMP	AMP 0.971	AMP 1.0	may belong to AMP with 1 functional type(s): Antibacterial.	0.986	0.939	0.984
AP01414|Brevinin1Yb	Sequence no. 1414 predicted as 1:AMP - with a probability of 0.801	AMP 0.832	AMP 0.746	AMP	AMP 0.963	AMP 1.0	may belong to AMP with 1 functional type(s): Antibacterial.	0.871	0.24	0.876
AP01415|Brevinin1Yc	Sequence no. 1415 predicted as 1:AMP - with a probability of 0.801	AMP 1	AMP 0.8495	AMP	AMP 1	AMP 0.9999	may belong to AMP with 2 functional type(s): Antibacterial, Antifungal.	0.994	0.888	0.94
AP01416|Ranatuerin2Ya	Sequence no. 1416 predicted as 1:AMP - with a probability of 0.849	AMP 0.956	AMP 0.9995	AMP	AMP 0.996	AMP 0.9998	may belong to AMP with 2 functional type(s): Antibacterial, Antifungal.	0.871	0.705	0.917
AP01417|Esculentin1HSa	Sequence no. 1417 predicted as 1:AMP - with a probability of 0.872	AMP 0.708	AMP 0.804	AMP	AMP 0.943	AMP 0.9999	may belong to AMP with 1 functional type(s): Antibacterial.	0.978	0.67	0.875
AP01418|Esculentin2HSa	Sequence no. 1418 predicted as 1:AMP - with a probability of 0.872	AMP 0.738	NAMP 0.5	AMP	AMP 0.833	AMP 1.0	may belong to AMP with 1 functional type(s): Antibacterial.	0.95	0.821	0.75
AP01419|Brevinin2HSa	Sequence no. 1419 predicted as 1:AMP - with a probability of 0.872	AMP 0.842	AMP 0.9985	AMP	AMP 0.797	AMP 0.613	may belong to non-AMP.	0.205	0.353	0.279
AP01420|Brevinin2HSb	Sequence no. 1420 predicted as 1:AMP - with a probability of 0.872	AMP 0.924	AMP 0.8295	AMP	AMP 0.971	AMP 0.9999	may belong to AMP with 1 functional type(s): Antibacterial.	0.99	0.849	0.95
AP01421|Brevinin1HSa	Sequence no. 1421 predicted as 1:AMP - with a probability of 0.801	NAMP 0.074	NAMP 0.159	NAMP	NAMP 0.161	AMP 0.9999	may belong to AMP with 1 functional type(s): Antibacterial.	0.835	0.434	0.703
AP01422|Brevinin1HSb	Sequence no. 1422 predicted as 1:AMP - with a probability of 0.801	NAMP 0.459	NAMP 0.432	NAMP	AMP 0.542	Non-AMP 0.3011	may belong to AMP with 1 functional type(s): Antibacterial.	0.82	0.636	0.638
AP01423|Nigrocin2HSa	Sequence no. 1423 predicted as 1:AMP - with a probability of 0.908	AMP 0.959	AMP 0.9295	AMP	AMP 0.993	AMP 0.9999	may belong to AMP with 2 functional type(s): Antibacterial, Antifungal.	0.989	0.913	0.98
AP01424|Nigrocin2HSa	Sequence no. 1424 predicted as 1:AMP - with a probability of 0.908	AMP 0.978	AMP 0.884	AMP	AMP 0.996	AMP 0.9909	may belong to AMP with 2 functional type(s): Antibacterial, Antifungal.	0.941	0.326	0.787
AP01425|Brevinin2PTa	Sequence no. 1425 predicted as 1:AMP - with a probability of 0.801	AMP 0.987	AMP 0.9815	AMP	AMP 0.998	AMP 0.9998	may belong to AMP with 1 functional type(s): Antibacterial.	0.945	0.864	0.966
AP01426|Brevinin2PTb	Sequence no. 1426 predicted as 1:AMP - with a probability of 0.872	NAMP 0.052	NAMP 0.0155	NAMP	NAMP 0.001	AMP 0.992	may belong to AMP with 1 functional type(s): Antibacterial.	0.195	0.05	0.097
AP01427|Brevinin2PTc	Sequence no. 1427 predicted as 1:AMP - with a probability of 0.801	AMP 0.842	AMP 0.789	AMP	NAMP 0.18	Non-AMP 0.0015	may belong to non-AMP.	0.586	0.882	0.427
AP01428|Brevinin2PTd	Sequence no. 1428 predicted as 1:AMP - with a probability of 0.801	NAMP 0.023	NAMP 0.132	NAMP	NAMP 0.002	AMP 0.5303	may belong to non-AMP.	0.03	0.186	0.02
AP01429|Brevinin2PTe	Sequence no. 1429 predicted as 1:AMP - with a probability of 0.801	AMP 0.978	AMP 0.989	AMP	AMP 0.999	AMP 1.0	may belong to AMP with 1 functional type(s): Antibacterial.	0.994	0.647	0.98
AP01430|Brevinin1PTa	Sequence no. 1430 predicted as 1:AMP - with a probability of 0.849	AMP 0.918	AMP 0.9115	AMP	AMP 0.971	AMP 0.5556	may belong to AMP with 1 functional type(s): Antibacterial.	0.691	0.079	0.221
AP01431|Brevinin1PTb	Sequence no. 1431 predicted as 1:AMP - with a probability of 0.849	NAMP 0.066	NAMP 0.151	NAMP	NAMP 0.015	Non-AMP 0.2358	may belong to AMP with 2 functional type(s): Antibacterial, Antifungal.	0.725	0.762	0.791
AP01432|TemporinPTa	Sequence no. 1432 predicted as 1:AMP - with a probability of 0.849	AMP 0.662	AMP 0.772	AMP	NAMP 0.238	AMP 1.0	may belong to AMP with 1 functional type(s): Antibacterial.	0.963	0.856	0.976
AP01433|Ranatuerin2AUa	Sequence no. 1433 predicted as 1:AMP - with a probability of 0.908	NAMP 0.03	AMP 0.671	NAMP	NAMP 0.003	AMP 0.9998	may belong to AMP with 1 functional type(s): Antibacterial.	0.217	0.152	0.139
AP01434|	Sequence no. 1434 predicted as 1:AMP - with a probability of 0.801	AMP 0.59	AMP 0.7875	AMP	AMP 0.75	AMP 0.9998	may belong to AMP with 2 functional type(s): Antibacterial, Antifungal.	0.795	0.46	0.726
AP01435|Brevinin1AUa	Sequence no. 1435 predicted as 1:AMP - with a probability of 0.801	AMP 0.789	AMP 0.884	AMP	AMP 0.992	AMP 1.0	may belong to AMP with 2 functional type(s): Antibacterial, Antifungal.	0.998	0.95	0.997
AP01436|Brevinin1AUb	Sequence no. 1436 predicted as 1:AMP - with a probability of 0.801	AMP 0.738	NAMP 0.4805	AMP	AMP 0.761	AMP 0.84	may belong to non-AMP.	0.164	0.399	0.116
AP01437|Brevinin1SPa	Sequence no. 1437 predicted as 1:AMP - with a probability of 0.849	AMP 0.961	AMP 0.998	AMP	AMP 0.964	AMP 0.9998	may belong to AMP with 1 functional type(s): Antibacterial.	0.985	0.724	0.967
AP01438|Brevinin1SPb	Sequence no. 1438 predicted as 1:AMP - with a probability of 0.801	AMP 0.918	AMP 0.83	AMP	AMP 0.846	AMP 1.0	may belong to AMP with 1 functional type(s): Antibacterial.	0.831	0.349	0.446
AP01439|Brevinin1SPd	Sequence no. 1439 predicted as 1:AMP - with a probability of 0.801	AMP 0.796	AMP 0.884	AMP	AMP 0.989	AMP 0.9998	may belong to AMP with 1 functional type(s): Antibacterial.	0.866	0.248	0.698
AP01440|Brevinin1SPc	Sequence no. 1440 predicted as 1:AMP - with a probability of 0.849	AMP 0.95	AMP 0.9845	AMP	AMP 0.985	AMP 0.9992	may belong to non-AMP.	0.819	0.666	0.912
AP01441|Ranatuerin2SPa	Sequence no. 1441 predicted as 1:AMP - with a probability of 0.849	AMP 0.971	AMP 0.934	AMP	AMP 0.999	AMP 1.0	may belong to AMP with 1 functional type(s): Antibacterial.	0.936	0.8	0.965
AP01442|Ranatuerin2SPb	Sequence no. 1442 predicted as 1:AMP - with a probability of 0.849	AMP 0.554	AMP 0.8005	AMP	AMP 0.705	AMP 1.0	may belong to AMP with 3 functional type(s): Antibacterial, Anticancer/tumor, Antifungal.	0.766	0.637	0.915
AP01443|Temporin1SPa	Sequence no. 1443 predicted as 1:AMP - with a probability of 0.908	NAMP 0.116	NAMP 0.317	NAMP	NAMP 0.007	AMP 0.9961	may belong to AMP with 1 functional type(s): Antibacterial.	0.301	0.297	0.231
AP01444|Brevinin1LT1	Sequence no. 1444 predicted as 1:AMP - with a probability of 0.849	NAMP 0.382	NAMP 0.4645	AMP	AMP 0.9	AMP 1.0	may belong to AMP with 2 functional type(s): Antibacterial, Antifungal.	0.982	0.845	0.983
AP01445|Brevinin1LT2	Sequence no. 1445 predicted as 1:AMP - with a probability of 0.849	AMP 0.976	AMP 0.9995	AMP	AMP 0.999	AMP 0.9988	may belong to AMP with 1 functional type(s): Antibacterial.	0.909	0.799	0.887
AP01446|TemporinLT1	Sequence no. 1446 predicted as 1:AMP - with a probability of 0.713	AMP 0.883	AMP 0.72	NAMP	AMP 0.695	AMP 1.0	may belong to AMP with 1 functional type(s): Antibacterial.	0.993	0.594	0.993
AP01447|TemporinLT2	Sequence no. 1447 predicted as 1:AMP - with a probability of 0.849	AMP 0.865	AMP 0.863	NAMP	NAMP 0.016	AMP 0.9995	may belong to AMP with 1 functional type(s): Antibacterial.	0.307	0.644	0.099
AP01448|Kassinatuerin2Ma	Sequence no. 1448 predicted as 1:AMP - with a probability of 0.639	AMP 0.985	AMP 0.9495	AMP	AMP 0.993	AMP 0.9932	may belong to AMP with 1 functional type(s): Antibacterial.	0.65	0.241	0.65
AP01449|Kassinatuerin2Mb	Sequence no. 1449 predicted as 1:AMP - with a probability of 0.639	AMP 0.845	AMP 0.98	AMP	AMP 0.991	AMP 0.7739	may belong to AMP with 2 functional type(s): Antibacterial, Antifungal.	0.822	0.439	0.92
AP01450|Kassinatuerin2Mc	Sequence no. 1450 predicted as 1:AMP - with a probability of 0.639	AMP 0.834	AMP 0.888	AMP	AMP 0.922	AMP 1.0	may belong to AMP with 1 functional type(s): Antibacterial.	0.972	0.889	0.939
AP01451|Kassinatuerin2Md	Sequence no. 1451 predicted as 1:AMP - with a probability of 0.849	AMP 0.686	AMP 0.704	AMP	AMP 0.51	AMP 0.9939	may belong to AMP with 2 functional type(s): Antibacterial, Antifungal.	0.987	0.739	0.941
AP01452|Brevinin1CDYa	Sequence no. 1452 predicted as 1:AMP - with a probability of 0.801	AMP 0.966	AMP 0.941	AMP	AMP 0.972	AMP 1.0	may belong to AMP with 2 functional type(s): Antibacterial, Antifungal.	0.974	0.873	0.99
AP01453|Temporin1CEc	Sequence no. 1453 predicted as 1:AMP - with a probability of 0.801	AMP 0.919	AMP 0.7115	AMP	AMP 0.997	AMP 0.9994	may belong to AMP with 1 functional type(s): Antibacterial.	0.655	0.837	0.804
AP01454|Japonicin1CDYa	Sequence no. 1454 predicted as 1:AMP - with a probability of 0.801	AMP 0.832	AMP 0.86	AMP	AMP 0.997	AMP 0.9982	may belong to AMP with 1 functional type(s): Antibacterial.	0.924	0.412	0.5
AP01455|Bactrocerin1	Sequence no. 1455 predicted as 1:AMP - with a probability of 0.872	AMP 0.967	AMP 0.9985	AMP	AMP 0.993	AMP 0.9999	may belong to AMP with 1 functional type(s): Antibacterial.	0.998	0.929	0.984
AP01456|Alyteserin1a	Sequence no. 1456 predicted as 1:AMP - with a probability of 0.908	NAMP 0.148	NAMP 0.0845	NAMP	NAMP 0.044	AMP 0.9981	may belong to non-AMP.	0.019	0.313	0.025
AP01457|Alyteserin1b	Sequence no. 1457 predicted as 1:AMP - with a probability of 0.908	AMP 0.889	AMP 0.917	AMP	AMP 0.993	AMP 1.0	may belong to AMP with 1 functional type(s): Antibacterial.	0.986	0.719	0.985
AP01458|Alyteserin1c	Sequence no. 1458 predicted as 1:AMP - with a probability of 0.908	AMP 0.778	AMP 0.9505	NAMP	AMP 0.868	AMP 1.0	may belong to AMP with 2 functional type(s): Antibacterial, Antifungal.	0.984	0.899	0.988
AP01459|Alyteserin1d	Sequence no. 1459 predicted as 1:AMP - with a probability of 0.908	AMP 0.98	AMP 0.9835	AMP	AMP 0.998	AMP 1.0	may belong to AMP with 1 functional type(s): Antibacterial.	0.963	0.853	0.967
AP01460|Alyteserin2a	Sequence no. 1460 predicted as 1:AMP - with a probability of 0.713	AMP 0.95	AMP 0.8605	AMP	AMP 0.997	AMP 0.9973	may belong to AMP with 1 functional type(s): Antibacterial.	0.697	0.572	0.92
AP01461|Alyteserin2b	Sequence no. 1461 predicted as 1:AMP - with a probability of 0.713	AMP 0.95	AMP 0.9665	AMP	AMP 0.992	AMP 0.997	may belong to AMP with 1 functional type(s): Antibacterial.	0.998	0.832	0.988
AP01462|Alyteserin2c	Sequence no. 1462 predicted as 1:AMP - with a probability of 0.713	AMP 0.978	AMP 1	AMP	AMP 1	AMP 0.9982	may belong to AMP with 1 functional type(s): Antibacterial.	0.617	0.227	0.461
AP01463|AdDLP	Sequence no. 1463 predicted as 1:AMP - with a probability of 0.578	AMP 0.963	AMP 0.9995	AMP	AMP 0.998	AMP 0.9942	may belong to AMP with 2 functional type(s): Antibacterial, Antifungal.	0.972	0.945	0.975
AP01464|Lasioglossin	Sequence no. 1464 predicted as 1:AMP - with a probability of 0.849	AMP 0.808	AMP 0.9435	AMP	AMP 0.863	AMP 0.9989	may belong to AMP with 2 functional type(s): Antibacterial, Antifungal.	0.434	0.54	0.168
AP01465|Lasioglossin	Sequence no. 1465 predicted as 1:AMP - with a probability of 0.849	AMP 0.879	AMP 0.9585	AMP	AMP 0.999	AMP 1.0	may belong to AMP with 1 functional type(s): Antifungal.	0.998	0.976	0.999
AP01466|Lasioglossin	Sequence no. 1466 predicted as 1:AMP - with a probability of 0.849	AMP 0.987	AMP 0.985	AMP	AMP 0.999	AMP 1.0	may belong to AMP with 1 functional type(s): Antibacterial.	0.999	0.958	0.97
AP01467|Longicin	Sequence no. 1467 predicted as 1:AMP - with a probability of 0.932	NAMP 0.104	NAMP 0.107	NAMP	NAMP 0.017	AMP 0.9997	may belong to AMP with 1 functional type(s): Antibacterial.	0.046	0.087	0.209
AP01468|WAMP1a	Sequence no. 1468 predicted as 1:AMP - with a probability of 0.92	NAMP 0.099	NAMP 0.1635	NAMP	NAMP 0.006	AMP 0.9998	may belong to AMP with 1 functional type(s): Antibacterial.	0.751	0.415	0.678
AP01469|WAMP1b	Sequence no. 1469 predicted as 1:AMP - with a probability of 0.932	AMP 0.618	AMP 0.6875	AMP	AMP 0.857	AMP 1.0	may belong to AMP with 1 functional type(s): Antibacterial.	0.961	0.961	0.758
AP01470|Substance	Sequence no. 1470 predicted as 1:AMP - with a probability of 0.872	AMP 0.952	AMP 0.9985	AMP	AMP 0.994	AMP 1.0	may belong to AMP with 2 functional type(s): Antibacterial, Antifungal.	0.966	0.547	0.916
AP01471|Neurotensin	Sequence no. 1471 predicted as 1:AMP - with a probability of 0.785	AMP 0.842	AMP 0.8755	NAMP	NAMP 0.38	AMP 1.0	may belong to AMP with 2 functional type(s): Antibacterial, Antifungal.	0.989	0.793	0.989
AP01472|Bradykinin	Sequence no. 1472 predicted as 1:AMP - with a probability of 0.786	AMP 0.927	AMP 0.9995	AMP	AMP 0.997	AMP 1.0	may belong to AMP with 1 functional type(s): Anti-HIV.	0.993	0.942	0.984
AP01473|Neuropeptide	Sequence no. 1473 predicted as 2:NonAMP - with a probability of 0.501	AMP 0.974	AMP 0.988	AMP	AMP 0.998	AMP 1.0	may belong to AMP with 2 functional type(s): Antibacterial, Antifungal.	0.988	0.928	0.987
AP01474|DEFB120	Sequence no. 1474 predicted as 1:AMP - with a probability of 0.884	AMP 0.764	AMP 0.562	NAMP	NAMP 0.183	AMP 1.0	may belong to AMP with 2 functional type(s): Antibacterial, Antifungal.	0.981	0.591	0.811
AP01475|Calcitonin	Sequence no. 1475 predicted as 1:AMP - with a probability of 0.908	AMP 0.492	NAMP 0.4425	NAMP	NAMP 0.442	AMP 1.0	may belong to AMP with 2 functional type(s): Antibacterial, Antifungal.	0.968	0.859	0.963
AP01476|Vasoactive	Sequence no. 1476 predicted as 1:AMP - with a probability of 0.733	NAMP 0.147	NAMP 0.123	NAMP	NAMP 0.079	AMP 0.9964	may belong to non-AMP.	0.702	0.337	0.685
AP01477|Adrenomedullin	Sequence no. 1477 predicted as 1:AMP - with a probability of 0.733	AMP 0.948	AMP 0.809	AMP	AMP 0.996	AMP 1.0	may belong to AMP with 1 functional type(s): Antibacterial.	0.99	0.913	0.987
AP01478|CGAN46	Sequence no. 1478 predicted as 2:NonAMP - with a probability of 0.619	AMP 0.945	AMP 0.874	AMP	AMP 0.997	AMP 0.9995	may belong to AMP with 1 functional type(s): Antibacterial.	0.918	0.878	0.919
AP01479|Urechistachykinin	Sequence no. 1479 predicted as 1:AMP - with a probability of 0.849	AMP 0.604	AMP 0.641	AMP	AMP 0.565	AMP 0.9938	may belong to non-AMP.	0.39	0.216	0.288
AP01480|Urechistachykinin	Sequence no. 1480 predicted as 1:AMP - with a probability of 0.664	AMP 0.984	AMP 0.9985	AMP	AMP 0.998	AMP 1.0	may belong to AMP with 1 functional type(s): Antibacterial.	0.945	0.444	0.851
AP01481|Caenacin1	Sequence no. 1481 predicted as 1:AMP - with a probability of 0.785	AMP 0.946	AMP 0.797	AMP	AMP 0.575	AMP 0.9999	may belong to AMP with 1 functional type(s): Antibacterial.	0.994	0.884	0.968
AP01482|Caenacin2	Sequence no. 1482 predicted as 1:AMP - with a probability of 0.654	AMP 0.97	AMP 0.725	AMP	AMP 0.937	AMP 1.0	may belong to AMP with 1 functional type(s): Antibacterial.	0.968	0.705	0.972
AP01483|Caenacin3	Sequence no. 1483 predicted as 1:AMP - with a probability of 0.664	AMP 0.569	AMP 0.7395	NAMP	NAMP 0.189	AMP 1.0	may belong to AMP with 1 functional type(s): Antibacterial.	0.987	0.804	0.975
AP01484|Caenacin4	Sequence no. 1484 predicted as 1:AMP - with a probability of 0.84	NAMP 0.038	NAMP 0.162	NAMP	NAMP 0.001	AMP 0.9999	may belong to AMP with 2 functional type(s): Antibacterial, Antifungal.	0.964	0.883	0.944
AP01485|Caenacin5	Sequence no. 1485 predicted as 1:AMP - with a probability of 0.872	AMP 0.885	AMP 0.953	AMP	AMP 0.999	AMP 0.9994	may belong to AMP with 2 functional type(s): Antibacterial, Antifungal.	0.939	0.521	0.791
AP01486|NLP27	Sequence no. 1486 predicted as 1:AMP - with a probability of 0.857	NAMP 0.272	NAMP 0.3315	AMP	NAMP 0.305	AMP 1.0	may belong to AMP with 4 functional type(s): Antibacterial, Antifungal, Anti-HIV, Antiviral.	0.962	0.937	0.92
AP01487|NLP28	Sequence no. 1487 predicted as 1:AMP - with a probability of 0.869	AMP 0.913	AMP 0.9495	AMP	AMP 0.991	AMP 1.0	may belong to AMP with 1 functional type(s): Antibacterial.	0.996	0.96	0.99
AP01488|NLP29	Sequence no. 1488 predicted as 1:AMP - with a probability of 0.85	AMP 0.882	AMP 0.948	AMP	AMP 0.997	AMP 1.0	may belong to AMP with 1 functional type(s): Antibacterial.	0.998	0.94	0.995
AP01489|NLP30	Sequence no. 1489 predicted as 1:AMP - with a probability of 0.865	NAMP 0.33	NAMP 0.3695	AMP	AMP 0.917	AMP 1.0	may belong to AMP with 1 functional type(s): Antibacterial.	0.993	0.882	0.982
AP01490|NLP31	Sequence no. 1490 predicted as 1:AMP - with a probability of 0.867	AMP 0.947	AMP 0.9625	AMP	AMP 0.997	AMP 1.0	may belong to AMP with 2 functional type(s): Antibacterial, Antifungal.	0.891	0.449	0.931
AP01491|NLP33	Sequence no. 1491 predicted as 1:AMP - with a probability of 0.872	AMP 0.994	AMP 0.999	AMP	AMP 0.994	AMP 1.0	may belong to AMP with 2 functional type(s): Antibacterial, Antifungal.	0.998	0.974	0.994
AP01492|Paenibacillin	Sequence no. 1492 predicted as 1:AMP - with a probability of 0.801	AMP 0.564	AMP 0.645	AMP	NAMP 0.283	AMP 1.0	may belong to AMP with 2 functional type(s): Antibacterial, Antifungal.	0.988	0.815	0.979
AP01493|GHH20	Sequence no. 1493 predicted as 1:AMP - with a probability of 0.733	AMP 0.912	AMP 0.9645	AMP	AMP 0.958	AMP 1.0	may belong to AMP with 2 functional type(s): Antibacterial, Antifungal.	0.985	0.964	0.97
AP01494|Epidermin	Sequence no. 1494 predicted as 1:AMP - with a probability of 0.872	AMP 1	AMP 0.924	AMP	AMP 1	AMP 0.946	may belong to non-AMP.	0.495	0.372	0.554
AP01495|TemporinCPa	Sequence no. 1495 predicted as 1:AMP - with a probability of 0.849	AMP 1	AMP 0.957	AMP	AMP 0.999	AMP 1.0	may belong to AMP with 2 functional type(s): Antibacterial, Antifungal.	0.999	0.975	0.993
AP01496|TemporinCPb	Sequence no. 1496 predicted as 1:AMP - with a probability of 0.908	AMP 0.974	AMP 0.7705	AMP	AMP 0.988	AMP 0.9864	may belong to AMP with 3 functional type(s): Antibacterial, Antifungal, Anti-HIV.	0.997	0.871	0.992
AP01497|Brevinin1CPa	Sequence no. 1497 predicted as 1:AMP - with a probability of 0.801	AMP 0.965	AMP 0.906	AMP	AMP 0.966	AMP 0.9999	may belong to AMP with 1 functional type(s): Antibacterial.	0.943	0.752	0.954
AP01498|Brevinin1Wa	Sequence no. 1498 predicted as 1:AMP - with a probability of 0.801	AMP 0.987	AMP 0.997	AMP	AMP 0.998	AMP 1.0	may belong to AMP with 2 functional type(s): Antibacterial, Antifungal.	0.998	0.924	0.995
AP01499|Ranatuerin2Wa	Sequence no. 1499 predicted as 1:AMP - with a probability of 0.908	AMP 0.904	AMP 0.8255	AMP	AMP 0.938	AMP 0.9676	may belong to AMP with 1 functional type(s): Antibacterial.	0.688	0.844	0.303
AP01500|Ranatuerin2Wb	Sequence no. 1500 predicted as 1:AMP - with a probability of 0.849	AMP 0.79	AMP 0.6995	AMP	AMP 0.993	AMP 1.0	may belong to AMP with 2 functional type(s): Antibacterial, Antifungal.	0.981	0.949	0.968
AP01501|Esculentin2Wa	Sequence no. 1501 predicted as 1:AMP - with a probability of 0.872	AMP 0.999	AMP 0.9655	NAMP	AMP 0.953	AMP 1.0	may belong to AMP with 1 functional type(s): Antibacterial.	0.476	0.697	0.167
AP01502|Esculentin1CPa	Sequence no. 1502 predicted as 1:AMP - with a probability of 0.872	AMP 0.996	AMP 0.7775	NAMP	AMP 0.992	AMP 0.9998	may belong to non-AMP.	0.069	0.332	0.213
AP01503|Esculentin2SE	Sequence no. 1503 predicted as 1:AMP - with a probability of 0.872	AMP 0.829	AMP 0.7505	AMP	AMP 0.972	AMP 0.9996	may belong to AMP with 1 functional type(s): Antibacterial.	0.868	0.698	0.848
AP01504|Ranatuerin2CPa	Sequence no. 1504 predicted as 1:AMP - with a probability of 0.801	AMP 0.902	AMP 0.9995	AMP	AMP 0.999	AMP 0.9996	may belong to AMP with 1 functional type(s): Antibacterial.	0.997	0.789	0.997
AP01505|Ranatuerin2CPb	Sequence no. 1505 predicted as 1:AMP - with a probability of 0.801	AMP 0.991	AMP 0.991	AMP	AMP 0.998	AMP 1.0	may belong to AMP with 1 functional type(s): Antibacterial.	0.992	0.772	0.95
AP01506|Ranatuerin2CPc	Sequence no. 1506 predicted as 1:AMP - with a probability of 0.908	AMP 0.943	AMP 0.995	AMP	AMP 0.999	AMP 0.9961	may belong to non-AMP.	0.988	0.928	0.983
AP01507|HaDEF1	Sequence no. 1507 predicted as 1:AMP - with a probability of 0.883	AMP 0.803	AMP 0.9155	AMP	AMP 0.972	AMP 0.9992	may belong to AMP with 1 functional type(s): Antibacterial.	0.966	0.342	0.707
AP01508|Scolopin	Sequence no. 1508 predicted as 1:AMP - with a probability of 0.801	AMP 0.931	AMP 0.9985	AMP	AMP 0.995	AMP 0.9999	may belong to AMP with 1 functional type(s): Antibacterial.	0.869	0.282	0.91
AP01509|Scolopin	Sequence no. 1509 predicted as 1:AMP - with a probability of 0.647	AMP 1	NAMP 0.3955	NAMP	AMP 0.942	AMP 0.9999	may belong to AMP with 1 functional type(s): Antibacterial.	0.964	0.429	0.92
AP01510|Lichenicidin	Sequence no. 1510 predicted as 1:AMP - with a probability of 0.801	AMP 0.973	AMP 0.9995	AMP	AMP 0.999	AMP 1.0	may belong to AMP with 1 functional type(s): Antibacterial.	0.99	0.629	0.962
AP01511|Imcroporin	Sequence no. 1511 predicted as 1:AMP - with a probability of 0.713	AMP 0.893	AMP 0.9965	AMP	AMP 0.994	AMP 1.0	may belong to AMP with 1 functional type(s): Antibacterial.	0.998	0.765	0.996
AP01512|DEFB24	Sequence no. 1512 predicted as 1:AMP - with a probability of 0.884	AMP 0.969	AMP 0.9955	AMP	AMP 0.996	AMP 1.0	may belong to AMP with 1 functional type(s): Antibacterial.	0.85	0.253	0.778
AP01513|DEFB30	Sequence no. 1513 predicted as 1:AMP - with a probability of 0.884	NAMP 0.037	NAMP 0.031	NAMP	NAMP 0.001	AMP 0.9999	may belong to AMP with 1 functional type(s): Antibacterial.	0.175	0.593	0.162
AP01514|Aurelin	Sequence no. 1514 predicted as 1:AMP - with a probability of 0.884	AMP 0.546	AMP 0.76	NAMP	AMP 0.574	AMP 0.9998	may belong to non-AMP.	0.161	0.193	0.366
AP01515|Eumenitin	Sequence no. 1515 predicted as 1:AMP - with a probability of 0.849	AMP 0.919	AMP 0.981	AMP	AMP 0.989	AMP 1.0	may belong to AMP with 2 functional type(s): Antibacterial, Antifungal.	0.999	0.968	0.999
AP01516|Eumenine	Sequence no. 1516 predicted as 1:AMP - with a probability of 0.849	AMP 0.781	AMP 0.9385	AMP	AMP 0.952	AMP 0.9942	may belong to AMP with 2 functional type(s): Antibacterial, Antifungal.	0.954	0.485	0.958
AP01517|EP2	Sequence no. 1517 predicted as 1:AMP - with a probability of 0.611	AMP 0.967	AMP 0.9955	AMP	AMP 0.98	AMP 0.9996	may belong to non-AMP.	0.911	0.909	0.931
AP01518|EP3	Sequence no. 1518 predicted as 1:AMP - with a probability of 0.683	NAMP 0.387	AMP 0.7835	AMP	AMP 0.698	AMP 0.9998	may belong to AMP with 1 functional type(s): Antibacterial.	0.86	0.377	0.911
AP01519|LsStylicin1	Sequence no. 1519 predicted as 1:AMP - with a probability of 0.562	AMP 0.897	AMP 0.71	AMP	AMP 0.991	AMP 0.9816	may belong to AMP with 1 functional type(s): Antibacterial.	0.583	0.268	0.173
AP01520|ChBac3.4	Sequence no. 1520 predicted as 1:AMP - with a probability of 0.801	AMP 0.842	AMP 0.9895	AMP	AMP 0.982	AMP 0.9999	may belong to AMP with 2 functional type(s): Antibacterial, Antifungal.	0.986	0.703	0.939
AP01521|Ap	Sequence no. 1521 predicted as 1:AMP - with a probability of 0.601	AMP 0.942	NAMP 0.3295	NAMP	NAMP 0.007	AMP 0.9878	may belong to non-AMP.	0.155	0.175	0.439
AP01522|m2163	Sequence no. 1522 predicted as 1:AMP - with a probability of 0.674	AMP 0.53	NAMP 0.4655	NAMP	NAMP 0.341	AMP 0.9999	may belong to AMP with 1 functional type(s): Antibacterial.	0.986	0.71	0.982
AP01523|Pelteobagrin	Sequence no. 1523 predicted as 1:AMP - with a probability of 0.801	AMP 0.91	AMP 0.9965	AMP	AMP 0.981	AMP 0.9998	may belong to AMP with 1 functional type(s): Antibacterial.	0.948	0.469	0.847
AP01524|ASABFalpha	Sequence no. 1524 predicted as 1:AMP - with a probability of 0.785	AMP 0.994	AMP 0.9025	AMP	AMP 0.821	AMP 1.0	may belong to AMP with 1 functional type(s): Antibacterial.	0.986	0.934	0.986
AP01525|ABF2	Sequence no. 1525 predicted as 1:AMP - with a probability of 0.926	AMP 0.964	AMP 0.9665	AMP	AMP 0.928	AMP 1.0	may belong to AMP with 1 functional type(s): Antibacterial.	0.997	0.932	0.99
AP01526|Cecropin	Sequence no. 1526 predicted as 1:AMP - with a probability of 0.801	AMP 0.978	AMP 0.922	AMP	AMP 1	AMP 0.9999	may belong to AMP with 1 functional type(s): Antibacterial.	0.994	0.854	0.983
AP01527|Cecropin	Sequence no. 1527 predicted as 1:AMP - with a probability of 0.647	AMP 1	AMP 0.8995	AMP	AMP 1	AMP 0.9986	may belong to AMP with 1 functional type(s): Antibacterial.	0.515	0.493	0.291
AP01528|Cecropin	Sequence no. 1528 predicted as 1:AMP - with a probability of 0.686	AMP 0.847	AMP 0.6655	AMP	AMP 0.896	AMP 1.0	may belong to AMP with 1 functional type(s): Antibacterial.	0.98	0.842	0.983
AP01529|SIalpha1	Sequence no. 1529 predicted as 1:AMP - with a probability of 0.884	AMP 0.929	AMP 0.9545	AMP	AMP 0.999	AMP 0.9999	may belong to AMP with 1 functional type(s): Antibacterial.	0.934	0.776	0.952
AP01530|PP13	Sequence no. 1530 predicted as 1:AMP - with a probability of 0.785	AMP 0.949	AMP 0.999	AMP	AMP 0.991	AMP 0.999	may belong to AMP with 3 functional type(s): Antibacterial, Antifungal, Anti-HIV.	0.923	0.757	0.934
AP01531|PP102	Sequence no. 1531 predicted as 1:AMP - with a probability of 0.687	AMP 0.882	AMP 0.7705	AMP	AMP 0.785	AMP 0.9587	may belong to AMP with 1 functional type(s): Antibacterial.	0.821	0.765	0.898
AP01532|PP113	Sequence no. 1532 predicted as 1:AMP - with a probability of 0.611	AMP 0.798	AMP 0.9155	AMP	AMP 0.914	AMP 1.0	may belong to AMP with 1 functional type(s): Antibacterial.	0.98	0.841	0.932
AP01533|Lucifensin	Sequence no. 1533 predicted as 1:AMP - with a probability of 0.932	AMP 0.849	AMP 0.9665	AMP	AMP 0.99	AMP 1.0	may belong to AMP with 2 functional type(s): Antibacterial, Antifungal.	0.958	0.714	0.951
AP01534|PpAMP1	Sequence no. 1534 predicted as 1:AMP - with a probability of 0.741	AMP 0.969	AMP 0.9995	AMP	AMP 0.995	AMP 0.9998	may belong to non-AMP.	0.939	0.732	0.945
AP01535|PpAMP2	Sequence no. 1535 predicted as 1:AMP - with a probability of 0.786	NAMP 0.094	AMP 0.7265	NAMP	NAMP 0.009	AMP 1.0	may belong to AMP with 3 functional type(s): Antibacterial, Antifungal, Antiviral.	0.95	0.904	0.94
AP01536|StCT1	Sequence no. 1536 predicted as 1:AMP - with a probability of 0.908	AMP 0.821	AMP 0.7705	AMP	AMP 0.93	AMP 1.0	may belong to AMP with 2 functional type(s): Antibacterial, Antifungal.	0.984	0.844	0.991
AP01537|EACATH1	Sequence no. 1537 predicted as 1:AMP - with a probability of 0.733	AMP 0.94	AMP 0.742	AMP	AMP 0.991	AMP 0.9997	may belong to AMP with 1 functional type(s): Antibacterial.	0.86	0.697	0.789
AP01538|TemporinSHf	Sequence no. 1538 predicted as 1:AMP - with a probability of 0.837	AMP 0.982	AMP 0.975	AMP	AMP 0.998	AMP 1.0	may belong to AMP with 3 functional type(s): Antibacterial, Antifungal, Anti-HIV.	0.947	0.904	0.92
AP01539|Nigrocin2LVb	Sequence no. 1539 predicted as 1:AMP - with a probability of 0.908	AMP 0.948	AMP 0.996	AMP	AMP 0.999	AMP 0.9974	may belong to AMP with 1 functional type(s): Antibacterial.	0.993	0.721	0.995
AP01540|Nigrocin2SCa	Sequence no. 1540 predicted as 1:AMP - with a probability of 0.908	AMP 0.949	AMP 0.9905	AMP	AMP 0.979	AMP 0.9999	may belong to AMP with 1 functional type(s): Antibacterial.	0.882	0.458	0.834
AP01541|Nigrocin2SCb	Sequence no. 1541 predicted as 1:AMP - with a probability of 0.872	AMP 0.873	AMP 0.913	AMP	AMP 0.971	AMP 0.9999	may belong to AMP with 3 functional type(s): Antibacterial, Anticancer/tumor, Anti-HIV.	0.939	0.961	0.729
AP01542|Nigrocin2SCc	Sequence no. 1542 predicted as 1:AMP - with a probability of 0.872	AMP 1	AMP 0.697	AMP	AMP 1	AMP 0.9996	may belong to AMP with 1 functional type(s): Antibacterial.	0.506	0.157	0.174
AP01543|Nigrocin2VB	Sequence no. 1543 predicted as 1:AMP - with a probability of 0.872	AMP 0.696	AMP 0.7195	AMP	AMP 0.965	AMP 0.9998	may belong to non-AMP.	0.815	0.566	0.888
AP01544|SPBN	Sequence no. 1544 predicted as 1:AMP - with a probability of 0.562	AMP 0.996	AMP 0.987	AMP	AMP 0.999	AMP 0.9999	may belong to non-AMP.	0.946	0.876	0.972
AP01545|Ocellatin5	Sequence no. 1545 predicted as 1:AMP - with a probability of 0.639	NAMP 0.122	NAMP 0.0775	NAMP	NAMP 0.048	AMP 0.9998	may belong to AMP with 1 functional type(s): Antibacterial.	0.256	0.13	0.663
AP01546|Ocellatin6	Sequence no. 1546 predicted as 1:AMP - with a probability of 0.713	AMP 0.931	AMP 0.9725	AMP	AMP 0.995	AMP 1.0	may belong to AMP with 2 functional type(s): Antibacterial, Antifungal.	0.993	0.802	0.992
AP01547|Arminin1a	Sequence no. 1547 predicted as 1:AMP - with a probability of 0.801	AMP 0.567	AMP 0.622	AMP	NAMP 0.314	AMP 0.9998	may belong to AMP with 1 functional type(s): Antibacterial.	0.352	0.175	0.628
AP01548|Meucin13	Sequence no. 1548 predicted as 1:AMP - with a probability of 0.908	AMP 0.885	AMP 0.818	AMP	AMP 0.977	AMP 0.9831	may belong to AMP with 1 functional type(s): Antibacterial.	0.996	0.77	0.955
AP01549|Meucin18	Sequence no. 1549 predicted as 1:AMP - with a probability of 0.849	AMP 0.969	AMP 0.994	AMP	AMP 0.998	AMP 1.0	may belong to AMP with 1 functional type(s): Antibacterial.	0.999	0.961	0.998
AP01550|Dermaseptin	Sequence no. 1550 predicted as 1:AMP - with a probability of 0.713	AMP 0.976	AMP 0.9995	AMP	AMP 0.998	AMP 0.9995	may belong to AMP with 2 functional type(s): Antibacterial, Antifungal.	0.946	0.64	0.866
AP01551|B2RPERa	Sequence no. 1551 predicted as 1:AMP - with a probability of 0.908	AMP 0.807	AMP 0.8855	AMP	AMP 0.983	AMP 0.9972	may belong to AMP with 1 functional type(s): Antibacterial.	0.973	0.734	0.974
AP01552|Duck	Sequence no. 1552 predicted as 1:AMP - with a probability of 0.508	AMP 0.99	AMP 0.9375	AMP	AMP 1	AMP 0.9975	may belong to AMP with 1 functional type(s): Antibacterial.	0.765	0.101	0.177
AP01553|AvBD10	Sequence no. 1553 predicted as 1:AMP - with a probability of 0.647	AMP 0.805	AMP 0.7685	AMP	AMP 0.98	AMP 1.0	may belong to AMP with 2 functional type(s): Antibacterial, Antifungal.	0.858	0.678	0.938
AP01554|Dybowskin2CDYa	Sequence no. 1554 predicted as 1:AMP - with a probability of 0.846	AMP 0.995	AMP 0.988	AMP	AMP 0.996	AMP 0.9997	may belong to AMP with 1 functional type(s): Antibacterial.	0.655	0.228	0.226
AP01555|Drosomycin2	Sequence no. 1555 predicted as 1:AMP - with a probability of 0.877	AMP 0.876	AMP 0.9845	AMP	AMP 0.975	AMP 0.9999	may belong to AMP with 1 functional type(s): Antibacterial.	0.779	0.481	0.866
AP01556|Hydramacin1	Sequence no. 1556 predicted as 1:AMP - with a probability of 0.73	AMP 0.821	AMP 0.8395	AMP	AMP 0.624	AMP 0.9999	may belong to AMP with 1 functional type(s): Antibacterial.	0.979	0.801	0.941
AP01557|Neuromacin	Sequence no. 1557 predicted as 1:AMP - with a probability of 0.884	AMP 1	AMP 0.978	AMP	AMP 0.989	AMP 1.0	may belong to AMP with 2 functional type(s): Antibacterial, Antifungal.	0.525	0.317	0.908
AP01558|PsDef1	Sequence no. 1558 predicted as 1:AMP - with a probability of 0.884	AMP 0.723	AMP 0.788	NAMP	AMP 0.901	AMP 0.9999	may belong to non-AMP.	0.784	0.595	0.79
AP01559|Longicornsin	Sequence no. 1559 predicted as 1:AMP - with a probability of 0.917	AMP 0.963	AMP 1	AMP	AMP 0.997	AMP 0.9999	may belong to AMP with 2 functional type(s): Antibacterial, Antifungal.	0.997	0.942	0.998
AP01560|CrusEs	Sequence no. 1560 predicted as 1:AMP - with a probability of 0.562	NAMP 0.125	NAMP 0.087	NAMP	NAMP 0.026	AMP 0.93	may belong to AMP with 1 functional type(s): Antibacterial.	0.059	0.128	0.282
AP01561|Theromacin	Sequence no. 1561 predicted as 1:AMP - with a probability of 0.73	AMP 0.978	AMP 0.9995	AMP	AMP 0.999	AMP 1.0	may belong to AMP with 1 functional type(s): Anti-HIV.	0.989	0.956	0.929
AP01562|Theromyzin	Sequence no. 1562 predicted as 1:AMP - with a probability of 0.53	NAMP 0.129	NAMP 0.262	NAMP	NAMP 0.097	AMP 0.9496	may belong to AMP with 1 functional type(s): Antibacterial.	0.131	0.111	0.197
AP01563|Hedistin	Sequence no. 1563 predicted as 1:AMP - with a probability of 0.908	AMP 1	AMP 0.765	AMP	AMP 0.982	AMP 0.9998	may belong to AMP with 1 functional type(s): Antibacterial.	0.898	0.556	0.646
AP01564|AcAMP	Sequence no. 1564 predicted as 1:AMP - with a probability of 0.884	AMP 0.969	AMP 0.953	AMP	AMP 0.985	AMP 0.9999	may belong to AMP with 1 functional type(s): Antibacterial.	0.994	0.884	0.968
AP01565|PAF	Sequence no. 1565 predicted as 1:AMP - with a probability of 0.862	AMP 1	AMP 0.895	AMP	AMP 1	AMP 1.0	may belong to AMP with 2 functional type(s): Antibacterial, Antifungal.	1	0.987	1
AP01566|AnAFP	Sequence no. 1566 predicted as 1:AMP - with a probability of 0.541	AMP 0.912	AMP 0.9945	AMP	AMP 0.993	AMP 0.9999	may belong to AMP with 1 functional type(s): Antibacterial.	0.993	0.896	0.987
AP01567|PgAFP	Sequence no. 1567 predicted as 1:AMP - with a probability of 0.73	AMP 1	AMP 0.7505	AMP	AMP 1	AMP 1.0	may belong to AMP with 2 functional type(s): Antibacterial, Antifungal.	0.996	0.929	0.991
AP01568|Drosophila	Sequence no. 1568 predicted as 1:AMP - with a probability of 0.801	AMP 0.985	AMP 1	AMP	AMP 0.996	AMP 1.0	may belong to AMP with 1 functional type(s): Antibacterial.	0.976	0.473	0.982
AP01569|Drosophila	Sequence no. 1569 predicted as 1:AMP - with a probability of 0.884	AMP 0.628	AMP 0.5565	AMP	NAMP 0.453	AMP 0.867	may belong to AMP with 2 functional type(s): Antibacterial, Antifungal.	0.337	0.711	0.666
AP01570|Drosophila	Sequence no. 1570 predicted as 1:AMP - with a probability of 0.556	AMP 0.853	AMP 0.6785	AMP	AMP 0.877	AMP 0.9908	may belong to AMP with 1 functional type(s): Antibacterial.	0.647	0.073	0.436
AP01571|Drosophila	Sequence no. 1571 predicted as 1:AMP - with a probability of 0.801	AMP 0.89	AMP 0.998	AMP	AMP 0.992	AMP 1.0	may belong to AMP with 2 functional type(s): Antibacterial, Antifungal.	0.995	0.939	0.995
AP01572|Mfahst5	Sequence no. 1572 predicted as 1:AMP - with a probability of 0.687	AMP 0.977	AMP 0.951	AMP	AMP 0.992	AMP 1.0	may belong to AMP with 1 functional type(s): Antibacterial.	0.987	0.794	0.984
AP01573|Hclhst5	Sequence no. 1573 predicted as 1:AMP - with a probability of 0.73	AMP 1	AMP 0.6065	NAMP	AMP 1	AMP 0.9999	may belong to non-AMP.	0.386	0.227	0.242
AP01574|Enterocin	Sequence no. 1574 predicted as 1:AMP - with a probability of 0.77	AMP 0.939	AMP 0.807	AMP	AMP 0.981	AMP 0.9993	may belong to AMP with 1 functional type(s): Antibacterial.	0.944	0.449	0.668
AP01575|Thuricin	Sequence no. 1575 predicted as 1:AMP - with a probability of 0.678	AMP 0.954	AMP 0.8815	AMP	AMP 0.998	AMP 1.0	may belong to AMP with 2 functional type(s): Anti-HIV, Antiviral.	0.993	0.904	0.828
AP01576|Strongylocin	Sequence no. 1576 predicted as 1:AMP - with a probability of 0.789	AMP 0.948	AMP 0.9705	AMP	AMP 0.993	AMP 1.0	may belong to AMP with 1 functional type(s): Antibacterial.	0.939	0.551	0.529
AP01577|Strongylocin	Sequence no. 1577 predicted as 1:AMP - with a probability of 0.884	AMP 0.792	AMP 0.946	AMP	AMP 0.962	AMP 1.0	may belong to AMP with 1 functional type(s): Antibacterial.	0.957	0.609	0.919
AP01578|Centrocin	Sequence no. 1578 predicted as 1:AMP - with a probability of 0.872	AMP 0.839	AMP 0.8905	NAMP	NAMP 0.04	AMP 1.0	may belong to AMP with 2 functional type(s): Antibacterial, Antifungal.	0.974	0.703	0.989
AP01579|Centrocin	Sequence no. 1579 predicted as 1:AMP - with a probability of 0.872	AMP 0.98	AMP 0.94	AMP	AMP 0.998	AMP 0.9996	may belong to AMP with 2 functional type(s): Antibacterial, Antifungal.	0.995	0.69	0.987
AP01580|TCP	Sequence no. 1580 predicted as 1:AMP - with a probability of 0.53	NAMP 0.459	AMP 0.917	NAMP	AMP 0.947	AMP 0.9979	may belong to AMP with 1 functional type(s): Antibacterial.	0.705	0.372	0.763
AP01581|CrusSp	Sequence no. 1581 predicted as 1:AMP - with a probability of 0.73	AMP 0.837	NAMP 0.481	AMP	AMP 0.935	AMP 1.0	may belong to AMP with 1 functional type(s): Antibacterial.	0.987	0.825	0.968
AP01582|Japonicin1Npa	Sequence no. 1582 predicted as 1:AMP - with a probability of 0.801	AMP 0.933	AMP 0.9455	AMP	AMP 0.991	AMP 1.0	may belong to AMP with 2 functional type(s): Antibacterial, Antifungal.	0.972	0.85	0.919
AP01583|AcAMP1	Sequence no. 1583 predicted as 1:AMP - with a probability of 0.901	AMP 0.934	AMP 0.8155	AMP	AMP 0.974	AMP 1.0	may belong to AMP with 1 functional type(s): Antibacterial.	0.966	0.887	0.982
AP01584|Myxinidin	Sequence no. 1584 predicted as 1:AMP - with a probability of 0.794	NAMP 0.019	NAMP 0.256	NAMP	NAMP 0.004	AMP 0.8792	may belong to AMP with 1 functional type(s): Antibacterial.	0.731	0.296	0.493
AP01585|Parkerin	Sequence no. 1585 predicted as 1:AMP - with a probability of 0.908	AMP 0.966	AMP 0.9905	AMP	AMP 0.999	AMP 1.0	may belong to AMP with 3 functional type(s): Antibacterial, Anticancer/tumor, Anti-HIV.	0.903	0.904	0.659
AP01586|Japonicin1Npb	Sequence no. 1586 predicted as 1:AMP - with a probability of 0.849	AMP 0.988	AMP 0.947	AMP	AMP 0.997	AMP 0.9963	may belong to AMP with 2 functional type(s): Antibacterial, Antifungal.	0.684	0.453	0.92
AP01587|Elafin	Sequence no. 1587 predicted as 1:AMP - with a probability of 0.846	AMP 0.996	AMP 0.998	AMP	AMP 0.998	AMP 1.0	may belong to AMP with 1 functional type(s): Antibacterial.	0.992	0.965	0.982
AP01588|Phylloseptin1	Sequence no. 1588 predicted as 1:AMP - with a probability of 0.849	AMP 1	AMP 0.622	NAMP	NAMP 0.02	AMP 0.999	may belong to AMP with 1 functional type(s): Antibacterial.	0.979	0.479	0.812
AP01589|Psacotheasin	Sequence no. 1589 predicted as 1:AMP - with a probability of 0.885	AMP 0.562	AMP 0.8435	AMP	AMP 0.911	AMP 1.0	may belong to AMP with 2 functional type(s): Anticancer/tumor, Anti-HIV.	0.975	0.904	0.928
AP01590|FaAMP1	Sequence no. 1590 predicted as 1:AMP - with a probability of 0.932	AMP 0.968	AMP 0.936	AMP	AMP 0.994	AMP 0.9998	may belong to AMP with 1 functional type(s): Antibacterial.	0.944	0.539	0.921
AP01591|FaAMP2	Sequence no. 1591 predicted as 1:AMP - with a probability of 0.932	AMP 1	AMP 0.8605	AMP	AMP 1	AMP 0.9954	may belong to AMP with 2 functional type(s): Antibacterial, Antifungal.	0.788	0.352	0.937
AP01592|Omwaprin	Sequence no. 1592 predicted as 1:AMP - with a probability of 0.678	NAMP 0.425	AMP 0.681	AMP	NAMP 0.257	AMP 0.9879	may belong to non-AMP.	0.35	0.455	0.767
AP01593|pBD2	Sequence no. 1593 predicted as 1:AMP - with a probability of 0.932	AMP 0.92	AMP 0.895	AMP	AMP 0.997	AMP 1.0	may belong to AMP with 1 functional type(s): Antibacterial.	0.837	0.72	0.939
AP01594|cBD1	Sequence no. 1594 predicted as 1:AMP - with a probability of 0.884	AMP 0.983	AMP 0.99	AMP	AMP 0.998	AMP 1.0	may belong to AMP with 2 functional type(s): Antibacterial, Antifungal.	0.997	0.896	0.992
AP01595|BIN1b	Sequence no. 1595 predicted as 1:AMP - with a probability of 0.884	NAMP 0.44	AMP 0.7335	AMP	AMP 0.723	AMP 0.9999	may belong to AMP with 2 functional type(s): Antibacterial, Antifungal.	0.959	0.936	0.939
AP01596|Duramycin	Sequence no. 1596 predicted as 1:AMP - with a probability of 0.769	AMP 0.908	AMP 0.7405	AMP	AMP 0.968	Non-AMP 0.2186	may belong to non-AMP.	0.79	0.879	0.757
AP01597|Duramycin	Sequence no. 1597 predicted as 1:AMP - with a probability of 0.74	AMP 0.981	AMP 1	AMP	AMP 1	AMP 1.0	may belong to AMP with 1 functional type(s): Antibacterial.	0.995	0.901	0.994
AP01598|Duramycin	Sequence no. 1598 predicted as 1:AMP - with a probability of 0.64	AMP 0.913	AMP 0.9165	AMP	AMP 0.977	AMP 0.7775	may belong to AMP with 2 functional type(s): Antibacterial, Antifungal.	0.421	0.259	0.474
AP01599|Cinnamycin	Sequence no. 1599 predicted as 1:AMP - with a probability of 0.725	AMP 0.854	AMP 0.7815	AMP	AMP 0.941	AMP 0.9996	may belong to AMP with 1 functional type(s): Antibacterial.	0.704	0.156	0.24
AP01600|pBD1	Sequence no. 1600 predicted as 1:AMP - with a probability of 0.932	AMP 1	AMP 0.915	AMP	AMP 1	AMP 0.9999	may belong to AMP with 2 functional type(s): Antibacterial, Anticancer/tumor.	0.475	0.679	0.426
AP01601|SpStrongylocin	Sequence no. 1601 predicted as 1:AMP - with a probability of 0.781	AMP 1	AMP 0.724	NAMP	AMP 0.992	Non-AMP 0.2398	may belong to non-AMP.	0.414	0.432	0.294
AP01602|SpStrongylocin	Sequence no. 1602 predicted as 1:AMP - with a probability of 0.614	AMP 0.958	AMP 0.9955	AMP	AMP 0.993	AMP 1.0	may belong to AMP with 2 functional type(s): Antibacterial, Antifungal.	0.993	0.912	0.996
AP01603|PAMP	Sequence no. 1603 predicted as 1:AMP - with a probability of 0.664	AMP 0.992	AMP 0.9925	AMP	AMP 0.998	AMP 1.0	may belong to AMP with 1 functional type(s): Antibacterial.	0.998	0.958	0.996
AP01604|PP30	Sequence no. 1604 predicted as 1:AMP - with a probability of 0.601	AMP 0.944	AMP 0.9705	AMP	AMP 0.986	AMP 0.994	may belong to non-AMP.	0.847	0.775	0.881
AP01605|Gallin	Sequence no. 1605 predicted as 1:AMP - with a probability of 0.884	AMP 0.933	AMP 0.9975	AMP	AMP 0.994	AMP 0.9834	may belong to AMP with 1 functional type(s): Antibacterial.	0.996	0.937	0.997
AP01606|limnonectin1Fb	Sequence no. 1606 predicted as 1:AMP - with a probability of 0.801	AMP 0.97	AMP 0.996	AMP	AMP 0.997	AMP 1.0	may belong to AMP with 1 functional type(s): Antibacterial.	0.853	0.767	0.436
AP01607|Michiganin	Sequence no. 1607 predicted as 1:AMP - with a probability of 0.806	AMP 0.516	AMP 0.6915	NAMP	NAMP 0.247	Non-AMP 0.177	may belong to AMP with 1 functional type(s): Antibacterial.	0.167	0.204	0.224
AP01608|Ipomicin	Sequence no. 1608 predicted as 1:AMP - with a probability of 0.53	AMP 0.769	AMP 0.923	AMP	AMP 0.834	AMP 0.9894	may belong to AMP with 1 functional type(s): Antibacterial.	0.786	0.279	0.284
AP01609|Actagardine	Sequence no. 1609 predicted as 1:AMP - with a probability of 0.736	AMP 0.975	AMP 0.9975	AMP	AMP 0.978	AMP 1.0	may belong to AMP with 1 functional type(s): Antibacterial.	0.996	0.894	0.988
AP01610|Sublancin	Sequence no. 1610 predicted as 1:AMP - with a probability of 0.872	AMP 0.967	AMP 0.9995	AMP	AMP 0.998	AMP 0.9992	may belong to AMP with 1 functional type(s): Antibacterial.	0.915	0.691	0.53
AP01611|Bovicin	Sequence no. 1611 predicted as 1:AMP - with a probability of 0.846	AMP 0.71	AMP 0.7615	AMP	AMP 0.953	AMP 1.0	may belong to AMP with 1 functional type(s): Antibacterial.	0.993	0.822	0.978
AP01612|Thermophilin	Sequence no. 1612 predicted as 1:AMP - with a probability of 0.846	AMP 0.929	AMP 0.8975	AMP	AMP 0.984	AMP 0.9998	may belong to AMP with 2 functional type(s): Antibacterial, Antifungal.	0.989	0.915	0.985
AP01613|Plantaricin	Sequence no. 1613 predicted as 2:NonAMP - with a probability of 0.544	AMP 0.867	AMP 0.9145	AMP	AMP 0.916	AMP 1.0	may belong to AMP with 2 functional type(s): Anticancer/tumor, Anti-HIV.	0.985	0.921	0.915
AP01614|Staphylococcin	Sequence no. 1614 predicted as 1:AMP - with a probability of 0.801	AMP 0.923	AMP 0.994	AMP	AMP 0.992	AMP 1.0	may belong to AMP with 1 functional type(s): Antibacterial.	0.971	0.532	0.733
AP01615|Gallidermin	Sequence no. 1615 predicted as 1:AMP - with a probability of 0.872	NAMP 0.052	NAMP 0.266	NAMP	NAMP 0.007	AMP 1.0	may belong to AMP with 2 functional type(s): Antibacterial, Antifungal.	0.986	0.961	0.973
AP01616|Epilancin	Sequence no. 1616 predicted as 1:AMP - with a probability of 0.801	AMP 0.995	AMP 0.942	AMP	AMP 0.999	AMP 0.9999	may belong to non-AMP.	0.891	0.899	0.913
AP01617|Chicken	Sequence no. 1617 predicted as 1:AMP - with a probability of 0.73	NAMP 0.31	AMP 0.5695	AMP	NAMP 0.404	AMP 0.9997	may belong to AMP with 1 functional type(s): Antibacterial.	0.952	0.343	0.738
AP01618|CiMAMA24	Sequence no. 1618 predicted as 1:AMP - with a probability of 0.801	AMP 0.901	AMP 0.9605	AMP	AMP 0.982	AMP 0.9998	may belong to non-AMP.	0.5	0.509	0.838
AP01619|Epicidin	Sequence no. 1619 predicted as 1:AMP - with a probability of 0.801	AMP 0.945	AMP 0.978	AMP	AMP 0.992	AMP 0.9725	may belong to AMP with 1 functional type(s): Antibacterial.	0.817	0.836	0.874
AP01620|Microbisporicin	Sequence no. 1620 predicted as 1:AMP - with a probability of 0.761	AMP 0.731	AMP 0.8815	AMP	AMP 0.992	AMP 0.9977	may belong to AMP with 1 functional type(s): Antibacterial.	0.778	0.767	0.569
AP01621|SmbB	Sequence no. 1621 predicted as 1:AMP - with a probability of 0.846	AMP 0.983	AMP 0.8935	AMP	AMP 0.998	AMP 0.9997	may belong to non-AMP.	0.935	0.606	0.922
AP01622|Garvieacin	Sequence no. 1622 predicted as 1:AMP - with a probability of 0.766	AMP 0.968	AMP 0.966	AMP	AMP 0.991	AMP 0.9998	may belong to AMP with 1 functional type(s): Antibacterial.	0.939	0.738	0.836
AP01623|HbbetaP1	Sequence no. 1623 predicted as 1:AMP - with a probability of 0.601	NAMP 0.103	AMP 0.823	NAMP	NAMP 0.008	AMP 1.0	may belong to AMP with 2 functional type(s): Anti-HIV, Antiviral.	0.949	0.928	0.865
AP01624|Oncopeltus	Sequence no. 1624 predicted as 1:AMP - with a probability of 0.801	NAMP 0.468	AMP 0.746	NAMP	NAMP 0.436	AMP 1.0	may belong to AMP with 1 functional type(s): Antibacterial.	0.99	0.74	0.778
AP01625|Haloduracin	Sequence no. 1625 predicted as 1:AMP - with a probability of 0.801	AMP 0.981	AMP 0.9985	AMP	AMP 1	AMP 0.9998	may belong to AMP with 1 functional type(s): Antibacterial.	0.939	0.549	0.789
AP01626|CPFB1	Sequence no. 1626 predicted as 1:AMP - with a probability of 0.872	AMP 0.986	AMP 1	AMP	AMP 0.999	AMP 1.0	may belong to AMP with 2 functional type(s): Antibacterial, Antifungal.	0.998	0.957	0.989
AP01627|Sushi	Sequence no. 1627 predicted as 1:AMP - with a probability of 0.801	AMP 0.919	AMP 0.999	AMP	AMP 0.999	AMP 0.9997	may belong to AMP with 1 functional type(s): Antibacterial.	0.998	0.902	0.978
AP01628|Sushi	Sequence no. 1628 predicted as 1:AMP - with a probability of 0.647	AMP 0.947	AMP 0.9135	AMP	AMP 0.958	AMP 0.964	may belong to AMP with 1 functional type(s): Antibacterial.	0.988	0.802	0.982
AP01629|CRS4C1a	Sequence no. 1629 predicted as 1:AMP - with a probability of 0.884	AMP 0.739	AMP 0.803	AMP	NAMP 0.201	AMP 0.9998	may belong to AMP with 1 functional type(s): Antibacterial.	0.955	0.685	0.94
AP01630|CRS4C1d	Sequence no. 1630 predicted as 1:AMP - with a probability of 0.884	AMP 0.982	AMP 0.945	AMP	AMP 0.999	AMP 1.0	may belong to AMP with 2 functional type(s): Antibacterial, Antifungal.	0.99	0.786	0.984
AP01631|CRS4C2	Sequence no. 1631 predicted as 1:AMP - with a probability of 0.884	AMP 0.869	AMP 0.9265	AMP	AMP 0.96	Non-AMP 0.4297	may belong to AMP with 1 functional type(s): Antibacterial.	0.542	0.068	0.099
AP01632|CRS4C2b	Sequence no. 1632 predicted as 1:AMP - with a probability of 0.884	AMP 0.701	AMP 0.781	NAMP	NAMP 0.041	AMP 1.0	may belong to AMP with 1 functional type(s): Antibacterial.	0.977	0.69	0.93
AP01633|CRS4C3a	Sequence no. 1633 predicted as 1:AMP - with a probability of 0.884	AMP 0.985	AMP 0.982	AMP	AMP 0.996	AMP 0.9999	may belong to AMP with 1 functional type(s): Antibacterial.	0.939	0.744	0.918
AP01634|CRS4C3c	Sequence no. 1634 predicted as 1:AMP - with a probability of 0.855	AMP 0.943	AMP 0.95	AMP	AMP 1	AMP 1.0	may belong to AMP with 2 functional type(s): Antibacterial, Antifungal.	1	0.947	0.999
AP01635|CRS4C3d	Sequence no. 1635 predicted as 1:AMP - with a probability of 0.846	AMP 0.912	AMP 0.9175	AMP	AMP 0.88	AMP 1.0	may belong to AMP with 1 functional type(s): Anti-HIV.	0.996	0.944	0.933
AP01636|Cypemycin	Sequence no. 1636 predicted as 1:AMP - with a probability of 0.676	AMP 0.959	AMP 0.9235	AMP	AMP 0.998	AMP 1.0	may belong to AMP with 3 functional type(s): Antibacterial, Anticancer/tumor, Antifungal.	0.994	0.958	0.996
AP01637|WLBU2	Sequence no. 1637 predicted as 1:AMP - with a probability of 0.849	AMP 0.83	AMP 0.931	AMP	AMP 0.962	AMP 0.999	may belong to AMP with 1 functional type(s): Antibacterial.	0.979	0.927	0.978
AP01638|Pd_mastoparan	Sequence no. 1638 predicted as 1:AMP - with a probability of 0.872	AMP 0.951	AMP 0.977	AMP	AMP 0.996	AMP 0.9999	may belong to AMP with 1 functional type(s): Antibacterial.	0.98	0.824	0.98
AP01639|Mp_mastoparan	Sequence no. 1639 predicted as 1:AMP - with a probability of 0.801	AMP 0.855	AMP 0.92	AMP	AMP 0.996	AMP 1.0	may belong to AMP with 2 functional type(s): Antibacterial, Antifungal.	0.988	0.553	0.947
AP01640|Pm_mastoparan	Sequence no. 1640 predicted as 1:AMP - with a probability of 0.801	AMP 0.842	AMP 0.835	AMP	NAMP 0.17	AMP 1.0	may belong to AMP with 2 functional type(s): Anticancer/tumor, Anti-HIV.	0.984	0.886	0.936
AP01641|Dominulin	Sequence no. 1641 predicted as 1:AMP - with a probability of 0.872	NAMP 0.37	AMP 0.7285	NAMP	NAMP 0.172	AMP 1.0	may belong to AMP with 2 functional type(s): Antibacterial, Antifungal.	0.987	0.545	0.96
AP01642|Pd_mastoparan	Sequence no. 1642 predicted as 1:AMP - with a probability of 0.849	AMP 0.917	AMP 0.9645	AMP	AMP 0.994	AMP 0.9998	may belong to AMP with 1 functional type(s): Antibacterial.	0.939	0.793	0.879
AP01643|Dominulin	Sequence no. 1643 predicted as 1:AMP - with a probability of 0.801	AMP 0.842	AMP 0.9415	AMP	AMP 0.964	AMP 1.0	may belong to AMP with 2 functional type(s): Antibacterial, Antifungal.	0.862	0.303	0.867
AP01644|PolybiaMPII	Sequence no. 1644 predicted as 1:AMP - with a probability of 0.801	AMP 0.923	AMP 0.9175	AMP	AMP 0.978	AMP 0.9999	may belong to AMP with 2 functional type(s): Antibacterial, Anti-HIV.	0.994	0.84	0.976
AP01645|PolybiaMPIII	Sequence no. 1645 predicted as 1:AMP - with a probability of 0.801	AMP 0.939	AMP 0.9785	AMP	AMP 0.972	AMP 1.0	may belong to AMP with 2 functional type(s): Antibacterial, Antifungal.	0.996	0.878	0.988
AP01646|VpBD	Sequence no. 1646 predicted as 1:AMP - with a probability of 0.687	AMP 0.984	AMP 0.9935	AMP	AMP 0.999	AMP 1.0	may belong to AMP with 1 functional type(s): Antifungal.	0.995	0.87	0.962
AP01647|PcCATH1	Sequence no. 1647 predicted as 1:AMP - with a probability of 0.801	AMP 0.971	AMP 0.974	AMP	AMP 1	AMP 1.0	may belong to AMP with 1 functional type(s): Antibacterial.	0.938	0.453	0.232
AP01648|Brevinin2RN1	Sequence no. 1648 predicted as 1:AMP - with a probability of 0.872	AMP 0.938	AMP 0.9745	AMP	AMP 0.999	AMP 0.9999	may belong to AMP with 1 functional type(s): Antibacterial.	0.999	0.967	0.994
AP01649|Brevinin2RN2	Sequence no. 1649 predicted as 1:AMP - with a probability of 0.908	AMP 0.973	AMP 0.9785	AMP	AMP 0.994	AMP 0.9987	may belong to AMP with 2 functional type(s): Antibacterial, Antifungal.	0.876	0.524	0.941
AP01650|gcLEAP2	Sequence no. 1650 predicted as 1:AMP - with a probability of 0.786	AMP 0.842	AMP 0.9445	AMP	AMP 0.788	AMP 0.9999	may belong to AMP with 1 functional type(s): Antibacterial.	0.987	0.752	0.963
AP01651|Plantazolicin	Sequence no. 1651 predicted as 1:AMP - with a probability of 0.785	AMP 0.776	AMP 0.873	NAMP	AMP 0.647	AMP 1.0	may belong to AMP with 1 functional type(s): Antibacterial.	0.986	0.977	0.98
AP01652|Caerin	Sequence no. 1652 predicted as 1:AMP - with a probability of 0.639	AMP 0.929	AMP 0.9975	AMP	AMP 0.989	AMP 0.9985	may belong to AMP with 1 functional type(s): Antibacterial.	0.901	0.5	0.843
AP01653|Piscidin	Sequence no. 1653 predicted as 1:AMP - with a probability of 0.908	AMP 0.487	AMP 0.628	AMP	AMP 0.78	Non-AMP 0.0077	may belong to AMP with 2 functional type(s): Antibacterial, Antifungal.	0.171	0.527	0.65
AP01654|Crotamine	Sequence no. 1654 predicted as 1:AMP - with a probability of 0.884	NAMP 0.203	NAMP 0.495	NAMP	AMP 0.704	AMP 0.9975	may belong to AMP with 2 functional type(s): Antibacterial, Antifungal.	0.402	0.593	0.063
AP01655|Garvicin	Sequence no. 1655 predicted as 1:AMP - with a probability of 0.713	AMP 0.953	AMP 0.998	AMP	AMP 0.988	AMP 0.9938	may belong to AMP with 1 functional type(s): Antibacterial.	0.831	0.489	0.129
AP01656|Lactocyclicin	Sequence no. 1656 predicted as 1:AMP - with a probability of 0.663	AMP 0.916	AMP 0.9345	AMP	AMP 0.974	AMP 0.9836	may belong to non-AMP.	0.956	0.932	0.968
AP01657|Caerin	Sequence no. 1657 predicted as 1:AMP - with a probability of 0.849	AMP 0.603	AMP 0.8935	AMP	AMP 0.754	AMP 0.9168	may belong to non-AMP.	0.047	0.059	0.039
AP01658|Caerin	Sequence no. 1658 predicted as 1:AMP - with a probability of 0.849	AMP 0.996	AMP 0.9875	AMP	AMP 0.998	AMP 0.5848	may belong to non-AMP.	0.463	0.263	0.56
AP01659|Signiferin	Sequence no. 1659 predicted as 1:AMP - with a probability of 0.908	AMP 0.925	AMP 0.9285	AMP	AMP 0.995	AMP 0.9919	may belong to non-AMP.	0.914	0.913	0.939
AP01660|Esculentin1c	Sequence no. 1660 predicted as 1:AMP - with a probability of 0.872	AMP 0.99	AMP 0.9535	AMP	AMP 0.999	AMP 1.0	may belong to AMP with 1 functional type(s): Antibacterial.	0.939	0.446	0.939
AP01661|Brevinin1Ed	Sequence no. 1661 predicted as 1:AMP - with a probability of 0.784	AMP 0.993	AMP 0.973	AMP	AMP 0.998	AMP 0.9206	may belong to AMP with 1 functional type(s): Antibacterial.	0.991	0.917	0.967
AP01662|Shuchin	Sequence no. 1662 predicted as 1:AMP - with a probability of 0.801	AMP 0.836	AMP 0.865	AMP	AMP 0.762	AMP 1.0	may belong to AMP with 3 functional type(s): Antibacterial, Anticancer/tumor, Antifungal.	0.986	0.828	0.988
AP01663|Shuchin	Sequence no. 1663 predicted as 1:AMP - with a probability of 0.694	AMP 1	AMP 0.595	AMP	AMP 1	AMP 1.0	may belong to AMP with 1 functional type(s): Antibacterial.	0.976	0.607	0.944
AP01664|Callinectin	Sequence no. 1664 predicted as 1:AMP - with a probability of 0.801	AMP 0.912	AMP 0.9375	AMP	AMP 0.972	AMP 1.0	may belong to AMP with 2 functional type(s): Anticancer/tumor, Anti-HIV.	0.983	0.931	0.939
AP01665|RMAD1	Sequence no. 1665 predicted as 1:AMP - with a probability of 0.884	AMP 0.882	AMP 0.97	AMP	AMP 0.952	AMP 1.0	may belong to AMP with 2 functional type(s): Antibacterial, Antifungal.	0.975	0.694	0.952
AP01666|RMAD3	Sequence no. 1666 predicted as 1:AMP - with a probability of 0.884	AMP 0.98	AMP 0.9785	AMP	AMP 0.997	AMP 1.0	may belong to AMP with 2 functional type(s): Antibacterial, Antifungal.	0.995	0.63	0.993
AP01667|RMAD4	Sequence no. 1667 predicted as 1:AMP - with a probability of 0.884	NAMP 0.456	NAMP 0.467	NAMP	AMP 0.978	AMP 1.0	may belong to AMP with 1 functional type(s): Antibacterial.	0.97	0.957	0.966
AP01668|RMAD5	Sequence no. 1668 predicted as 1:AMP - with a probability of 0.884	AMP 1	AMP 0.841	AMP	AMP 1	Non-AMP 0.4863	may belong to AMP with 1 functional type(s): Antibacterial.	0.5	0.347	0.237
AP01669|RMAD6	Sequence no. 1669 predicted as 1:AMP - with a probability of 0.884	NAMP 0.406	AMP 0.64	AMP	AMP 0.728	AMP 1.0	may belong to AMP with 1 functional type(s): Anti-HIV.	0.958	0.934	0.926
AP01670|RMAD7	Sequence no. 1670 predicted as 1:AMP - with a probability of 0.884	AMP 0.876	AMP 0.9765	AMP	AMP 0.952	AMP 1.0	may belong to AMP with 1 functional type(s): Antibacterial.	0.94	0.683	0.95
AP01671|PhD1	Sequence no. 1671 predicted as 1:AMP - with a probability of 0.884	AMP 0.998	AMP 0.811	AMP	AMP 0.999	AMP 0.9998	may belong to AMP with 2 functional type(s): Antibacterial, Antifungal.	0.999	0.884	0.993
AP01672|PhD2	Sequence no. 1672 predicted as 1:AMP - with a probability of 0.932	NAMP 0.414	NAMP 0.442	NAMP	NAMP 0.273	AMP 1.0	may belong to AMP with 1 functional type(s): Antibacterial.	0.973	0.516	0.968
AP01673|PhD3	Sequence no. 1673 predicted as 1:AMP - with a probability of 0.884	AMP 0.973	AMP 0.9305	NAMP	AMP 0.999	AMP 0.7197	may belong to AMP with 1 functional type(s): Antibacterial.	0.084	0.129	0.078
AP01674|PhD4	Sequence no. 1674 predicted as 1:AMP - with a probability of 0.884	AMP 0.857	AMP 0.914	AMP	AMP 0.958	AMP 1.0	may belong to AMP with 4 functional type(s): Antibacterial, Antifungal, Anti-HIV, Antiviral.	0.939	0.912	0.92
AP01675|PhTD1	Sequence no. 1675 predicted as 1:AMP - with a probability of 0.953	AMP 0.974	AMP 0.9995	AMP	AMP 0.999	AMP 1.0	may belong to AMP with 1 functional type(s): Antiviral.	0.935	0.904	0.921
AP01676|PhTD3	Sequence no. 1676 predicted as 1:AMP - with a probability of 0.926	AMP 0.832	AMP 0.9325	AMP	AMP 0.97	AMP 0.9958	may belong to AMP with 2 functional type(s): Antibacterial, Antifungal.	0.939	0.722	0.946
AP01677|RTD4	Sequence no. 1677 predicted as 1:AMP - with a probability of 0.932	AMP 0.934	AMP 0.931	AMP	AMP 0.753	AMP 0.9999	may belong to AMP with 2 functional type(s): Antibacterial, Antifungal.	0.882	0.662	0.901
AP01678|RTD5	Sequence no. 1678 predicted as 1:AMP - with a probability of 0.932	AMP 0.967	AMP 0.999	AMP	AMP 0.997	AMP 1.0	may belong to AMP with 2 functional type(s): Anti-HIV, Antiviral.	0.937	0.904	0.584
AP01679|Betaamyloid	Sequence no. 1679 predicted as 1:AMP - with a probability of 0.578	AMP 0.887	AMP 0.6665	AMP	AMP 0.862	AMP 1.0	may belong to non-AMP.	0.978	0.906	0.925
AP01680|Betaamyloid	Sequence no. 1680 predicted as 1:AMP - with a probability of 0.578	AMP 0.973	AMP 0.5145	NAMP	AMP 0.69	AMP 0.9947	may belong to AMP with 1 functional type(s): Antibacterial.	0.988	0.5	0.979
AP01681|PvD1	Sequence no. 1681 predicted as 1:AMP - with a probability of 0.658	AMP 0.963	AMP 0.9955	AMP	AMP 1	AMP 0.9994	may belong to AMP with 1 functional type(s): Antibacterial.	0.936	0.538	0.954
AP01682|CcLTP1	Sequence no. 1682 predicted as 1:AMP - with a probability of 0.611	NAMP 0	NAMP 0.399	AMP	NAMP 0.001	AMP 1.0	may belong to AMP with 2 functional type(s): Antibacterial, Antifungal.	0.802	0.195	0.774
AP01683|Esculentin2PRa	Sequence no. 1683 predicted as 1:AMP - with a probability of 0.872	AMP 0.995	AMP 1	AMP	AMP 1	AMP 1.0	may belong to AMP with 1 functional type(s): Antibacterial.	0.939	0.779	0.949
AP01684|OdVP1	Sequence no. 1684 predicted as 1:AMP - with a probability of 0.846	AMP 0.904	AMP 0.807	AMP	AMP 0.965	AMP 0.9502	may belong to AMP with 1 functional type(s): Antibacterial.	0.886	0.198	0.545
AP01685|OdVP2	Sequence no. 1685 predicted as 1:AMP - with a probability of 0.908	AMP 0.992	AMP 0.9955	AMP	AMP 0.999	AMP 0.9998	may belong to AMP with 1 functional type(s): Antibacterial.	0.998	0.95	0.991
AP01686|OdVP3	Sequence no. 1686 predicted as 1:AMP - with a probability of 0.639	AMP 0.993	AMP 1	AMP	AMP 0.999	AMP 1.0	may belong to AMP with 1 functional type(s): Antibacterial.	0.639	0.217	0.793
AP01687|Buffalo	Sequence no. 1687 predicted as 1:AMP - with a probability of 0.884	AMP 0.985	AMP 0.9995	AMP	AMP 1	AMP 0.9999	may belong to AMP with 1 functional type(s): Antibacterial.	0.888	0.897	0.751
AP01688|SD2	Sequence no. 1688 predicted as 1:AMP - with a probability of 0.862	AMP 0.869	AMP 0.996	NAMP	AMP 0.984	AMP 1.0	may belong to AMP with 3 functional type(s): Antibacterial, Anticancer/tumor, Antifungal.	0.991	0.902	0.996
AP01689|RsAFP3	Sequence no. 1689 predicted as 1:AMP - with a probability of 0.926	AMP 0.842	AMP 0.903	AMP	AMP 0.626	AMP 1.0	may belong to AMP with 2 functional type(s): Antibacterial, Antifungal.	0.987	0.965	0.971
AP01690|RsAFP4	Sequence no. 1690 predicted as 1:AMP - with a probability of 0.884	AMP 0.779	AMP 0.8985	AMP	AMP 0.92	AMP 0.6357	may belong to AMP with 1 functional type(s): Antibacterial.	0.889	0.863	0.549
AP01691|PsD2	Sequence no. 1691 predicted as 1:AMP - with a probability of 0.917	AMP 0.877	AMP 0.892	AMP	AMP 0.998	AMP 1.0	may belong to AMP with 1 functional type(s): Anti-HIV.	0.991	0.986	0.973
AP01692|BrAFP1	Sequence no. 1692 predicted as 1:AMP - with a probability of 0.917	AMP 0.803	AMP 0.8495	AMP	AMP 0.811	AMP 0.8401	may belong to AMP with 1 functional type(s): Antibacterial.	0.056	0.06	0.051
AP01693|BrAFP2	Sequence no. 1693 predicted as 1:AMP - with a probability of 0.926	AMP 0.886	AMP 0.6535	NAMP	AMP 0.745	AMP 1.0	may belong to AMP with 1 functional type(s): Antibacterial.	0.761	0.656	0.775
AP01694|SaAFP1	Sequence no. 1694 predicted as 1:AMP - with a probability of 0.884	AMP 0.938	AMP 0.8975	AMP	AMP 0.983	AMP 1.0	may belong to AMP with 1 functional type(s): Antibacterial.	0.995	0.832	0.989
AP01695|SaAFP2	Sequence no. 1695 predicted as 1:AMP - with a probability of 0.884	AMP 0.709	AMP 0.785	AMP	AMP 0.65	AMP 1.0	may belong to AMP with 1 functional type(s): Antibacterial.	0.986	0.946	0.993
AP01696|BnAFP1	Sequence no. 1696 predicted as 1:AMP - with a probability of 0.926	AMP 0.868	AMP 0.9985	AMP	AMP 0.988	AMP 0.999	may belong to AMP with 1 functional type(s): Antibacterial.	0.977	0.759	0.963
AP01697|AtAFP1	Sequence no. 1697 predicted as 1:AMP - with a probability of 0.884	AMP 0.97	AMP 0.9605	AMP	AMP 0.983	AMP 0.9998	may belong to AMP with 3 functional type(s): Antibacterial, Antifungal, Antiviral.	0.966	0.904	0.967
AP01698|NsD1	Sequence no. 1698 predicted as 1:AMP - with a probability of 0.932	NAMP 0.466	AMP 0.75	AMP	AMP 0.878	AMP 0.9976	may belong to AMP with 1 functional type(s): Antibacterial.	0.99	0.882	0.966
AP01699|NsD2	Sequence no. 1699 predicted as 1:AMP - with a probability of 0.932	AMP 0.999	AMP 0.924	NAMP	AMP 0.841	AMP 0.9998	may belong to non-AMP.	0.413	0.589	0.169
AP01700|Esculentin2PRb	Sequence no. 1700 predicted as 1:AMP - with a probability of 0.664	AMP 0.681	AMP 0.548	NAMP	AMP 0.642	AMP 1.0	may belong to AMP with 1 functional type(s): Antibacterial.	0.978	0.54	0.921
AP01701|CPFC1	Sequence no. 1701 predicted as 1:AMP - with a probability of 0.872	AMP 0.928	AMP 0.994	AMP	AMP 0.999	AMP 0.9993	may belong to AMP with 2 functional type(s): Antibacterial, Anti-HIV.	0.58	0.814	0.845
AP01702|AShepc2	Sequence no. 1702 predicted as 1:AMP - with a probability of 0.917	AMP 0.953	AMP 0.9655	AMP	AMP 0.947	AMP 1.0	may belong to AMP with 1 functional type(s): Antibacterial.	0.958	0.808	0.818
AP01703|Caerin	Sequence no. 1703 predicted as 1:AMP - with a probability of 0.713	NAMP 0.341	AMP 0.7205	NAMP	NAMP 0.092	AMP 1.0	may belong to AMP with 1 functional type(s): Antibacterial.	0.189	0.138	0.061
AP01704|Meucin24	Sequence no. 1704 predicted as 1:AMP - with a probability of 0.785	AMP 0.976	AMP 1	AMP	AMP 1	AMP 0.9996	may belong to AMP with 2 functional type(s): Antibacterial, Antifungal.	0.928	0.288	0.929
AP01705|Meucin25	Sequence no. 1705 predicted as 1:AMP - with a probability of 0.801	AMP 0.927	AMP 0.9795	AMP	AMP 0.994	AMP 0.9999	may belong to AMP with 1 functional type(s): Antibacterial.	0.988	0.81	0.922
AP01706|EChepcidin1	Sequence no. 1706 predicted as 1:AMP - with a probability of 0.53	AMP 0.937	AMP 0.8515	AMP	AMP 0.732	AMP 0.9945	may belong to AMP with 1 functional type(s): Antibacterial.	0.859	0.585	0.838
AP01707|EChepcidin2	Sequence no. 1707 predicted as 1:AMP - with a probability of 0.531	NAMP 0.288	NAMP 0.452	NAMP	AMP 0.773	AMP 1.0	may belong to AMP with 2 functional type(s): Antibacterial, Antifungal.	0.792	0.285	0.78
AP01708|Esculentin1ISa	Sequence no. 1708 predicted as 1:AMP - with a probability of 0.872	AMP 0.899	AMP 0.9685	AMP	AMP 0.972	AMP 0.9999	may belong to AMP with 1 functional type(s): Antibacterial.	0.939	0.942	0.952
AP01709|Esculentin1ISb	Sequence no. 1709 predicted as 1:AMP - with a probability of 0.872	NAMP 0.059	AMP 0.5295	AMP	AMP 0.95	AMP 0.8249	may belong to AMP with 1 functional type(s): Antibacterial.	0.347	0.11	0.039
AP01710|Esculentin2ISa	Sequence no. 1710 predicted as 1:AMP - with a probability of 0.872	AMP 0.963	AMP 0.779	AMP	AMP 0.991	AMP 0.9973	may belong to AMP with 1 functional type(s): Antibacterial.	0.829	0.583	0.938
AP01711|Palustrin2ISa	Sequence no. 1711 predicted as 1:AMP - with a probability of 0.801	AMP 0.509	AMP 0.8835	AMP	AMP 0.671	AMP 0.9999	may belong to AMP with 1 functional type(s): Antibacterial.	0.848	0.416	0.711
AP01712|Brevinin2ISa	Sequence no. 1712 predicted as 1:AMP - with a probability of 0.801	AMP 0.934	AMP 0.829	AMP	AMP 0.969	AMP 0.9998	may belong to AMP with 1 functional type(s): Antibacterial.	0.98	0.721	0.961
AP01713|Brevinin2ISb	Sequence no. 1713 predicted as 1:AMP - with a probability of 0.801	AMP 0.98	AMP 0.9985	AMP	AMP 0.999	AMP 1.0	may belong to AMP with 1 functional type(s): Antibacterial.	0.998	0.783	0.994
AP01714|Brevinin2ISc	Sequence no. 1714 predicted as 1:AMP - with a probability of 0.872	AMP 0.957	AMP 0.99	AMP	AMP 0.985	AMP 0.9994	may belong to AMP with 1 functional type(s): Antibacterial.	0.654	0.219	0.772
AP01715|Nigrocin2ISa	Sequence no. 1715 predicted as 1:AMP - with a probability of 0.908	AMP 0.993	AMP 1	AMP	AMP 0.999	AMP 0.9422	may belong to AMP with 1 functional type(s): Antibacterial.	0.939	0.598	0.382
AP01716|Nigrocin2ISb	Sequence no. 1716 predicted as 1:AMP - with a probability of 0.908	NAMP 0.334	NAMP 0.0725	NAMP	NAMP 0.086	Non-AMP 0.0107	may belong to non-AMP.	0.069	0.147	0.1
AP01717|Entianin	Sequence no. 1717 predicted as 1:AMP - with a probability of 0.801	AMP 0.906	AMP 0.9695	AMP	AMP 0.996	AMP 1.0	may belong to non-AMP.	0.997	0.979	0.998
AP01718|CodCath	Sequence no. 1718 predicted as 1:AMP - with a probability of 0.71	AMP 0.957	AMP 0.9285	AMP	AMP 0.981	AMP 0.9964	may belong to AMP with 1 functional type(s): Antibacterial.	0.995	0.799	0.903
AP01719|JCpep7	Sequence no. 1719 predicted as 1:AMP - with a probability of 0.801	AMP 0.945	AMP 0.963	AMP	AMP 0.987	AMP 0.9997	may belong to AMP with 2 functional type(s): Antibacterial, Anticancer/tumor.	0.939	0.907	0.78
AP01720|BbAMP4	Sequence no. 1720 predicted as 1:AMP - with a probability of 0.663	NAMP 0.21	NAMP 0.138	NAMP	NAMP 0.04	AMP 0.9999	may belong to AMP with 2 functional type(s): Antibacterial, Antifungal.	0.96	0.799	0.953
AP01721|Astacidin	Sequence no. 1721 predicted as 1:AMP - with a probability of 0.733	AMP 0.842	AMP 0.913	AMP	AMP 0.753	AMP 0.9999	may belong to AMP with 1 functional type(s): Antibacterial.	0.886	0.574	0.752
AP01722|Ranatuerin2PRb	Sequence no. 1722 predicted as 1:AMP - with a probability of 0.872	NAMP 0.098	NAMP 0.235	NAMP	NAMP 0.418	AMP 0.9997	may belong to AMP with 1 functional type(s): Antibacterial.	0.971	0.827	0.971
AP01723|Astacidin	Sequence no. 1723 predicted as 1:AMP - with a probability of 0.801	AMP 0.976	AMP 0.935	AMP	AMP 0.994	AMP 1.0	may belong to AMP with 2 functional type(s): Antibacterial, Antifungal.	0.995	0.937	0.997
AP01724|Brevinin1PRa	Sequence no. 1724 predicted as 1:AMP - with a probability of 0.801	AMP 0.982	AMP 0.998	AMP	AMP 0.996	AMP 1.0	may belong to AMP with 1 functional type(s): Antifungal.	0.999	0.963	0.984
AP01725|Brevinin1PRb	Sequence no. 1725 predicted as 1:AMP - with a probability of 0.801	AMP 0.531	NAMP 0.4225	AMP	AMP 0.644	AMP 0.9999	may belong to non-AMP.	0.068	0.139	0.091
AP01726|Brevinin1PRc	Sequence no. 1726 predicted as 1:AMP - with a probability of 0.801	AMP 0.934	AMP 0.9205	AMP	AMP 0.991	AMP 1.0	may belong to AMP with 1 functional type(s): Antibacterial.	0.987	0.895	0.959
AP01727|Capistruin	Sequence no. 1727 predicted as 1:AMP - with a probability of 0.652	AMP 0.709	AMP 0.7305	AMP	AMP 0.958	AMP 0.9999	may belong to AMP with 1 functional type(s): Antibacterial.	0.808	0.845	0.189
AP01728|TemporinPRa	Sequence no. 1728 predicted as 1:AMP - with a probability of 0.713	AMP 0.972	AMP 0.941	AMP	AMP 0.988	AMP 1.0	may belong to AMP with 1 functional type(s): Antibacterial.	0.997	0.927	0.994
AP01729|TemporinPRb	Sequence no. 1729 predicted as 1:AMP - with a probability of 0.908	AMP 0.998	AMP 0.9685	AMP	AMP 0.982	AMP 1.0	may belong to AMP with 1 functional type(s): Antibacterial.	0.902	0.219	0.307
AP01730|TemporinPRc	Sequence no. 1730 predicted as 1:AMP - with a probability of 0.833	AMP 0.988	AMP 0.955	AMP	AMP 0.998	AMP 1.0	may belong to AMP with 1 functional type(s): Antibacterial.	0.991	0.817	0.976
AP01731|Lariatin	Sequence no. 1731 predicted as 1:AMP - with a probability of 0.579	NAMP 0.017	NAMP 0.3255	NAMP	NAMP 0	AMP 1.0	may belong to AMP with 1 functional type(s): Antibacterial.	0.963	0.644	0.775
AP01732|Lariatin	Sequence no. 1732 predicted as 1:AMP - with a probability of 0.66	NAMP 0.337	AMP 0.759	NAMP	NAMP 0.236	AMP 0.9989	may belong to non-AMP.	0.109	0.179	0.188
AP01733|Maximin	Sequence no. 1733 predicted as 1:AMP - with a probability of 0.908	AMP 0.963	AMP 0.95	AMP	AMP 0.842	AMP 1.0	may belong to AMP with 1 functional type(s): Antibacterial.	0.997	0.969	0.99
AP01734|Maximin	Sequence no. 1734 predicted as 1:AMP - with a probability of 0.908	AMP 0.932	AMP 0.968	AMP	AMP 0.999	AMP 1.0	may belong to AMP with 2 functional type(s): Antibacterial, Antifungal.	0.926	0.266	0.941
AP01735|Maximin	Sequence no. 1735 predicted as 1:AMP - with a probability of 0.664	AMP 0.702	AMP 0.7745	NAMP	NAMP 0.263	AMP 1.0	may belong to AMP with 1 functional type(s): Antibacterial.	0.442	0.143	0.549
AP01736|Maximin	Sequence no. 1736 predicted as 1:AMP - with a probability of 0.908	AMP 0.92	AMP 0.9415	AMP	AMP 0.994	AMP 0.7075	may belong to AMP with 1 functional type(s): Antibacterial.	0.99	0.661	0.96
AP01737|Maximin	Sequence no. 1737 predicted as 1:AMP - with a probability of 0.872	AMP 0.778	AMP 0.6065	AMP	AMP 0.549	AMP 0.824	may belong to non-AMP.	0.201	0.349	0.351
AP01738|Maximin	Sequence no. 1738 predicted as 1:AMP - with a probability of 0.664	AMP 0.934	AMP 0.942	AMP	AMP 0.979	AMP 0.9997	may belong to AMP with 3 functional type(s): Antibacterial, Anticancer/tumor, Antifungal.	0.984	0.513	0.907
AP01739|Maximin	Sequence no. 1739 predicted as 1:AMP - with a probability of 0.908	AMP 0.912	AMP 0.927	AMP	AMP 0.992	AMP 0.9906	may belong to AMP with 1 functional type(s): Antibacterial.	0.923	0.904	0.914
AP01740|Maximin	Sequence no. 1740 predicted as 1:AMP - with a probability of 0.908	AMP 0.959	AMP 0.9795	AMP	AMP 0.993	AMP 1.0	may belong to AMP with 2 functional type(s): Antibacterial, Antifungal.	0.998	0.968	0.993
AP01741|Maximin	Sequence no. 1741 predicted as 1:AMP - with a probability of 0.872	AMP 0.964	AMP 0.9665	AMP	AMP 0.992	AMP 1.0	may belong to AMP with 2 functional type(s): Antibacterial, Antifungal.	1	0.971	0.998
AP01742|Maximin	Sequence no. 1742 predicted as 1:AMP - with a probability of 0.872	NAMP 0.082	NAMP 0.1375	NAMP	NAMP 0.194	AMP 0.9999	may belong to AMP with 1 functional type(s): Antibacterial.	0.949	0.933	0.964
AP01743|Maximin	Sequence no. 1743 predicted as 1:AMP - with a probability of 0.872	AMP 0.975	AMP 0.9755	AMP	AMP 0.995	AMP 1.0	may belong to AMP with 1 functional type(s): Antibacterial.	0.999	0.977	0.998
AP01744|Maximin	Sequence no. 1744 predicted as 1:AMP - with a probability of 0.664	AMP 0.986	AMP 0.9995	AMP	AMP 1	AMP 0.9873	may belong to AMP with 2 functional type(s): Antibacterial, Antifungal.	0.939	0.55	0.629
AP01745|Maximin	Sequence no. 1745 predicted as 1:AMP - with a probability of 0.713	AMP 0.994	AMP 1	AMP	AMP 0.999	AMP 0.9999	may belong to AMP with 2 functional type(s): Antibacterial, Antifungal.	0.996	0.923	0.993
AP01746|Maximin	Sequence no. 1746 predicted as 1:AMP - with a probability of 0.908	AMP 0.986	AMP 0.9925	AMP	AMP 0.995	AMP 1.0	may belong to AMP with 2 functional type(s): Antibacterial, Antifungal.	0.953	0.837	0.947
AP01747|Maximin	Sequence no. 1747 predicted as 1:AMP - with a probability of 0.908	AMP 0.975	AMP 0.998	AMP	AMP 1	AMP 0.9998	may belong to AMP with 2 functional type(s): Antibacterial, Antifungal.	0.997	0.896	0.993
AP01748|RhAMP	Sequence no. 1748 predicted as 1:AMP - with a probability of 0.785	AMP 0.995	AMP 0.999	AMP	AMP 0.997	AMP 1.0	may belong to AMP with 1 functional type(s): Antibacterial.	0.995	0.764	0.99
AP01749|Kassorin	Sequence no. 1749 predicted as 1:AMP - with a probability of 0.908	AMP 0.999	AMP 0.998	AMP	AMP 0.999	AMP 0.9999	may belong to AMP with 1 functional type(s): Antibacterial.	0.947	0.816	0.956
AP01750|limnonectin1Fa	Sequence no. 1750 predicted as 1:AMP - with a probability of 0.801	AMP 0.853	AMP 0.954	AMP	AMP 0.975	AMP 0.9999	may belong to AMP with 1 functional type(s): Antibacterial.	0.721	0.267	0.404
AP01751|ccCATH2	Sequence no. 1751 predicted as 1:AMP - with a probability of 0.801	AMP 0.904	NAMP 0.46	AMP	AMP 0.714	AMP 0.9998	may belong to AMP with 1 functional type(s): Antibacterial.	0.971	0.89	0.897
AP01752|ccCATH3	Sequence no. 1752 predicted as 1:AMP - with a probability of 0.733	AMP 0.91	AMP 0.993	AMP	AMP 0.98	AMP 0.9996	may belong to non-AMP.	0.793	0.184	0.423
AP01753|Papiliocin	Sequence no. 1753 predicted as 1:AMP - with a probability of 0.872	AMP 0.749	AMP 0.774	AMP	AMP 0.912	Non-AMP 0.0081	may belong to AMP with 1 functional type(s): Antibacterial.	0.127	0.095	0.083
AP01754|DefensinNV	Sequence no. 1754 predicted as 1:AMP - with a probability of 0.658	AMP 0.923	AMP 0.967	AMP	AMP 0.992	AMP 1.0	may belong to AMP with 2 functional type(s): Antibacterial, Antifungal.	0.999	0.954	0.999
AP01755|Vejovine	Sequence no. 1755 predicted as 1:AMP - with a probability of 0.617	AMP 0.984	AMP 0.9955	AMP	AMP 0.998	AMP 1.0	may belong to AMP with 2 functional type(s): Antibacterial, Antifungal.	0.998	0.975	0.992
AP01756|IrDef1	Sequence no. 1756 predicted as 1:AMP - with a probability of 0.953	AMP 0.954	AMP 0.918	AMP	AMP 0.997	AMP 1.0	may belong to AMP with 2 functional type(s): Antibacterial, Antifungal.	0.999	0.961	0.995
AP01757|IrDef2	Sequence no. 1757 predicted as 1:AMP - with a probability of 0.932	AMP 0.836	AMP 0.552	AMP	AMP 0.958	Non-AMP 0.0186	may belong to non-AMP.	0.102	0.308	0.082
AP01758|ISAMP	Sequence no. 1758 predicted as 1:AMP - with a probability of 0.884	AMP 0.842	AMP 0.8685	NAMP	AMP 0.628	Non-AMP 0.3623	may belong to AMP with 1 functional type(s): Antibacterial.	0.286	0.796	0.312
AP01759|ArasinlikeSp	Sequence no. 1759 predicted as 1:AMP - with a probability of 0.872	AMP 0.974	AMP 0.9465	AMP	AMP 0.995	AMP 0.9995	may belong to AMP with 1 functional type(s): Antibacterial.	0.983	0.903	0.804
AP01760|GRPSp	Sequence no. 1760 predicted as 1:AMP - with a probability of 0.872	AMP 0.993	AMP 0.9985	AMP	AMP 0.995	AMP 1.0	may belong to non-AMP.	0.659	0.637	0.663
AP01761|aCATH	Sequence no. 1761 predicted as 1:AMP - with a probability of 0.739	AMP 0.986	AMP 0.993	AMP	AMP 0.996	AMP 1.0	may belong to AMP with 2 functional type(s): Antibacterial, Anti-HIV.	0.998	0.809	0.994
AP01762|EcAMP1	Sequence no. 1762 predicted as 1:AMP - with a probability of 0.872	AMP 0.914	AMP 0.9585	AMP	AMP 0.888	Non-AMP 0.1989	may belong to AMP with 1 functional type(s): Antibacterial.	0.18	0.353	0.466
AP01763|Glycocin	Sequence no. 1763 predicted as 1:AMP - with a probability of 0.77	AMP 0.965	AMP 0.999	AMP	AMP 0.993	AMP 0.9998	may belong to AMP with 2 functional type(s): Antibacterial, Antifungal.	0.939	0.706	0.88
AP01764|Peptide	Sequence no. 1764 predicted as 1:AMP - with a probability of 0.601	NAMP 0	NAMP 0.292	AMP	NAMP 0.19	AMP 0.9984	may belong to AMP with 2 functional type(s): Antibacterial, Antifungal.	0.976	0.351	0.916
AP01765|Peptide	Sequence no. 1765 predicted as 1:AMP - with a probability of 0.601	AMP 0.919	AMP 0.8925	AMP	AMP 0.981	AMP 0.9998	may belong to AMP with 1 functional type(s): Antibacterial.	0.792	0.408	0.668
AP01766|Peptide	Sequence no. 1766 predicted as 1:AMP - with a probability of 0.659	AMP 0.929	AMP 0.999	AMP	AMP 0.992	AMP 0.9879	may belong to non-AMP.	0.84	0.847	0.776
AP01767|Peptide	Sequence no. 1767 predicted as 1:AMP - with a probability of 0.601	AMP 0.979	AMP 0.924	AMP	AMP 0.828	AMP 1.0	may belong to AMP with 1 functional type(s): Antibacterial.	0.98	0.733	0.974
AP01768|Peptide	Sequence no. 1768 predicted as 1:AMP - with a probability of 0.511	AMP 0.849	AMP 0.869	AMP	NAMP 0.309	AMP 0.9741	may belong to AMP with 1 functional type(s): Antibacterial.	0.767	0.267	0.289
AP01769|Leucocyclicin	Sequence no. 1769 predicted as 1:AMP - with a probability of 0.661	AMP 0.992	AMP 0.839	AMP	AMP 0.995	AMP 1.0	may belong to AMP with 1 functional type(s): Antibacterial.	0.999	0.974	0.996
AP01770|FeCath	Sequence no. 1770 predicted as 1:AMP - with a probability of 0.846	AMP 0.99	AMP 0.917	AMP	AMP 0.833	AMP 1.0	may belong to AMP with 1 functional type(s): Antibacterial.	0.789	0.5	0.77
AP01771|Piceain	Sequence no. 1771 predicted as 1:AMP - with a probability of 0.801	NAMP 0.193	AMP 0.735	NAMP	NAMP 0.07	AMP 0.9999	may belong to AMP with 2 functional type(s): Antibacterial, Antifungal.	0.983	0.858	0.98
AP01772|Piceain	Sequence no. 1772 predicted as 1:AMP - with a probability of 0.801	AMP 0.584	NAMP 0.429	AMP	AMP 0.569	AMP 0.9966	may belong to AMP with 1 functional type(s): Antibacterial.	0.933	0.256	0.748
AP01773|Brevinin1Da	Sequence no. 1773 predicted as 1:AMP - with a probability of 0.801	NAMP 0.435	AMP 0.764	AMP	AMP 0.986	AMP 1.0	may belong to AMP with 2 functional type(s): Antibacterial, Anti-HIV.	0.985	0.832	0.963
AP01774|SmAMPD1	Sequence no. 1774 predicted as 1:AMP - with a probability of 0.884	AMP 0.969	AMP 0.737	AMP	NAMP 0.488	AMP 0.9998	may belong to AMP with 2 functional type(s): Antibacterial, Antifungal.	0.99	0.593	0.979
AP01775|SmAMPD2	Sequence no. 1775 predicted as 1:AMP - with a probability of 0.884	AMP 0.935	AMP 0.861	AMP	AMP 0.836	AMP 1.0	may belong to non-AMP.	0.5	0.201	0.709
AP01776|Cliotide	Sequence no. 1776 predicted as 1:AMP - with a probability of 0.932	AMP 0.958	AMP 0.9995	AMP	AMP 0.995	AMP 1.0	may belong to AMP with 2 functional type(s): Antibacterial, Antifungal.	0.987	0.957	0.975
AP01777|Cliotide	Sequence no. 1777 predicted as 1:AMP - with a probability of 0.755	AMP 0.866	AMP 0.599	AMP	AMP 0.984	AMP 0.9898	may belong to non-AMP.	0.981	0.976	0.983
AP01778|Cliotide	Sequence no. 1778 predicted as 1:AMP - with a probability of 0.788	AMP 0.905	AMP 0.9705	AMP	AMP 0.92	AMP 0.9998	may belong to AMP with 1 functional type(s): Antibacterial.	0.939	0.911	0.946
AP01779|Cliotide	Sequence no. 1779 predicted as 1:AMP - with a probability of 0.932	AMP 0.983	AMP 0.995	AMP	AMP 1	AMP 0.9995	may belong to AMP with 1 functional type(s): Antibacterial.	0.9	0.709	0.821
AP01780|Jindongenin1a	Sequence no. 1780 predicted as 1:AMP - with a probability of 0.801	AMP 0.937	AMP 0.9735	AMP	AMP 0.996	AMP 1.0	may belong to AMP with 1 functional type(s): Antibacterial.	0.976	0.678	0.952
AP01781|Palustrin2AJ1	Sequence no. 1781 predicted as 1:AMP - with a probability of 0.801	AMP 0.863	AMP 0.854	AMP	AMP 0.882	AMP 1.0	may belong to AMP with 2 functional type(s): Antibacterial, Antifungal.	0.948	0.77	0.972
AP01782|Palustrin2AJ2	Sequence no. 1782 predicted as 1:AMP - with a probability of 0.801	AMP 0.987	AMP 0.9995	AMP	AMP 0.999	AMP 1.0	may belong to AMP with 2 functional type(s): Antibacterial, Antifungal.	0.999	0.945	0.998
AP01783|Palustrin2ISc	Sequence no. 1783 predicted as 1:AMP - with a probability of 0.801	AMP 0.922	AMP 0.976	AMP	AMP 0.986	AMP 0.9995	may belong to AMP with 1 functional type(s): Antibacterial.	0.975	0.639	0.915
AP01784|Nigrocin2ISc	Sequence no. 1784 predicted as 1:AMP - with a probability of 0.908	AMP 0.905	AMP 0.959	AMP	AMP 0.975	AMP 1.0	may belong to AMP with 1 functional type(s): Anti-HIV.	0.987	0.939	0.968
AP01785|Brevinin1ISa	Sequence no. 1785 predicted as 1:AMP - with a probability of 0.872	AMP 0.719	AMP 0.8495	AMP	AMP 0.95	AMP 0.9996	may belong to AMP with 2 functional type(s): Antibacterial, Antifungal.	0.937	0.624	0.954
AP01786|Vaby	Sequence no. 1786 predicted as 1:AMP - with a probability of 0.797	AMP 0.937	AMP 0.9955	AMP	AMP 0.993	Non-AMP 0.1238	may belong to AMP with 1 functional type(s): Antibacterial.	0.934	0.627	0.822
AP01787|Vaby	Sequence no. 1787 predicted as 1:AMP - with a probability of 0.724	AMP 0.687	AMP 0.819	AMP	AMP 0.996	AMP 0.9999	may belong to AMP with 2 functional type(s): Antibacterial, Antifungal.	0.718	0.236	0.92
AP01788|Lycocitin	Sequence no. 1788 predicted as 1:AMP - with a probability of 0.639	AMP 0.947	AMP 0.98	AMP	AMP 0.994	AMP 1.0	may belong to AMP with 1 functional type(s): Antibacterial.	0.963	0.8	0.946
AP01789|Lycocitin	Sequence no. 1789 predicted as 1:AMP - with a probability of 0.639	AMP 0.994	AMP 0.9995	AMP	AMP 1	AMP 1.0	may belong to AMP with 1 functional type(s): Antibacterial.	0.998	0.868	0.997
AP01790|Myticin	Sequence no. 1790 predicted as 1:AMP - with a probability of 0.862	AMP 0.962	AMP 0.922	AMP	AMP 0.988	AMP 0.996	may belong to AMP with 1 functional type(s): Antibacterial.	0.991	0.877	0.953
AP01791|Myticin	Sequence no. 1791 predicted as 1:AMP - with a probability of 0.869	AMP 0.979	AMP 0.987	AMP	AMP 1	AMP 0.9999	may belong to AMP with 1 functional type(s): Antibacterial.	0.99	0.88	0.957
AP01792|Myticin	Sequence no. 1792 predicted as 1:AMP - with a probability of 0.884	AMP 0.997	AMP 0.995	AMP	AMP 0.989	AMP 1.0	may belong to AMP with 1 functional type(s): Antibacterial.	0.999	0.956	0.992
AP01793|Ctriporin	Sequence no. 1793 predicted as 1:AMP - with a probability of 0.908	AMP 0.842	AMP 0.938	AMP	AMP 0.945	AMP 1.0	may belong to AMP with 2 functional type(s): Antibacterial, Antifungal.	0.961	0.938	0.949
AP01794|Scorpine	Sequence no. 1794 predicted as 1:AMP - with a probability of 0.846	AMP 0.964	AMP 0.9945	AMP	AMP 0.988	AMP 0.9953	may belong to AMP with 1 functional type(s): Antibacterial.	0.604	0.141	0.351
AP01795|Heteroscorpine	Sequence no. 1795 predicted as 1:AMP - with a probability of 0.811	NAMP 0.072	NAMP 0.2065	AMP	AMP 0.64	AMP 0.9999	may belong to non-AMP.	0.951	0.934	0.96
AP01796|Temporin1CEa	Sequence no. 1796 predicted as 1:AMP - with a probability of 0.849	AMP 0.666	AMP 0.7835	AMP	AMP 0.93	AMP 0.9999	may belong to AMP with 1 functional type(s): Antibacterial.	0.778	0.389	0.88
AP01797|MBD4	Sequence no. 1797 predicted as 1:AMP - with a probability of 0.924	AMP 0.768	AMP 0.959	AMP	AMP 0.996	AMP 1.0	may belong to AMP with 2 functional type(s): Antibacterial, Antifungal.	0.951	0.952	0.95
AP01798|saBD	Sequence no. 1798 predicted as 1:AMP - with a probability of 0.872	AMP 0.971	AMP 0.9895	AMP	AMP 0.985	AMP 0.9993	may belong to AMP with 1 functional type(s): Antibacterial.	0.94	0.754	0.808
AP01799|Palustrin2SIb	Sequence no. 1799 predicted as 1:AMP - with a probability of 0.794	AMP 0.906	AMP 0.931	AMP	AMP 0.998	AMP 0.9999	may belong to AMP with 2 functional type(s): Antibacterial, Antifungal.	0.996	0.896	0.978
AP01800|Prolixicin	Sequence no. 1800 predicted as 1:AMP - with a probability of 0.556	AMP 0.955	AMP 0.965	AMP	AMP 0.995	AMP 0.9949	may belong to AMP with 2 functional type(s): Antibacterial, Antifungal.	0.989	0.75	0.929
AP01801|WAM1	Sequence no. 1801 predicted as 1:AMP - with a probability of 0.801	NAMP 0.067	NAMP 0.478	NAMP	NAMP 0.023	AMP 0.9998	may belong to AMP with 1 functional type(s): Antibacterial.	0.968	0.881	0.902
AP01802|WAM2	Sequence no. 1802 predicted as 1:AMP - with a probability of 0.61	AMP 0.911	AMP 0.992	AMP	AMP 0.967	AMP 0.9999	may belong to AMP with 1 functional type(s): Antibacterial.	0.995	0.736	0.983
AP01803|PAM1	Sequence no. 1803 predicted as 1:AMP - with a probability of 0.611	AMP 0.991	AMP 0.9985	AMP	AMP 0.993	AMP 1.0	may belong to AMP with 1 functional type(s): Antibacterial.	0.997	0.909	0.987
AP01804|PAM2	Sequence no. 1804 predicted as 1:AMP - with a probability of 0.687	AMP 0.996	AMP 0.9975	AMP	AMP 0.995	AMP 0.9997	may belong to non-AMP.	0.59	0.589	0.747
AP01805|TnAFP	Sequence no. 1805 predicted as 1:AMP - with a probability of 0.601	AMP 0.842	AMP 0.907	AMP	AMP 0.614	AMP 0.9993	may belong to non-AMP.	0.939	0.869	0.97
AP01806|Oxt	Sequence no. 1806 predicted as 1:AMP - with a probability of 0.801	AMP 0.962	AMP 0.999	AMP	AMP 0.997	AMP 0.9998	may belong to AMP with 1 functional type(s): Antibacterial.	0.973	0.853	0.926
AP01807|CCL20	Sequence no. 1807 predicted as 1:AMP - with a probability of 0.64	AMP 1	AMP 0.7195	AMP	AMP 1	AMP 1.0	may belong to AMP with 3 functional type(s): Antibacterial, Anticancer/tumor, Antifungal.	0.988	0.972	0.995
AP01808|CrACP1	Sequence no. 1808 predicted as 1:AMP - with a probability of 0.618	AMP 0.979	AMP 0.9985	AMP	AMP 0.999	AMP 0.9302	may belong to non-AMP.	0.876	0.542	0.373
AP01809|Viba	Sequence no. 1809 predicted as 1:AMP - with a probability of 0.768	AMP 0.644	AMP 0.7725	AMP	AMP 0.714	AMP 0.9994	may belong to AMP with 2 functional type(s): Antibacterial, Antifungal.	0.964	0.355	0.595
AP01810|Viba17	Sequence no. 1810 predicted as 1:AMP - with a probability of 0.768	AMP 0.965	AMP 0.8815	AMP	AMP 0.999	AMP 1.0	may belong to AMP with 1 functional type(s): Antibacterial.	0.842	0.253	0.853
AP01811|Viphi	Sequence no. 1811 predicted as 1:AMP - with a probability of 0.901	AMP 0.569	AMP 0.576	AMP	NAMP 0.46	AMP 0.9958	may belong to AMP with 1 functional type(s): Antibacterial.	0.707	0.796	0.884
AP01812|Viphi	Sequence no. 1812 predicted as 1:AMP - with a probability of 0.909	AMP 0.964	AMP 0.877	AMP	AMP 0.994	AMP 0.9996	may belong to AMP with 2 functional type(s): Antibacterial, Antifungal.	0.904	0.5	0.786
AP01813|Viphi	Sequence no. 1813 predicted as 1:AMP - with a probability of 0.877	AMP 0.842	AMP 0.8925	AMP	AMP 0.853	AMP 0.9929	may belong to non-AMP.	0.891	0.572	0.819
AP01814|Viphi	Sequence no. 1814 predicted as 1:AMP - with a probability of 0.893	AMP 0.99	AMP 0.8845	AMP	AMP 0.986	AMP 0.9975	may belong to AMP with 2 functional type(s): Antibacterial, Antifungal.	0.929	0.812	0.961
AP01815|Viphi	Sequence no. 1815 predicted as 1:AMP - with a probability of 0.862	AMP 0.824	AMP 0.9775	AMP	AMP 0.95	AMP 1.0	may belong to AMP with 2 functional type(s): Antibacterial, Antifungal.	0.979	0.858	0.987
AP01816|Mram	Sequence no. 1816 predicted as 1:AMP - with a probability of 0.884	AMP 0.931	AMP 0.995	AMP	AMP 0.958	AMP 1.0	may belong to AMP with 1 functional type(s): Antibacterial.	0.991	0.645	0.984
AP01817|Temporin1SKa	Sequence no. 1817 predicted as 1:AMP - with a probability of 0.908	NAMP 0.125	AMP 0.74	NAMP	NAMP 0.298	AMP 0.9993	may belong to non-AMP.	0.227	0.347	0.748
AP01818|Patellamide	Sequence no. 1818 predicted as 1:AMP - with a probability of 0.66	AMP 0.931	AMP 0.9925	AMP	AMP 0.97	AMP 0.9999	may belong to AMP with 1 functional type(s): Antibacterial.	0.734	0.442	0.805
AP01819|StCT2	Sequence no. 1819 predicted as 1:AMP - with a probability of 0.908	AMP 0.914	AMP 0.953	AMP	AMP 0.996	AMP 0.9946	may belong to non-AMP.	0.747	0.176	0.641
AP01820|PGLaH	Sequence no. 1820 predicted as 1:AMP - with a probability of 0.801	AMP 0.945	AMP 0.999	AMP	AMP 0.994	AMP 1.0	may belong to AMP with 2 functional type(s): Antibacterial, Antifungal.	0.998	0.914	0.994
AP01821|Enterocin	Sequence no. 1821 predicted as 1:AMP - with a probability of 0.68	AMP 0.977	AMP 0.677	AMP	AMP 0.969	AMP 0.9994	may belong to AMP with 1 functional type(s): Antibacterial.	0.553	0.175	0.5
AP01822|HIMSDefensin	Sequence no. 1822 predicted as 1:AMP - with a probability of 0.917	AMP 0.971	AMP 0.908	AMP	AMP 0.994	AMP 0.9988	may belong to AMP with 1 functional type(s): Antibacterial.	0.92	0.607	0.781
AP01823|AcAFP1	Sequence no. 1823 predicted as 1:AMP - with a probability of 0.926	AMP 0.877	AMP 0.6765	NAMP	NAMP 0.214	AMP 0.9897	may belong to non-AMP.	0.752	0.702	0.753
AP01824|AcAFP2	Sequence no. 1824 predicted as 1:AMP - with a probability of 0.884	AMP 0.624	AMP 0.938	AMP	AMP 0.905	AMP 0.9988	may belong to AMP with 1 functional type(s): Antibacterial.	0.119	0.109	0.464
AP01825|AcAFP3	Sequence no. 1825 predicted as 1:AMP - with a probability of 0.917	AMP 0.842	AMP 0.8885	AMP	NAMP 0.163	AMP 0.9316	may belong to AMP with 1 functional type(s): Antibacterial.	0.838	0.237	0.805
AP01826|AcAFP4	Sequence no. 1826 predicted as 1:AMP - with a probability of 0.884	AMP 0.849	AMP 0.8385	AMP	AMP 0.873	AMP 0.9999	may belong to AMP with 2 functional type(s): Antibacterial, Antifungal.	0.991	0.865	0.936
AP01827|Brevinin1OA1	Sequence no. 1827 predicted as 1:AMP - with a probability of 0.801	AMP 0.549	NAMP 0.4875	AMP	NAMP 0.359	AMP 1.0	may belong to AMP with 2 functional type(s): Anticancer/tumor, Anti-HIV.	0.969	0.865	0.94
AP01828|Brevinin1OA2	Sequence no. 1828 predicted as 1:AMP - with a probability of 0.601	AMP 0.964	AMP 0.8945	AMP	AMP 0.996	AMP 0.9998	may belong to AMP with 1 functional type(s): Antibacterial.	0.978	0.747	0.898
AP01829|Brevinin1OA12	Sequence no. 1829 predicted as 1:AMP - with a probability of 0.801	AMP 0.888	AMP 0.9265	AMP	AMP 0.987	AMP 0.999	may belong to AMP with 1 functional type(s): Antibacterial.	0.353	0.389	0.399
AP01830|Brevinin1OR1	Sequence no. 1830 predicted as 1:AMP - with a probability of 0.601	AMP 0.855	AMP 0.9565	AMP	AMP 0.982	AMP 1.0	may belong to AMP with 2 functional type(s): Antibacterial, Antifungal.	0.982	0.918	0.976
AP01831|AndersoninY1	Sequence no. 1831 predicted as 1:AMP - with a probability of 0.801	NAMP 0.059	AMP 0.546	NAMP	NAMP 0.022	AMP 1.0	may belong to AMP with 1 functional type(s): Antibacterial.	0.968	0.892	0.964
AP01832|Brevinin1OR3	Sequence no. 1832 predicted as 1:AMP - with a probability of 0.587	AMP 1	AMP 0.685	NAMP	AMP 1	AMP 0.9998	may belong to AMP with 2 functional type(s): Antibacterial, Antifungal.	0.781	0.529	0.203
AP01833|Brevinin1OR4	Sequence no. 1833 predicted as 1:AMP - with a probability of 0.599	AMP 0.997	AMP 0.956	AMP	AMP 1	AMP 0.9999	may belong to AMP with 1 functional type(s): Antibacterial.	0.999	0.887	0.989
AP01834|Brevinin1OR5	Sequence no. 1834 predicted as 1:AMP - with a probability of 0.801	AMP 0.743	AMP 0.9165	AMP	NAMP 0.469	AMP 1.0	may belong to AMP with 2 functional type(s): Antibacterial, Antifungal.	0.981	0.848	0.975
AP01835|Brevinin1OR6	Sequence no. 1835 predicted as 1:AMP - with a probability of 0.599	AMP 0.976	AMP 0.987	AMP	AMP 0.996	AMP 0.9999	may belong to AMP with 1 functional type(s): Antibacterial.	0.999	0.905	0.985
AP01836|Brevinin1OR7	Sequence no. 1836 predicted as 1:AMP - with a probability of 0.798	AMP 0.955	AMP 0.981	AMP	AMP 0.988	AMP 1.0	may belong to AMP with 1 functional type(s): Antibacterial.	0.981	0.452	0.949
AP01837|Brevinin1OR8	Sequence no. 1837 predicted as 1:AMP - with a probability of 0.6	AMP 0.892	AMP 0.714	AMP	AMP 0.985	AMP 0.8948	may belong to AMP with 2 functional type(s): Antibacterial, Antifungal.	0.939	0.109	0.833
AP01838|Brevinin1OR9	Sequence no. 1838 predicted as 1:AMP - with a probability of 0.599	AMP 0.972	AMP 0.991	AMP	AMP 0.999	AMP 0.9999	may belong to AMP with 1 functional type(s): Antibacterial.	0.805	0.663	0.914
AP01839|Brevinin1OR10	Sequence no. 1839 predicted as 1:AMP - with a probability of 0.849	AMP 0.998	AMP 0.9995	AMP	AMP 0.965	AMP 0.9657	may belong to AMP with 1 functional type(s): Antibacterial.	0.532	0.678	0.7
AP01840|Brevinin1OR11	Sequence no. 1840 predicted as 1:AMP - with a probability of 0.6	AMP 0.842	AMP 0.8385	AMP	AMP 0.984	AMP 1.0	may belong to AMP with 2 functional type(s): Antibacterial, Antifungal.	0.988	0.854	0.991
AP01841|Brevinin2OA1	Sequence no. 1841 predicted as 1:AMP - with a probability of 0.801	AMP 0.672	AMP 0.9425	AMP	AMP 0.861	Non-AMP 0.1125	may belong to non-AMP.	0.288	0.727	0.739
AP01842|Brevinin2OA2	Sequence no. 1842 predicted as 1:AMP - with a probability of 0.801	AMP 0.973	AMP 0.955	AMP	AMP 0.996	AMP 1.0	may belong to AMP with 1 functional type(s): Antibacterial.	0.999	0.973	0.998
AP01843|Brevinin2OA3	Sequence no. 1843 predicted as 1:AMP - with a probability of 0.872	AMP 0.842	AMP 0.7065	NAMP	NAMP 0.323	AMP 0.992	may belong to AMP with 1 functional type(s): Antibacterial.	0.792	0.096	0.55
AP01844|Brevinin2OA4	Sequence no. 1844 predicted as 1:AMP - with a probability of 0.601	AMP 0.97	AMP 0.999	AMP	AMP 0.999	AMP 1.0	may belong to AMP with 1 functional type(s): Antibacterial.	0.995	0.858	0.988
AP01845|Brevinin2OA5	Sequence no. 1845 predicted as 1:AMP - with a probability of 0.664	NAMP 0.17	AMP 0.5195	NAMP	NAMP 0.209	AMP 1.0	may belong to AMP with 2 functional type(s): Anticancer/tumor, Anti-HIV.	0.955	0.874	0.788
AP01846|Brevinin2OA6	Sequence no. 1846 predicted as 1:AMP - with a probability of 0.664	AMP 0.978	AMP 1	AMP	AMP 0.999	AMP 1.0	may belong to AMP with 2 functional type(s): Antibacterial, Antifungal.	0.999	0.981	0.994
AP01847|Brevinin2OA7	Sequence no. 1847 predicted as 1:AMP - with a probability of 0.872	AMP 0.96	AMP 0.925	AMP	AMP 0.961	AMP 1.0	may belong to AMP with 2 functional type(s): Antibacterial, Antifungal.	0.996	0.814	0.989
AP01848|Brevinin2OA8	Sequence no. 1848 predicted as 1:AMP - with a probability of 0.664	AMP 0.979	AMP 0.9475	AMP	AMP 0.998	AMP 1.0	may belong to AMP with 1 functional type(s): Antibacterial.	0.999	0.982	0.988
AP01849|AndersoninD1	Sequence no. 1849 predicted as 1:AMP - with a probability of 0.846	AMP 0.842	AMP 0.89	AMP	AMP 0.943	AMP 0.9998	may belong to AMP with 1 functional type(s): Antibacterial.	0.955	0.38	0.935
AP01850|Brevinin2OR2	Sequence no. 1850 predicted as 1:AMP - with a probability of 0.801	AMP 0.842	AMP 0.9635	AMP	AMP 0.833	AMP 1.0	may belong to AMP with 2 functional type(s): Antibacterial, Antifungal.	0.94	0.695	0.976
AP01851|Brevinin2OR3	Sequence no. 1851 predicted as 1:AMP - with a probability of 0.801	AMP 0.681	NAMP 0.4765	AMP	AMP 0.836	AMP 0.9982	may belong to non-AMP.	0.955	0.898	0.978
AP01852|Brevinin2OR4	Sequence no. 1852 predicted as 1:AMP - with a probability of 0.664	AMP 0.985	AMP 0.995	AMP	AMP 0.994	AMP 1.0	may belong to AMP with 2 functional type(s): Anticancer/tumor, Anti-HIV.	0.995	0.939	0.952
AP01853|Brevinin2OR5	Sequence no. 1853 predicted as 1:AMP - with a probability of 0.601	AMP 0.921	AMP 0.9985	AMP	AMP 0.989	AMP 0.9999	may belong to AMP with 1 functional type(s): Antibacterial.	0.994	0.754	0.986
AP01854|Brevinin2OR6	Sequence no. 1854 predicted as 1:AMP - with a probability of 0.601	AMP 0.909	AMP 0.9885	AMP	AMP 0.993	AMP 1.0	may belong to AMP with 2 functional type(s): Antibacterial, Antifungal.	0.995	0.862	0.997
AP01855|Brevinin2OR7	Sequence no. 1855 predicted as 1:AMP - with a probability of 0.801	AMP 0.997	AMP 0.8765	AMP	AMP 0.999	AMP 1.0	may belong to AMP with 2 functional type(s): Antibacterial, Antifungal.	0.999	0.969	0.989
AP01856|AndersoninC1	Sequence no. 1856 predicted as 1:AMP - with a probability of 0.801	AMP 0.842	AMP 0.815	NAMP	NAMP 0.067	AMP 0.9998	may belong to AMP with 2 functional type(s): Antibacterial, Antifungal.	0.959	0.905	0.871
AP01857|Brevinin2OR9	Sequence no. 1857 predicted as 1:AMP - with a probability of 0.601	AMP 0.975	AMP 0.994	AMP	AMP 0.995	AMP 0.9999	may belong to AMP with 1 functional type(s): Antibacterial.	0.914	0.612	0.776
AP01858|Brevinin2OR10	Sequence no. 1858 predicted as 1:AMP - with a probability of 0.601	AMP 0.949	AMP 0.9905	AMP	AMP 0.991	AMP 1.0	may belong to AMP with 1 functional type(s): Antibacterial.	0.993	0.945	0.992
AP01859|Brevinin2OW1	Sequence no. 1859 predicted as 1:AMP - with a probability of 0.801	AMP 0.98	AMP 0.95	AMP	AMP 0.991	AMP 1.0	may belong to AMP with 1 functional type(s): Antibacterial.	0.994	0.964	0.984
AP01860|Brevinin2OW2	Sequence no. 1860 predicted as 1:AMP - with a probability of 0.601	AMP 0.928	AMP 0.822	AMP	AMP 0.95	AMP 1.0	may belong to AMP with 2 functional type(s): Antibacterial, Antifungal.	0.925	0.711	0.941
AP01861|Brevinin2OW3	Sequence no. 1861 predicted as 1:AMP - with a probability of 0.801	AMP 0.984	AMP 0.994	AMP	AMP 1	AMP 1.0	may belong to AMP with 1 functional type(s): Antibacterial.	1	0.983	0.999
AP01862|Esculentin1OA1	Sequence no. 1862 predicted as 1:AMP - with a probability of 0.872	AMP 0.832	AMP 0.964	AMP	AMP 0.962	AMP 0.9983	may belong to AMP with 1 functional type(s): Antibacterial.	0.83	0.055	0.195
AP01863|Esculentin1OA2	Sequence no. 1863 predicted as 1:AMP - with a probability of 0.872	AMP 0.872	AMP 0.6595	AMP	AMP 0.978	AMP 1.0	may belong to AMP with 2 functional type(s): Anticancer/tumor, Anti-HIV.	0.994	0.929	0.982
AP01864|Esculentin1OA3	Sequence no. 1864 predicted as 1:AMP - with a probability of 0.872	AMP 0.973	AMP 0.991	AMP	AMP 0.999	AMP 1.0	may belong to AMP with 1 functional type(s): Antibacterial.	0.996	0.712	0.982
AP01865|Esculentin1OA4	Sequence no. 1865 predicted as 1:AMP - with a probability of 0.872	AMP 0.955	AMP 0.987	AMP	AMP 1	AMP 1.0	may belong to AMP with 1 functional type(s): Antibacterial.	0.932	0.769	0.799
AP01866|Esculentin1OA5	Sequence no. 1866 predicted as 1:AMP - with a probability of 0.872	AMP 0.568	AMP 0.539	NAMP	NAMP 0.488	AMP 1.0	may belong to AMP with 2 functional type(s): Antibacterial, Antifungal.	0.997	0.98	0.985
AP01867|AndersoninW1	Sequence no. 1867 predicted as 1:AMP - with a probability of 0.801	AMP 0.989	AMP 0.9875	AMP	AMP 0.997	AMP 0.9995	may belong to AMP with 2 functional type(s): Antibacterial, Antifungal.	0.657	0.232	0.473
AP01868|Esculentin1OR1	Sequence no. 1868 predicted as 1:AMP - with a probability of 0.872	AMP 0.973	AMP 0.993	AMP	AMP 0.997	AMP 1.0	may belong to AMP with 2 functional type(s): Antibacterial, Antifungal.	0.994	0.882	0.99
AP01869|AndersoninW2	Sequence no. 1869 predicted as 1:AMP - with a probability of 0.801	AMP 0.984	AMP 0.999	AMP	AMP 0.998	Non-AMP 0.1936	may belong to non-AMP.	0.211	0.281	0.102
AP01870|Esculentin1OR3	Sequence no. 1870 predicted as 1:AMP - with a probability of 0.872	AMP 0.842	AMP 0.7955	AMP	AMP 0.943	AMP 0.9954	may belong to non-AMP.	0.338	0.732	0.268
AP01871|Esculentin1OR4	Sequence no. 1871 predicted as 1:AMP - with a probability of 0.872	AMP 0.997	AMP 0.9995	AMP	AMP 1	AMP 0.9964	may belong to AMP with 1 functional type(s): Antibacterial.	1	0.964	0.999
AP01872|Esculentin1OR5	Sequence no. 1872 predicted as 1:AMP - with a probability of 0.872	AMP 0.957	AMP 0.798	AMP	AMP 0.985	AMP 1.0	may belong to AMP with 1 functional type(s): Antibacterial.	0.996	0.894	0.988
AP01873|Esculentin2OA1	Sequence no. 1873 predicted as 1:AMP - with a probability of 0.872	AMP 0.974	AMP 0.8075	AMP	AMP 1	AMP 1.0	may belong to AMP with 2 functional type(s): Antibacterial, Antifungal.	0.985	0.95	0.982
AP01874|Esculentin2OA2	Sequence no. 1874 predicted as 1:AMP - with a probability of 0.872	AMP 0.887	AMP 0.725	AMP	AMP 0.958	AMP 1.0	may belong to AMP with 2 functional type(s): Antibacterial, Antifungal.	0.968	0.787	0.99
AP01875|OdoranainFOW1	Sequence no. 1875 predicted as 1:AMP - with a probability of 0.872	AMP 0.814	AMP 0.587	AMP	AMP 0.93	AMP 1.0	may belong to AMP with 3 functional type(s): Antibacterial, Antifungal, Antiviral.	0.977	0.922	0.955
AP01876|OdorranainJOA2	Sequence no. 1876 predicted as 1:AMP - with a probability of 0.663	AMP 0.921	AMP 0.9935	AMP	AMP 0.955	AMP 1.0	may belong to AMP with 2 functional type(s): Anticancer/tumor, Anti-HIV.	0.994	0.934	0.977
AP01877|Esculentin2OR2	Sequence no. 1877 predicted as 1:AMP - with a probability of 0.872	AMP 1	AMP 0.8115	AMP	AMP 0.998	AMP 1.0	may belong to AMP with 1 functional type(s): Antibacterial.	0.997	0.724	0.994
AP01878|Esculentin2OR3	Sequence no. 1878 predicted as 1:AMP - with a probability of 0.872	AMP 0.908	AMP 0.9315	AMP	AMP 0.97	AMP 0.9996	may belong to AMP with 2 functional type(s): Antibacterial, Antifungal.	0.976	0.72	0.943
AP01879|Esculentin2OR4	Sequence no. 1879 predicted as 1:AMP - with a probability of 0.872	AMP 0.936	AMP 0.9925	AMP	AMP 0.996	AMP 0.9968	may belong to non-AMP.	0.995	0.943	0.975
AP01880|Esculentin2OR5	Sequence no. 1880 predicted as 1:AMP - with a probability of 0.872	AMP 0.903	AMP 0.9985	AMP	AMP 0.977	AMP 0.9997	may belong to AMP with 1 functional type(s): Antibacterial.	0.901	0.794	0.963
AP01881|AndersoninX1	Sequence no. 1881 predicted as 1:AMP - with a probability of 0.713	AMP 0.984	AMP 0.5945	AMP	AMP 0.69	AMP 0.9996	may belong to non-AMP.	0.925	0.853	0.834
AP01882|Nigrocin1OA1	Sequence no. 1882 predicted as 1:AMP - with a probability of 0.908	AMP 0.802	AMP 0.6395	NAMP	AMP 0.806	AMP 1.0	may belong to AMP with 2 functional type(s): Antibacterial, Antifungal.	0.99	0.849	0.989
AP01883|Nigrocin1OA2	Sequence no. 1883 predicted as 1:AMP - with a probability of 0.872	AMP 0.985	AMP 0.9175	AMP	AMP 0.999	AMP 1.0	may belong to AMP with 1 functional type(s): Antibacterial.	0.987	0.768	0.989
AP01884|Nigrocin1OA3	Sequence no. 1884 predicted as 1:AMP - with a probability of 0.872	AMP 0.83	AMP 0.97	AMP	AMP 0.945	AMP 0.9983	may belong to AMP with 2 functional type(s): Antibacterial, Antifungal.	0.982	0.88	0.972
AP01885|Nigrocin1OR1	Sequence no. 1885 predicted as 1:AMP - with a probability of 0.908	AMP 1	AMP 0.8655	AMP	AMP 1	AMP 0.9873	may belong to AMP with 1 functional type(s): Antibacterial.	0.516	0.777	0.639
AP01886|Nigrocin1OR2	Sequence no. 1886 predicted as 1:AMP - with a probability of 0.908	AMP 0.842	AMP 0.894	AMP	AMP 0.967	AMP 0.9995	may belong to AMP with 1 functional type(s): Antibacterial.	0.791	0.466	0.758
AP01887|Nigrocin1OR3	Sequence no. 1887 predicted as 1:AMP - with a probability of 0.908	AMP 0.97	AMP 0.94	AMP	AMP 0.995	AMP 0.9964	may belong to AMP with 1 functional type(s): Antibacterial.	0.593	0.361	0.716
AP01888|OdorranainJOA1	Sequence no. 1888 predicted as 1:AMP - with a probability of 0.664	AMP 0.939	AMP 0.8065	AMP	AMP 0.989	AMP 1.0	may belong to AMP with 2 functional type(s): Antibacterial, Antifungal.	0.992	0.901	0.995
AP01889|Nigrocin1OW2	Sequence no. 1889 predicted as 1:AMP - with a probability of 0.908	AMP 0.55	AMP 0.5225	AMP	AMP 0.905	AMP 1.0	may belong to AMP with 2 functional type(s): Antibacterial, Antifungal.	0.882	0.352	0.922
AP01890|Nigrocin1OW3	Sequence no. 1890 predicted as 1:AMP - with a probability of 0.908	AMP 0.66	AMP 0.9255	NAMP	AMP 0.604	AMP 1.0	may belong to AMP with 1 functional type(s): Anti-HIV.	0.997	0.95	0.983
AP01891|Nigrocin1OW4	Sequence no. 1891 predicted as 1:AMP - with a probability of 0.908	AMP 0.9	AMP 0.7325	AMP	AMP 0.941	AMP 0.9977	may belong to non-AMP.	0.458	0.745	0.149
AP01892|Nigrocin1OW5	Sequence no. 1892 predicted as 1:AMP - with a probability of 0.908	AMP 0.948	AMP 0.9915	AMP	AMP 0.993	AMP 0.5013	may belong to AMP with 2 functional type(s): Antibacterial, Antifungal.	0.856	0.71	0.906
AP01893|OdorranainAOA1	Sequence no. 1893 predicted as 1:AMP - with a probability of 0.733	AMP 0.741	AMP 0.809	AMP	NAMP 0.199	AMP 0.9983	may belong to non-AMP.	0.264	0.602	0.175
AP01894|OdorranainFOA1	Sequence no. 1894 predicted as 1:AMP - with a probability of 0.849	AMP 0.94	AMP 0.9855	AMP	AMP 0.998	AMP 0.9984	may belong to AMP with 1 functional type(s): Antibacterial.	0.995	0.848	0.974
AP01895|OdorranainFOA2	Sequence no. 1895 predicted as 1:AMP - with a probability of 0.801	AMP 0.805	AMP 0.87	AMP	NAMP 0.464	AMP 1.0	may belong to AMP with 1 functional type(s): Antibacterial.	0.915	0.935	0.892
AP01896|OdorranainFOA3	Sequence no. 1896 predicted as 1:AMP - with a probability of 0.601	AMP 0.689	AMP 0.8605	AMP	AMP 0.982	AMP 0.9998	may belong to AMP with 1 functional type(s): Antibacterial.	0.856	0.535	0.244
AP01897|OdorranainFOA4	Sequence no. 1897 predicted as 1:AMP - with a probability of 0.801	AMP 0.999	AMP 0.9565	AMP	AMP 0.999	AMP 0.9998	may belong to AMP with 1 functional type(s): Antibacterial.	0.556	0.451	0.88
AP01898|HejianginA1	Sequence no. 1898 predicted as 1:AMP - with a probability of 0.872	NAMP 0.012	NAMP 0.248	NAMP	NAMP 0.02	AMP 1.0	may belong to AMP with 1 functional type(s): Antibacterial.	0.977	0.57	0.957
AP01899|HejianginF1	Sequence no. 1899 predicted as 1:AMP - with a probability of 0.733	AMP 0.977	AMP 0.999	AMP	AMP 0.999	AMP 1.0	may belong to AMP with 3 functional type(s): Antibacterial, Anti-HIV, Antiviral.	0.7	0.491	0.846
AP01900|SchmackerinC1	Sequence no. 1900 predicted as 1:AMP - with a probability of 0.872	NAMP 0.339	AMP 0.7835	AMP	AMP 0.544	AMP 0.9926	may belong to AMP with 1 functional type(s): Antibacterial.	0.098	0.078	0.128
AP01901|Brevinin1RTa	Sequence no. 1901 predicted as 1:AMP - with a probability of 0.849	AMP 0.765	AMP 0.9075	AMP	NAMP 0.477	AMP 0.9064	may belong to AMP with 2 functional type(s): Antibacterial, Antifungal.	0.225	0.133	0.539
AP01902|Brevinin1RTb	Sequence no. 1902 predicted as 1:AMP - with a probability of 0.908	AMP 0.973	AMP 0.959	AMP	AMP 0.998	AMP 0.758	may belong to non-AMP.	0.998	0.953	0.987
AP01903|Brevinin2RTa	Sequence no. 1903 predicted as 1:AMP - with a probability of 0.639	AMP 0.966	AMP 0.974	AMP	AMP 0.99	AMP 1.0	may belong to AMP with 1 functional type(s): Antibacterial.	0.82	0.669	0.758
AP01904|Brevinin2RTb	Sequence no. 1904 predicted as 1:AMP - with a probability of 0.639	AMP 0.969	AMP 0.9995	AMP	AMP 0.999	AMP 0.9997	may belong to AMP with 1 functional type(s): Antibacterial.	0.993	0.867	0.995
AP01905|CathelicidinAL	Sequence no. 1905 predicted as 1:AMP - with a probability of 0.872	AMP 0.878	AMP 0.912	AMP	AMP 0.926	AMP 0.9998	may belong to AMP with 2 functional type(s): Antibacterial, Antifungal.	0.969	0.609	0.956
AP01906|TemporinRa	Sequence no. 1906 predicted as 1:AMP - with a probability of 0.849	AMP 0.808	AMP 0.8245	NAMP	AMP 0.61	AMP 1.0	may belong to AMP with 1 functional type(s): Anticancer/tumor.	0.971	0.916	0.836
AP01907|TemporinRb	Sequence no. 1907 predicted as 1:AMP - with a probability of 0.713	NAMP 0.085	NAMP 0.146	NAMP	NAMP 0.062	Non-AMP 0.0717	may belong to non-AMP.	0.141	0.076	0.11
AP01908|CPFP2	Sequence no. 1908 predicted as 1:AMP - with a probability of 0.872	AMP 0.84	AMP 0.8795	NAMP	AMP 0.6	AMP 1.0	may belong to non-AMP.	0.427	0.589	0.34
AP01909|CPFP3	Sequence no. 1909 predicted as 1:AMP - with a probability of 0.664	AMP 0.77	AMP 0.6255	AMP	AMP 0.949	AMP 1.0	may belong to AMP with 1 functional type(s): Antibacterial.	0.995	0.705	0.981
AP01910|CPFP4	Sequence no. 1910 predicted as 1:AMP - with a probability of 0.664	AMP 0.952	AMP 0.9965	AMP	AMP 0.986	AMP 1.0	may belong to AMP with 1 functional type(s): Antibacterial.	0.997	0.76	0.994
AP01911|CPFP5	Sequence no. 1911 predicted as 1:AMP - with a probability of 0.664	AMP 0.688	AMP 0.5025	AMP	AMP 0.868	AMP 1.0	may belong to AMP with 1 functional type(s): Antibacterial.	0.955	0.71	0.985
AP01912|CPFPG1	Sequence no. 1912 predicted as 1:AMP - with a probability of 0.872	AMP 0.981	AMP 0.9855	AMP	AMP 0.948	AMP 1.0	may belong to AMP with 1 functional type(s): Antibacterial.	0.994	0.978	0.996
AP01913|CPFL1	Sequence no. 1913 predicted as 1:AMP - with a probability of 0.664	AMP 0.687	AMP 0.5865	AMP	NAMP 0.366	AMP 0.9999	may belong to AMP with 1 functional type(s): Antibacterial.	0.86	0.582	0.929
AP01914|CPFL2	Sequence no. 1914 predicted as 1:AMP - with a probability of 0.872	NAMP 0.08	AMP 0.5065	AMP	AMP 0.83	AMP 1.0	may belong to AMP with 1 functional type(s): Antibacterial.	0.978	0.96	0.951
AP01915|LP1A	Sequence no. 1915 predicted as 1:AMP - with a probability of 0.8	AMP 0.952	AMP 0.8	AMP	AMP 0.99	AMP 0.9998	may belong to AMP with 1 functional type(s): Antibacterial.	0.94	0.697	0.905
AP01916|sBD1	Sequence no. 1916 predicted as 1:AMP - with a probability of 0.884	AMP 0.98	AMP 0.996	AMP	AMP 0.998	AMP 1.0	may belong to AMP with 3 functional type(s): Antibacterial, Antifungal, Antiviral.	0.918	0.928	0.944
[truncated: 1,254 more rows]

## Sheet: NAMP < 25% identical (Uniprot) 
				EnsembleAMPPred	CAMP (SVM)	CAMP (RF)	CAMP (ANN)	CAMP (DA)	AMPscanner	iAMP-2L	iAMPpred
[truncated: 1,431 more rows]
